# Supplementary material for: Genomic Diversity among Drug Sensitive and Multidrug Resistant Isolates of Mycobacterium tuberculosis with Identical DNA Fingerprints
Source: PLoS One. 2009 Oct 12;4(10):e7407. doi: 10.1371/journal.pone.0007407 (PMC2756628; doi:10.1371/journal.pone.0007407)
Supplement: File S2 — Supplementary information - Excel file with all SNPs detected (0.30 MB ZIP) [file pone.0007407.s002.zip]

Archive with 1 entries (1 files):
- SNPs.xls
