# Supplementary material for: Genomic Diversity among Drug Sensitive and Multidrug Resistant Isolates of Mycobacterium tuberculosis with Identical DNA Fingerprints
Source: PLoS One. 2009 Oct 12;4(10):e7407. doi: 10.1371/journal.pone.0007407 (PMC2756628; doi:10.1371/journal.pone.0007407)
Supplement: File S2 — Supplementary information - Excel file with all SNPs detected (0.30 MB ZIP) [file pone.0007407.s002.zip › SNPs.xls]

## Sheet: H37Rv specific
Gene name	Synonym	Gene length	Protein length	Gene type	Accession number	UniProt	Coordinates	Orientation	EC number	Functional category	Molecular mass	Isoelectric point	Description	Position of Change	Score	Base Change	Triplet Position	Amino Acid Change	Comment I	Comment II	Operon 1	Operon 2	Operon 3	Operon 4	Operon 5	ess	non-ess	210	CDC1551	F11	H37Ra	Bovis	BCG
Rv0543c		303	100	CDS	Rv0543c	O06409	635573..635875	-		10, 5	11279.7	4.55	CONSERVED HYPOTHETICAL PROTEIN	635633	1440.22	gcG/gcA	-3	A81A	syn		pR		pRa	pP			x
ercc3	Rv0861c	1629	542	CDS	Rv0861c	O53873	958523..960151	-	3.6.1.-	2, 2.1.5	59772	5.95	PROBABLE DNA HELICASE ERCC3	958922	2017.58	gcG/gcT	-3	A410A	syn								x
Rv1520		1041	346	CDS	Rv1520	P64863	1711028..1712068	+	2.-.-.-	7, 4.8	39545.7	9.48	probable sugar transferase	1711627	1362.45	taC/taT	3	Y200Y	syn		pR	pM		pP			x
Rv1771		1287	428	CDS	Rv1771	O06804	2005161..2006447	+	1.-.-.-	7, 1.2.7	48045.2	7.64	L-gulono-1,4-lactone dehydrogenase	2006032	1869.12	cAa/cGa	2	Q291R	non-syn	cons	pR	pM	pRa	pP	pW		x
Rv1907c		648	215	CDS	Rv1907c	O07725	2153235..2153882	-		10, 6	24034.5	8.92	HYPOTHETICAL PROTEIN	2153410	1916.81	gTt/gCt	-2	V158A	non-syn	cons	pR	pM	pRa	pP			x
Rv1977		1047	348	CDS	Rv1977	O53978	2219754..2220800	+		10, 5	38307.7	7.69	CONSERVED HYPOTHETICAL PROTEIN	2219929	1211.72	cTg/cCg	2	L(s)59P	non-syn	non-cons			pRa				x

## Sheet: K-1 specific
Gene name	Synonym	Gene length	Protein length	Gene type	Accession number	UniProt	Coordinates	Orientation	EC number	Functional category	Molecular mass	Isoelectric point	Description	Position of Change	Score	Base Change	Triplet Position	Amino Acid Change	Comment I	Comment II	Operon 1	Operon 2	Operon 3	Operon 4	Operon 5	ess	non-ess	210	CDC1551	F11	H37Ra	Bovis	BCG
trpG	pabA, Rv0013	699	232	CDS	Rv0013	Q7DAK6	14914..15612	+	4.1.3.27	7, 1.4.4	24626.9	6.5	POSSIBLE ANTHRANILATE SYNTHASE COMPONENT II TRPG (GLUTAMINE AMIDOTRANSFERASE)	15352	2058.57	Gtc/Atc	1	V147I(s)	non-syn	cons		pM	pRa	pP
fadD34	Rv0035	1689	562	CDS	Rv0035	Q7DAJ8	37259..38947	+	6.2.1.-	1, 1.1.3	60961.4	6.47	PROBABLE FATTY-ACID-CoA LIGASE FADD34 (FATTY-ACID-CoA SYNTHETASE) (FATTY-ACID-CoA SYNTHASE)	38677	2170.87	gtG/gtT	3	V(s)473V	syn		pR	pM	pRa	pP	pW		x
Rv0037c		1326	441	CDS	Rv0037c	P0A5C1	39877..41202	-		3, 2.3.4	45833.9	11.02	PROBABLE CONSERVED INTEGRAL MEMBRANE PROTEIN	40902	947.21	Ctg/Atg	-1	L(s)101M(s)	non-syn	cons			pRa				x
														47327	1328.35	C/T		120, 39	inter-genic	Rv0042c, Rv0043c			pRa		pW
ponA1	Rv0050	2037	678	CDS	Rv0050	P71707	53663..55699	+	2.4.2.- 3.4.-.-	3, 2.3.3	71118.1	4.9	PROBABLE BIFUNCTIONAL PENICILLIN-BINDING PROTEIN 1A/1B PONA1 (MUREIN POLYMERASE) (PBP1): PENICILLIN-INSENSITIVE TRANSGLYCOSYLASE (PEPTIDOGLYCAN TGASE) + PENICILLIN-SENSITIVE TRANSPEPTIDASE (DD-TRANSPEPTIDASE)	53757	1937.81	aCg/aTg	2	T32M(s)	non-syn	non-cons	pR	pM	pRa	pP	pW		x
Rv0076c		390	129	CDS	Rv0076c	O53621	85183..85572	-		3, 2.3.5	14649.1	11.42	PROBABLE MEMBRANE PROTEIN	85367	1701.49	gAc/gCc	-2	D69A	non-syn	non-cons	pR		pRa				x
PPE1	PPE, Rv0096	1392	463	CDS	Rv0096	Q10892	105324..106715	+		6, 4.3.2	46894.8	4.5	PPE FAMILY PROTEIN	106079	1711.12	acT/acG	3	T252T	syn		pR	pM	pRa	pP			x
ctpI	Rv0107c	4899	1632	CDS	Rv0107c	Q10900	125643..130541	-	3.6.3.-	3, 3.1.2	169574	6.23	PROBABLE CATION-TRANSPORTER ATPASE I CTPI	129280	1063.53	cGg/cTg	-2	R421L(s)	non-syn	non-cons						x	x
cyp138	Rv0136	1326	441	CDS	Rv0136	P63717	163366..164691	+	1.14.-.-	7, 4.6	49260.5	10.48	PROBABLE CYTOCHROME P450 138 CYP138	163719	1084.4	aaG/aaT	3	K118N	non-syn	cons							x
mce1B	mceD, Rv0170	1041	346	CDS	Rv0170	O07414	199895..200935	+		0, 4.1	37727.1	9.3	MCE-FAMILY PROTEIN MCE1B	200910	2020.88	cCg/cTg	2	P339L(s)	non-syn	non-cons	bR	pM	pRa	pP	pW		x
Rv0191		1242	413	CDS	Rv0191	O07435	222289..223530	+		3, 2.3.4	42910.7	11.19	PROBABLE CONSERVED INTEGRAL MEMBRANE PROTEIN	222559	1142.28	Gtc/Atc	1	V91I(s)	non-syn	cons		pM	pRa	pP			x
aspC	Rv0337c	1290	429	CDS	Rv0337c	P63498	401873..403162	-	2.6.1.1	7, 1.4.2	47317.8	4.93	PROBABLE ASPARTATE AMINOTRANSFERASE ASPC (TRANSAMINASE A) (ASPAT)	402181	1712.26	Ggc/Agc	-1	G328S	non-syn	cons		pM	pRa	pP		x
Rv0474		423	140	CDS	Rv0474	O53759	565021..565443	+		9, 1.10.1	15364.1	5	PROBABLE TRANSCRIPTIONAL REGULATORY PROTEIN	565334	1354.5	aTc/aCc	2	I(s)105T	non-syn	non-cons			pRa				x
pqqE	pqqIII, Rv0693	1176	391	CDS	Rv0693	P95039	792157..793332	+		7, 1.7.11	42448.1	6.87	PROBABLE COENZYME PQQ SYNTHESIS PROTEIN E PQQE (COENZYME PQQ SYNTHESIS PROTEIN III)	793311	1193.63	ccG/ccA	3	P385P	syn		pR	pM	pRa	pP	pW		x
Rv0767c		642	213	CDS	Rv0767c	P67432	860069..860710	-		10, 5	22539.7	7.62	CONSERVED HYPOTHETICAL PROTEIN	860210	1119.27	gcA/gcC	-3	A167A	syn		pR	pM		pP	pW		x
														982617	1831.34	A/G		63, 145	inter-genic	serC, Rv0885
Rv0895		1518	505	CDS	Rv0895	P67204	997782..999299	+		10, 5	53840.3	10.87	CONSERVED HYPOTHETICAL PROTEIN. POSSIBLE TRIACYLGLYCEROL SYNTHASE (DIACYLGLYCEROL ACYLTRANSFERASE).	998108	1231.8	ctG/ctA	3	L(s)109L	syn				pRa				x
														1000798	1114.26	C/G		31, 10	inter-genic	gltA2, Rv0897c
Rv0923c		1065	354	CDS	Rv0923c	O05915	1029513..1030577	-		10, 5	39059.2	9.74	CONSERVED HYPOTHETICAL PROTEIN	1030058	1615.75	Acg/Gcg	-1	T174A	non-syn	cons	pR	pM	pRa	pP			x
Rv0925c		738	245	CDS	Rv0925c	O05917	1031896..1032633	-		10, 5	26944.2	5.53	CONSERVED HYPOTHETICAL PROTEIN	1032094	1530.72	ccG/ccA	-3	P180P	syn		pR	pM	pRa	pP			x
														1032639	1668.48	A/G		6, 71	inter-genic	Rv0925c, Rv0926c	pR		pRa
accD2	Rv0974c	1590	530	CDS	Rv0974c	O86318	1085756..1087345	-	6.4.1.-	1, 1.8.1	56224.1	4.95	PROBABLE ACETYL-/PROPIONYL-CoA CARBOXYLASE (BETA SUBUNIT) ACCD2	1086240	1728.99	aCc/aTc	-2	T369I(s)	non-syn	non-cons	pR	pM	pRa	pP	pW
Rv1006		1704	567	CDS	Rv1006	O05592	1123714..1125417	+		10, 6	61297.4	5.32	HYPOTHETICAL PROTEIN	1123868	1763.81	aTa/aCa	2	I(s)52T	non-syn	non-cons							x
metE	Rv1133c	2280	759	CDS	Rv1133c	P65340	1259067..1261346	-	2.1.1.14	7, 1.4.2	81549.2	4.92	PROBABLE5-METHYLTETRAHYDROPTEROYLTRIGLUTAMATE--HOMOCYSTEINE METHYLTRANSFERASE METE (methionine synthase, vitamin-B12 independent isozyme)	1260012	881.16	gcG/gcT	-3	A445A	syn							x
Rv1258c		1260	419	CDS	Rv1258c	P64783	1406081..1407340	-		3, 3.1.6, 2.3.4, 4.4	43287.2	9.54	PROBABLE CONSERVED INTEGRAL MEMBRANE TRANSPORT PROTEIN	1406828	1406.21	atC/atT	-3	I(s)171I(s)	syn			pM	pRa	pP	pW		x
atpF	Rv1306	516	171	CDS	Rv1306	P63656	1461321..1461836	+	3.6.3.14	7, 1.2.8	18324.8	4.86	PROBABLE ATP SYNTHASE B CHAIN ATPF	1461811	1738.34	cTc/cCc	2	L164P	non-syn	non-cons	pR	pM	pRa	pP	pW	x
Rv1433		816	271	CDS	Rv1433	O06825	1611434..1612249	+		3, 2.3.6	28701.4	5.25	POSSIBLE CONSERVED EXPORTED PROTEIN	1611765	1440.26	gAg/gGg	2	E111G	non-syn	non-cons	pR	pM	pRa	pP			x
trpB	Rv1612	1233	410	CDS	Rv1612	P66984	1811127..1812359	+	4.2.1.20	7, 1.4.4	43286.6	5.55	Probable tryptophan synthase, beta subunit trpB	1812155	1640.06	gaC/gaA	3	D343E	non-syn	cons	pR	pM	pRa	pP	pW	x
Rv1639c		1470	489	CDS	Rv1639c	P94973	1846989..1848458	-		3, 2.3.4	51791.7	8.25	CONSERVED HYPOTHETICAL MEMBRANE PROTEIN	1847660	1730.94	Ggc/Agc	-1	G267S	non-syn	cons	pR		pRa				x
pks11	Rv1665	1062	353	CDS	Rv1665	O06587	1891226..1892287	+	2.3.1.74	1, 1.9	37639.1	5.6	Possible chalcone synthase pks11	1891319	2072.09	Aag/Cag	1	K32Q	non-syn	cons			pRa				x
Rv1671		393	130	CDS	Rv1671	O53918	1896475..1896867	+		3, 2.3.5	14266.8	10.38	PROBABLE MEMBRANE PROTEIN	1896710	1771.01	cTt/cGt	2	L79R	non-syn	non-cons	pR	pM	pRa	pP			x
Rv1719		780	259	CDS	Rv1719	P71977	1945641..1946420	+		9, 1.10.1	27872.6	4.93	PROBABLE TRANSCRIPTIONAL REGULATORY PROTEIN	1945711	1053.6	cGg/cAg	2	R24Q	non-syn	cons		pM	pRa	pP			x
PPE32	PPE, Rv1808	1230	409	CDS	Rv1808	Q79FJ6	2049921..2051150	+		6, 4.3.2	39899.2	4.09	PPE FAMILY PROTEIN	2050414	763.59	gCg/gTg	2	A165V(s)	non-syn	cons	pR				pW		x
														2092155	1475.51	T/C		70, 104	inter-genic	Rv1842c, guaB1			pRa
Rv1929c		645	214	CDS	Rv1929c	P95285	2181262..2181906	-		10, 5	23977.6	11	CONSERVED HYPOTHETICAL PROTEIN	2181530	1832.84	aCg/aTg	-2	T126M(s)	non-syn	non-cons	pR	pM	pRa	pP			x
Rv1995		768	255	CDS	Rv1995	P64915	2238141..2238908	+		10, 6	28040.6	4.95	HYPOTHETICAL PROTEIN	2238371	1823.66	gtG/gtA	3	V(s)77V	syn								x
acg	Rv2032	996	331	CDS	Rv2032	O53476	2279129..2280124	+		10, 5	36559.2	5.23	Conserved hypothetical protein Acg	2279619	1066.28	gCg/gTg	2	A164V(s)	non-syn	cons
Rv2039c		843	280	CDS	Rv2039c	O53483	2284799..2285641	-		3, 3.1.3, 2.3.4	31575.5	9.63	Probable sugar-transport integral membrane protein ABC transporter	2285003	1636.68	gaC/gaG	-3	D213E	non-syn	cons	pR	pM	pRa	pP	pW		x
ansP1	Rv2127	1470	489	CDS	Rv2127	O33261	2388616..2390085	+		3, 3.1.1	52428.9	10.23	Probable L-asparagine permease ansP1	2389269	1580.15	tcG/tcA	3	S218S	syn		pR	pM	pRa	pP	pW		x
cobT	Rv2207	1086	362	CDS	Rv2207	P63841	2471411..2472496	+	2.4.2.21	7, 1.7.13	36411.2	4.82	Probablenicotinate-nucleotide-dimethylbenzimidazol phosphoribosyltransferase CobT	2472284	568.15	Ggc/Agc	1	G292S	non-syn	cons	pR	pM	pRa	pP	pW
Rv2254c		456	151	CDS	Rv2254c	O53528	2528520..2528975	-		3, 2.3.5	15849	12.21	Probable integral membrane protein	2528944	1565.68	gCa/gTa	-2	A11V	non-syn	cons	pR	pM	pRa	pP			x
Rv2331A		339	113	CDS	Rv2331A	Q79FF7	2604740..2605078	+		10, 6	12361	11.27	HYPOTHETICAL PROTEIN	2604977	1717.06	Tgc/Ggc	1	C80G	non-syn	non-cons		pM	pRa	pP
mbtD	Rv2381c	3015	1004	CDS	Rv2381c	P71719	2667255..2670269	-		1, 1.9	105592	5.35	POLYKETIDE SYNTHETASE MBTD (POLYKETIDE SYNTHASE)	2669349	2033.55	gaG/gaA	-3	E307E	syn		pR	pM	pRa	pP	pW
Rv2576c		465	154	CDS	Rv2576c	P65021	2900226..2900690	-		3, 2.3.4	15760.8	5.49	POSSIBLE CONSERVED MEMBRANE PROTEIN	2900443	1529.2	tCa/tGa	-2	S83*	non-syn	non-cons							x
ribD	ribG, Rv2671	777	258	CDS	Rv2671	P71968	2986839..2987615	+	3.5.4.26 1.1.1.193	7, 1.7.9	27693.4	4.94	POSSIBLE BIFUNCTIONAL ENZYME RIBOFLAVIN BIOSYNTHESIS PROTEIN RIBD: DIAMINOHYDROXYPHOSPHORIBOSYLAMINOPYRIMIDINE DEAMINASE (RIBOFLAVIN-SPECIFIC DEAMINASE) + 5-AMINO-6-(5-PHOSPHORIBOSYLAMINO)URACIL REDUCTASE (HTP REDUCTASE)	2987114	1746.55	ggC/ggT	3	G92G	syn				pRa				x
ppsA	Rv2931	5631	1876	CDS	Rv2931	Q10977	3245445..3251075	+		1, 1.9	198835	5.01	PHENOLPTHIOCEROL SYNTHESIS TYPE-I POLYKETIDE SYNTHASE PPSA	3248226	1174.96	Ctg/Ttg	1	L(s)928L(s)	syn		pR	pM	pRa	pP	pW		x
Rv2944		717	239	CDS	Rv2944	P96287	3289790..3290506	+		5, 4.2.1.3	25535.2	9.07	POSSIBLE TRANSPOSASE FOR INSERTION SEQUENCE ELEMENT IS1533	3290413	1656.52	caC/caT	3	H208H	syn		pR	pM	pRa		pW
Rv2997		1443	481	CDS	Rv2997	O53244	3355099..3356541	+	1.-.-.-	7, 1.2.7	50905.3	8.79	POSSIBLE ALANINE RICH DEHYDROGENASE	3356203	566.71	Acc/Gcc	1	T369A	non-syn	cons
ligA	lig, Rv3014c	2076	691	CDS	Rv3014c	P63973	3372545..3374620	-	6.5.1.2	2, 2.1.5	75256.9	5.32	PROBABLE DNA LIGASE [NAD DEPENDENT] LIGA (POLYDEOXYRIBONUCLEOTIDE SYNTHASE [NAD+])	3373860	1262.67	cTg/cCg	-2	L(s)254P	non-syn	non-cons		pM	pRa	pP		x
Rv3273		2295	764	CDS	Rv3273	P96878	3654637..3656931	+	4.2.1.1	7, 4.9, 2.3.4	80533.4	6.66	PROBABLE TRANSMEMBRANE CARBONIC ANHYDRASE (CARBONATE DEHYDRATASE) (CARBONIC DEHYDRATASE)	3655719	1830.26	atT/atC	3	I(s)361I(s)	syn			pM	pRa	pP			x
sugI	Rv3331	1509	502	CDS	Rv3331	O53381	3717090..3718598	+		3, 3.1.3, 2.3.4	53011	10.43	PROBABLE SUGAR-TRANSPORT INTEGRAL MEMBRANE PROTEIN SUGI	3717912	742.24	Ggc/Agc	1	G275S	non-syn	cons		pM	pRa	pP	pW		x
PPE55	PPE, Rv3347c	9474	3157	CDS	Rv3347c	Q6MWX9	3743711..3753184	-		6, 4.3.2	309539	3.93	PPE FAMILY PROTEIN	3752231	1973.4	ttG/ttA	-3	L(s)318L	syn								x
Rv3553		1068	355	CDS	Rv3553	P71847	3991621..3992688	+	1.-.-.-	7, 1.2.7	36830.7	9.86	POSSIBLE OXIDOREDUCTASE	3992037	585.01	caG/caA	3	Q139Q	syn			pM	pRa	pP	pW		x
														4019121	1996.26	T/C		50, 141	inter-genic	lppH, Rv3577
glpK	Rv3696c	1554	517	CDS	Rv3696c	O69664	4138202..4139755	-	2.7.1.30	7, 1.3.1	55827.6	4.69	PROBABLE GLYCEROL KINASE GLPK (ATP:GLYCEROL 3-PHOSPHOTRANSFERASE)(GLYCEROKINASE) (GK)	4138205	1498.75	tcC/tcT	-3	S517S	syn				pRa				x

## Sheet: K-2 specific
Gene name	Synonym	Gene length	Protein length	Gene type	Accession number	UniProt	Coordinates	Orientation	EC number	Functional category	Molecular mass	Isoelectric point	Description	Position of Change	Score	Base Change	Triplet Position	Amino Acid Change	Comment I	Comment II	Operon 1	Operon 2	Operon 3	Operon 4	Operon 5	ess	non-ess	210	CDC1551	F11	H37Ra	Bovis	BCG
Rv0039c		348	115	CDS	Rv0039c	P71696	42004..42351	-		3, 2.3.4	11292.3	7.69	POSSIBLE CONSERVED TRANSMEMBRANE PROTEIN	42227	1872.81	aCg/aTg	-2	T42M(s)	non-syn	non-cons			pRa				x
leuS	Rv0041	2910	969	CDS	Rv0041	P67510	43562..46471	+	6.1.1.4	2, 2.1.3	107562	4.87	PROBABLE LEUCYL-tRNA SYNTHETASE LEUS (LEUCINE--tRNA LIGASE) (LEURS)	46324	1919.68	cgT/cgC	3	R921R	syn							x
														139850	2746.67	T/A		177, 417	inter-genic	hddA, Rv0116c
pepA	mtb32a, Rv0125	1068	355	CDS	Rv0125	O07175	151148..152215	+	3.4.21.-	7, 2.2.3, 2.3.6	34926	4.91	PROBABLE SERINE PROTEASE PEPA (SERINE PROTEINASE) (MTB32A)	151798	2331.96	ggA/ggG	3	G217G	syn				pRa
cyp138	Rv0136	1326	441	CDS	Rv0136	P63717	163366..164691	+	1.14.-.-	7, 4.6	49260.5	10.48	PROBABLE CYTOCHROME P450 138 CYP138	163467	2055.85	tcA/tcG	3	S34S	syn								x
fadD2	Rv0270	1683	560	CDS	Rv0270	P95227	324567..326249	+	6.2.1.-	1, 1.1.3	59892.5	6.76	PROBABLE FATTY-ACID-CoA LIGASE FADD2 (FATTY-ACID-CoA SYNTHETASE) (FATTY-ACID-CoA SYNTHASE)	325703	2190.82	ggC/ggT	3	G379G	syn								x
Rv0339c		2499	833	CDS	Rv0339c	O33269	405950..408448	-		9, 1.10.1	87743.6	6.74	POSSIBLE TRANSCRIPTIONAL REGULATORY PROTEIN	407167	2289.56	Gca/Aca	-1	A428T	non-syn	cons			pRa
umaA	umaA1, Rv0469	861	286	CDS	Rv0469	Q6MX39	559888..560748	+	2.-.-.-	1, 1.8.2	33095.6	4.73	POSSIBLE MYCOLIC ACID SYNTHASE UMAA	560615	2512.09	gAg/gCg	2	E243A	non-syn	non-cons			pRa				x
rpoB	Rv0667	3519	1172	CDS	Rv0667	P0A680	759807..763325	+	2.7.7.6	2, 2.1.7	129218	4.67	DNA-DIRECTED RNA POLYMERASE (BETA CHAIN) RPOB (TRANSCRIPTASE BETA CHAIN) (RNA POLYMERASE BETA SUBUNIT)	761161	2023.46	cTg/cCg	2	L(s)452P	non-syn	non-cons	pR		pRa		pW	x
														767670	1821.29	T/C		350, 14	inter-genic	rpoC, Rv0669c
rpsL	Rv0682	375	124	CDS	Rv0682	P41196	781560..781934	+		2, 2.1.1	13849.2	11.93	PROBABLE 30S RIBOSOMAL PROTEIN S12 RPSL	781687	2539.69	aAg/aGg	2	K43R	non-syn	cons	pR	pM	pRa	pP	pW	x
fadE9	Rv0752c	1173	390	CDS	Rv0752c	O53815	843242..844414	-	1.3.99.-	1, 1.1.3	41451.1	5.15	PROBABLE ACYL-CoA DEHYDROGENASE FADE9	843909	2097.28	gTg/gCg	-2	V(s)169A	non-syn	cons	pR	pM	pRa	pP	pW		x
PPE12	PPE, Rv0755c	1938	645	CDS	Rv0755c	Q79FW4	848103..850040	-		6, 4.3.2	62692.8	4.35	PPE FAMILY PROTEIN	849956	1342.03	Gcg/Acg	-1	A29T	non-syn	cons						x	x
Rv0966c		603	200	CDS	Rv0966c	P71544	1077233..1077835	-		10, 5	22210.2	10.52	CONSERVED HYPOTHETICAL PROTEIN	1077626	1506.72	ggG/ggT	-3	G70G	syn			pM	pRa	pP			x
eno	Rv1023	1290	429	CDS	Rv1023	P96377	1144564..1145853	+	4.2.1.11	7, 1.2.1	44929.3	4.26	PROBABLE ENOLASE ENO	1145736	2106.21	gcT/gcA	3	A391A	syn		pR	pM	pRa	pP		x
kdpA	Rv1029	1716	571	CDS	Rv1029	P65209	1152012..1153727	+	3.6.3.12	3, 3.1.2, 2.3.4	60163	9.36	Probable Potassium-transporting ATPase A chain KDPA (Potassium-translocating ATPase A chain) (ATP phosphohydrolase [potassium-transporting] A chain) (Potassium binding and translocating subunit A)	1152701	2325.67	atC/atT	3	I(s)230I(s)	syn			pM	pRa	pP	pW		x
Rv1035c		687	228	CDS	Rv1035c	P96366	1159375..1160061	-		5, 4.2.1.3	23943.2	11.93	PROBABLE TRANSPOSASE (FRAGMENT)	1159808	820.3	cGg/cAg	-2	R85Q	non-syn	cons		pM	pRa	pP	pW		x
Rv1084		2022	673	CDS	Rv1084	O53432	1207636..1209657	+		10, 5	71050.1	5.36	CONSERVED HYPOTHETICAL PROTEIN	1208181	2014.88	ctG/ctA	3	L(s)182L	syn			pM	pRa	pP			x
xseA	Rv1108c	1248	415	CDS	Rv1108c	P67447	1234213..1235460	-	3.1.11.6	2, 2.2.2	44596.2	9.36	PROBABLE EXODEOXYRIBONUCLEASE VII (LARGE SUBUNIT) XSEA (EXONUCLEASE VII LARGE SUBUNIT)	1234971	1469.17	Gcg/Acg	-1	A164T	non-syn	cons	pR	pM	pRa	pP	pW
Rv1132		1731	576	CDS	Rv1132	O06583	1257325..1259055	+		3, 2.3.4	64019.5	9.1	CONSERVED MEMBRANE PROTEIN	1257452	2678.23	cTg/cCg	2	L(s)43P	non-syn	non-cons		pM	pRa	pP			x
lpqW	Rv1166	1908	635	CDS	Rv1166	O50422	1296152..1298059	+		3, 2.3.1	66130	5.27	PROBABLE CONSERVED LIPOPROTEIN LPQW	1296834	2254.26	gAa/gCa	2	E228A	non-syn	non-cons	pR		pRa			x
kgd	Rv1248c	3645	1215	CDS	Rv1248c	O50463	1389357..1393001	-	4.1.1.71	7	133969	6.33	ALPHA-KETOGLUTARATE DECARBOXYLASE	1390983	2039.65	ccC/ccT	-3	P673P	syn				pRa			x
lprA	Rv1270c	735	244	CDS	Rv1270c	Q11049	1419014..1419748	-		3, 2.3.1	24873.9	5.21	POSSIBLE LIPOPROTEIN LPRA	1419658	1611.42	Gcc/Acc	-1	A31T	non-syn	cons							x
Rv1279		1587	528	CDS	Rv1279	P64263	1430062..1431648	+	1.1.-.-	7, 1.2.7	57331.1	7.34	PROBABLE DEHYDROGENASE FAD flavoprotein GMC oxidoreductase	1431097	2277.91	Gaa/Taa	1	E346*	non-syn	non-cons	pR	pM	pRa	pP			x
PE_PGRS24	PE_PGRS, Rv1325c	1812	603	CDS	Rv1325c	Q10637	1488154..1489965	-		6, 4.3.1.2	49574.7	3.96	PE-PGRS FAMILY PROTEIN	1488218	603.58	gGt/gCt	-2	G583A	non-syn	cons			pRa				x
Rv1364c		1962	653	CDS	Rv1364c	Q11034	1535683..1537644	-		10, 5	69523.9	4.63	CONSERVED HYPOTHETICAL PROTEIN	1536365	1485.39	gAg/gGg	-2	E427G	non-syn	non-cons			pRa				x
Rv1367c		1134	377	CDS	Rv1367c	Q11037	1539512..1540645	-		10, 5, 2.3.3	41325.3	7.66	CONSERVED HYPOTHETICAL PROTEIN	1540352	2283.74	caC/caT	-3	H98H	syn								x
metK	Rv1392	1212	403	CDS	Rv1392	P77899	1566825..1568036	+	2.5.1.6	7, 1.4.2	43014.5	4.73	PROBABLE S-ADENOSYLMETHIONINE SYNTHETASE METK (MAT) (AdoMet synthetase) (Methionine adenosyltransferase)	1567524	2329.8	Gaa/Aaa	1	E234K	non-syn	cons			pRa			x
ribG	ribD, Rv1409	1020	339	CDS	Rv1409	P71677	1585194..1586213	+	3.5.4.26 1.1.1.193	7, 1.7.9	35366.4	6.89	PROBABLE BIFUNCTIONAL riboflavin biosynthesis protein RIBG : Diaminohydroxyphosphoribosylaminopyrimidine deaminase (Riboflavin-specific deaminase) + 5-amino-6-(5-phosphoribosylamino) uracil reductase (HTP reductase)	1585862	1082.43	caG/caT	3	Q223H	non-syn	cons	pR	pM	pRa	pP	pW	x
lprG	P27, Rv1411c	711	236	CDS	Rv1411c	P0A5I8	1587772..1588482	-		3, 2.3.1	24547.7	8.23	PROBABLE CONSERVED LIPOPROTEIN LPRG	1587885	2145.42	Ggc/Cgc	-1	G200R	non-syn	non-cons	bR	pM	pRa	pP			x
fadD12	Rv1427c	1608	536	CDS	Rv1427c	O06831	1602321..1603928	-	6.2.1.-	1, 1.1.3	58063.9	6.58	POSSIBLE LONG-CHAIN-FATTY-ACID--CoA LIGASE FADD12 (FATTY-ACID-CoA SYNTHETASE) (FATTY-ACID-COA SYNTHASE)	1603174	1878.95	cTg/cCg	-2	L(s)252P	non-syn	non-cons	pR	pM	pRa	pP	pW
zwf2	Rv1447c	1545	515	CDS	Rv1447c	P0A584	1625418..1626962	-	1.1.1.49	7, 1.2.5	57342.8	5.51	PROBABLE GLUCOSE-6-PHOSPHATE 1-DEHYDROGENASE ZWF2 (G6PD)	1626655	2195.86	gAg/gGg	-2	E103G	non-syn	non-cons	pR	pM	pRa	pP	pW		x
pks8	Rv1662	4809	1602	CDS	Rv1662	O65933	1881704..1886512	+		1, 1.9	167095	5.21	Probable polyketide synthase pks8	1884305	1939.99	Ttc/Gtc	1	F868V	non-syn	non-cons	pR	pM	pRa	pP	pW	x
Rv1767		360	120	CDS	Rv1767	O06800	2000074..2000433	+		10, 5	12491.2	6.88	CONSERVED HYPOTHETICAL PROTEIN	2000234	2180.35	gCg/gTg	2	A54V(s)	non-syn	cons	pR		pRa
esxM	TB11.0, QILSS, Rv1792	297	99	CDS	Rv1792		2030347..2030643	+		3, 5, 2.3.2	11009	5.02	ESAT-6 LIKE PROTEIN ESXM	2030355	2458.83	tcA/tcG	3	S3S	syn		pR	pM					x
PE20	PE, Rv1806	300	99	CDS	Rv1806	Q7D7X6	2048072..2048371	+		6, 4.3.1.1	9820.19	4.19	PE FAMILY PROTEIN	2048226	2246.72	gCa/gTa	2	A52V	non-syn	cons	pR	pM	pRa	pP	pW
														2062735	1872.45	T/C		61, 74	inter-genic	PE_PGRS33, Rv1819c			pRa
modC	Rv1859	1110	369	CDS	Rv1859	P95155	2106574..2107683	+		3, 3.1.4	38610.1	8.92	PROBABLE MOLYBDENUM-TRANSPORT ATP-BINDING PROTEIN ABC TRANSPORTER MODC	2107264	2313.65	Cgc/Tgc	1	R231C	non-syn	non-cons		pM	pRa	pP	pW		x
Rv1861		306	101	CDS	Rv1861	P95154	2109165..2109470	+		3, 2.3.4	10330.2	9.08	PROBABLE CONSERVED TRANSMEMBRANE PROTEIN	2109454	1608.6	aTg/aCg	2	M(s)97T	non-syn	non-cons			pRa				x
nanT	Rv1902c	1269	422	CDS	Rv1902c	O07730	2149006..2150274	-		3, 3.1.3, 2.3.4	46420.5	9.87	PROBABLE SIALIC ACID-TRANSPORT INTEGRAL MEMBRANE PROTEIN NANT	2149762	1461.47	ttC/ttT	-3	F171F	syn								x
katG	Rv1908c	2223	740	CDS	Rv1908c	Q08129	2153889..2156111	-	1.11.1.6	0, 3.6	80572.6	4.87	CATALASE-PEROXIDASE-PEROXYNITRITASE T KATG	2155168	2263.73	aGc/aCc	-2	S315T	non-syn	cons	pR	pM	pRa	pP			x			x
lppG	Rv1946c	453	150	CDS	Rv1946c	P95268	2197508..2197960	-		3, 2.3.1	15799.4	11.93	POSSIBLE LIPOPROTEIN	2197921	1726.92	Agt/Tgt	-1	S14C	non-syn	non-cons							x
Rv1948c		351	116	CDS	Rv1948c	P95266	2198714..2199064	-		10, 6	12792.2	4.07	HYPOTHETICAL PROTEIN	2198786	2477.09	ccA/ccC	-3	P93P	syn			pM	pRa	pP			x
Rv1974		378	126	CDS	Rv1974	O53975	2217659..2218036	+		3, 2.3.4	13491.3	8.47	PROBABLE CONSERVED MEMBRANE PROTEIN	2217754	1390.55	ccA/ccC	3	P32P	syn		pR	pM	pRa	pP	pW
pncA	Rv2043c	561	186	CDS	Rv2043c	Q50575	2288681..2289241	-	3.5.1.-	7, 1.7.7, 4.4	19604.6	4.22	PYRAZINAMIDASE/NICOTINAMIDAS PNCA (PZase)	2288885	1818.29	tgG/tgA	-3	W119*	non-syn	non-cons		pM	pRa	pP	pW		x
pks12	Rv2048c	12456	4151	CDS	Rv2048c	O53490	2294531..2306986	-		1, 1.9	431580	4.86	Probable polyketide synthase pks12	2304238	1808.51	Tcc/Ccc	-1	S917P	non-syn	non-cons	pR	pM	pRa	pP			x
Rv2063A		408	136	CDS	Rv2063A		2321057..2321464	+		0	14217.3	10.63	POSSIBLE TOXIN	2321369	2023.98	Aac/Gac	1	N105D	non-syn	cons
idsA2	Rv2173	1059	353	CDS	Rv2173	O53507	2434847..2435905	+	2.5.1.-	1, 1.8.3	37762.8	6.73	PROBABLE GERANYLGERANYL PYROPHOSPHATE SYNTHETASE IDSA2 (GGPPSASE) (GGPP SYNTHETASE) (GERANYLGERANYL DIPHOSPHATE SYNTHASE)	2434881	1396.44	tAt/tGt	2	Y12C	non-syn	non-cons		pM	pRa	pP
mmpS3	Rv2198c	900	299	CDS	Rv2198c	P65378	2462148..2463047	-		3, 2.3.4	30954.9	4.12	PROBABLE CONSERVED MEMBRANE PROTEIN MMPS3	2462849	2053.15	Ggc/Agc	-1	G67S	non-syn	cons	pR	pM	pRa	pP	pW		x
Rv2252		930	309	CDS	Rv2252	O53526	2526989..2527918	+		10, 5	32805.3	6.65	CONSERVED HYPOTHETICAL PROTEIN	2527575	1535.7	gGc/gAc	2	G196D	non-syn	non-cons	pR	pM	pRa	pP	pW		x
amiA2	Rv2363	1455	484	CDS	Rv2363	P63490	2644320..2645774	+	3.5.1.4	7, 4.9, 1.1.2	50851.5	7.7	PROBABLE AMIDASE AMIA2 (AMINOHYDROLASE)	2644740	1811.27	Ggc/Tgc	1	G141C	non-syn	non-cons							x
accD1	Rv2502c	1590	529	CDS	Rv2502c	O06165	2816885..2818474	-	6.4.1.-	1, 1.8.1	56745.5	6.51	PROBABLE ACETYL-/PROPIONYL-CoA CARBOXYLASE (BETA SUBUNIT) ACCD1	2817269	2166.18	aaG/aaA	-3	K402K	syn		pR	pM	pRa	pP	pW		x
yajC	Rv2588c	348	115	CDS	Rv2588c	P65025	2915846..2916193	-		3, 3.4	12966.6	4.06	PROBABLE CONSERVED MEMBRANE PROTEIN SECRETION FACTOR YAJC	2915934	2239.99	gAc/gCc	-2	D87A	non-syn	non-cons	pR		pRa		pW		x
Rv2611c		951	316	CDS	Rv2611c	O06203	2939012..2939962	-	2.3.1.-	1, 1.8.3	35094.2	9.18	PROBABLE ACYLTRANSFERASE	2939372	1879.38	tCT/tGC	-3	S197C	non-syn	non-cons	pR	pM	pRa	pP	pW	x
														2968452	2507.28	G/A		46, 81	inter-genic	arsC, Rv2644c
Rv2665		282	93	CDS	Rv2665	P71962	2982699..2982980	+		10, 5	10458.1	12.17	HYPOTHETICAL ARGININE RICH PROTEIN	2982829	1618.01	cTc/cGc	2	L44R	non-syn	non-cons			pRa				x
cobB	Rv2848c	1374	457	CDS	Rv2848c	P63835	3156148..3157521	-		7, 1.7.13	46958.2	6.68	PROBABLE COBYRINIC ACID A,C-DIAMIDE SYNTHASE COBB	3156807	1543.38	Cca/Tca	-1	P239S	non-syn	non-cons		pM		pP	pW		x
														3302980	2097.81	T/C		525, 123	inter-genic	fadD29, Rv2951c
ung	Rv2976c	684	227	CDS	Rv2976c	P67071	3332071..3332754	-	3.2.2.-	2, 2.1.5	24449	9.22	PROBABLE URACIL-DNA GLYCOSYLASE UNG (UDG)	3332110	1902.58	gtC/gtT	-3	V215V	syn			pM	pRa	pP			x
gpdA2	gpsA, Rv2982c	1005	334	CDS	Rv2982c	P95113	3337995..3338999	-	1.1.1.94	1, 1.8.3	33991.9	5.39	PROBABLE GLYCEROL-3-PHOSPHATE DEHYDROGENASE [NAD(P)+] GPDA2 (NAD(P)H- DEPENDENT GLYCEROL-3-PHOSPHATE DEHYDROGENASE)	3338820	2196.68	ccA/ccG	-3	P60P	syn				pRa				x
nrdF2	nrdG, Rv3048c	975	324	CDS	Rv3048c	Q50549	3408404..3409378	-	1.17.4.1	2, 2.1.5, 1.6.4, 1.6.3	36959.4	4.32	RIBONUCLEOSIDE-DIPHOSPHATE REDUCTASE (BETA CHAIN) NRDF2 (RIBONUCLEOTIDE REDUCTASE SMALL SUBUNIT) (R2F PROTEIN)	3408521	2572.02	gcC/gcT	-3	A286A	syn		pR		pRa	pP		x
Rv3077	atsF	1812	603	CDS	Rv3077	Q6MX15	3439541..3441352	+	3.1.-.-	7, 4.9, 1.3.5	66740.8	6.56	POSSIBLE HYDROLASE	3439987	1958.68	cgG/cgA	3	R149R	syn			pM	pRa	pP			x
														3548984	2305.5	T/C		77, 270	inter-genic	Rv3179, Rv3180c
uvrD2	Rv3198c	2103	700	CDS	Rv3198c	P64320	3569109..3571211	-	3.6.1.-	2, 2.1.5	75603.5	6.96	PROBABLE ATP-DEPENDENT DNA HELICASE II UVRD2	3570220	1704.21	gAg/gGg	-2	E331G	non-syn	non-cons						x	x
														3597879	2199.03	T/C		113, 172	inter-genic	TB7.3, Rv3221A	pR
														3599734	2572.05	G/C		183, 117	inter-genic	sigH, Rv3224
fadE25	Rv3274c	1170	389	CDS	Rv3274c	P63427	3656920..3658089	-	1.3.99.-	1, 1.1.3	41723.2	4.98	PROBABLE ACYL-CoA DEHYDROGENASE FADE25	3657759	2199.74	Ggc/Agc	-1	G111S	non-syn	cons	pR	pM	pRa	pP			x
trpS	Rv3336c	1011	336	CDS	Rv3336c	P67590	3722621..3723631	-	6.1.1.2	2, 2.1.3	36271.9	4.92	PROBABLE TRYPTOPHANYL-TRNA SYNTHETASE TRPS (TRYPTOPHAN--TRNA LIGASE) (TRPRS) (TRYPTOPHAN TRANSLASE)	3723401	2389.03	atC/atT	-3	I(s)77I(s)	syn		pR	pM	pRa	pP		x
PPE55	PPE, Rv3347c	9474	3157	CDS	Rv3347c	Q6MWX9	3743711..3753184	-		6, 4.3.2	309539	3.93	PPE FAMILY PROTEIN	3750828	2375.89	gTc/gCc	-2	V786A	non-syn	cons							x
Rv3365c		2631	876	CDS	Rv3365c	Q93IG6	3774871..3777501	-		10, 5	93409.4	6.92	CONSERVED HYPOTHETICAL PROTEIN	3777389	2121.35	cCg/cTg	-2	P38L(s)	non-syn	non-cons		pM	pRa	pP	pW		x
Rv3437		477	158	CDS	Rv3437	O06254	3856911..3857387	+		3, 2.3.4	17877.4	11.76	POSSIBLE CONSERVED TRANSMEMBRANE PROTEIN	3857226	1772.64	Gac/Tac	1	D106Y	non-syn	non-cons		pM	pRa	pP			x
fadE29	Rv3543c	1164	387	CDS	Rv3543c	P71858	3981977..3983140	-	1.3.99.-	1, 1.1.3	42715.3	6.6	PROBABLE ACYL-CoA DEHYDROGENASE FADE29	3982279	2523.78	Atc/Gtc	-1	I(s)288V	non-syn	cons	pR	pM	pRa	pP	pW		x
Rv3661		864	287	CDS	Rv3661	O69629	4099647..4100510	+		0, 3.3	30679	7.99	CONSERVED HYPOTHETICAL PROTEIN	4100283	2158.56	Gag/Aag	1	E213K	non-syn	cons							x
Rv3778c		1197	398	CDS	Rv3778c	P72044	4223699..4224895	-	2.6.1.-	7, 4.8	41851.6	6.18	POSSIBLE AMINOTRANSFERASE	4224185	2367.77	aaT/aaC	-3	N237N	syn							x
embB	Rv3795	3297	1098	CDS	Rv3795	P72030	4246514..4249810	+	2.4.2.34	3, 2.3.2, 2.3.4, 4.4	118021	9.87	INTEGRAL MEMBRANE INDOLYLACETYLINOSITOL ARABINOSYLTRANSFERASE EMBB (ARABINOSYLINDOLYLACETYLINOSITOL SYNTHASE)	4248003	1910.47	cAg/cGg	2	Q497R	non-syn	cons	bR	pM	pRa	pP	pW	x

## Sheet: Beijing K-family backbone
Gene name	Synonym	Gene length	Protein length	Gene type	Accession number	UniProt	Coordinates	Orientation	EC number	Functional category	Molecular mass	Isoelectric point	Description	Position of Change	Score	Base Change	Triplet Position	Amino Acid Change	Comment I	Comment II	Operon 1	Operon 2	Operon 3	Operon 4	Operon 5	ess	non-ess	210	CDC1551	F11	H37Ra	Bovis	BCG
														1849	2333.9	C/A		325, 203	inter-genic	dnaA, dnaN					pW			x
														1977	1455.56	A/G		453, 75	inter-genic	dnaA, dnaN					pW			x	x	x		x
recF	Rv0003	1158	385	CDS	Rv0003	Q59586	3280..4437	+		2, 2.1.5, 3.3	42180.1	7.2	DNA REPLICATION AND REPAIR PROTEIN RECF (SINGLE-STRAND DNA BINDING PROTEIN)	4013	1940.13	aTc/aCc	2	I(s)245T	non-syn	non-cons	pR	pM	pRa	pP	pW		x		x	x		x
gyrA	Rv0006	2517	838	CDS	Rv0006	Q07702	7302..9818	+	5.99.1.3	2, 2.1.5, 3.3	92274.1	5.3	DNA GYRASE (SUBUNIT A) GYRA (DNA TOPOISOMERASE (ATP-HYDROLYSING)) (DNA TOPOISOMERASE II) (TYPE II DNA TOPOISOMERASE)	7362	1816.92	Gag/Cag	1	E21Q	non-syn	cons	pR	pM	pRa	pP	pW				x	x		x
gyrA	Rv0006	2517	838	CDS	Rv0006	Q07702	7302..9818	+	5.99.1.3	2, 2.1.5, 3.3	92274.1	5.3	DNA GYRASE (SUBUNIT A) GYRA (DNA TOPOISOMERASE (ATP-HYDROLYSING)) (DNA TOPOISOMERASE II) (TYPE II DNA TOPOISOMERASE)	7585	1929.19	aGc/aCc	2	S95T	non-syn	cons	pR	pM	pRa	pP	pW				x	x		x
gyrA	Rv0006	2517	838	CDS	Rv0006	Q07702	7302..9818	+	5.99.1.3	2, 2.1.5, 3.3	92274.1	5.3	DNA GYRASE (SUBUNIT A) GYRA (DNA TOPOISOMERASE (ATP-HYDROLYSING)) (DNA TOPOISOMERASE II) (TYPE II DNA TOPOISOMERASE)	9304	1854.61	gGc/gAc	2	G668D	non-syn	non-cons	pR	pM	pRa	pP	pW			x	x	x		x
														11820	1675.65	C/G		636, 54	inter-genic	alaT, Rv0008c
Rv0008c		438	145	CDS	Rv0008c	P71577	11874..12311	-		3, 2.3.5	15670.8	11.91	POSSIBLE MEMBRANE PROTEIN	11879	1029.45	Tcc/Ccc	-1	S145P	non-syn	non-cons							x		x	x		x
Rv0012		789	262	CDS	Rv0012	P71582	14089..14877	+		3, 2.3.4	28337.4	8	PROBABLE CONSERVED MEMBRANE PROTEIN	14861	1517.96	gGc/gTc	2	G258V	non-syn	non-cons		pM	pRa	pP			x
trpG	pabA, Rv0013	699	232	CDS	Rv0013	Q7DAK6	14914..15612	+	4.1.3.27	7, 1.4.4	24626.9	6.5	POSSIBLE ANTHRANILATE SYNTHASE COMPONENT II TRPG (GLUTAMINE AMIDOTRANSFERASE)	15117	1912.95	atC/atG	3	I(s)68M(s)	non-syn	cons		pM	pRa	pP								x
pknB	Rv0014c	1881	626	CDS	Rv0014c	P0A5S4	15590..17470	-	2.7.1.-	9, 1.10.3	66509.6	5.08	TRANSMEMBRANE SERINE/THREONINE-PROTEIN KINASE B PKNB (PROTEIN KINASE B) (STPK B)	16119	1871.55	cGc/cTc	-2	R451L	non-syn	non-cons	pR	pM	pRa	pP	pW	x
pknA	Rv0015c	1296	431	CDS	Rv0015c	P65726	17467..18762	-	2.7.1.-	9, 1.10.3	45596.9	11.19	TRANSMEMBRANE SERINE/THREONINE-PROTEIN KINASE A PKNA (PROTEIN KINASE A) (STPK A)	17654	1078.11	cAg/cCg	-2	Q370P	non-syn	non-cons	pR	pM	pRa	pP	pW	x
pknA	Rv0015c	1296	431	CDS	Rv0015c	P65726	17467..18762	-	2.7.1.-	9, 1.10.3	45596.9	11.19	TRANSMEMBRANE SERINE/THREONINE-PROTEIN KINASE A PKNA (PROTEIN KINASE A) (STPK A)	17657	1090.47	cAg/cGg	-2	Q369R	non-syn	cons	pR	pM	pRa	pP	pW	x
pstP	Rv0018c	1545	514	CDS	Rv0018c	P71588	21637..23181	-	3.1.3.16	9, 1.10.3	53779.8	4.84	PHOSPHOSERINE/THREONINE PHOSPHATASE PSTP	21795	591.1	Ccg/Tcg	-1	P463S	non-syn	non-cons		pM	pRa	pP	pW		x		x	x		x	x
														25610	1452.27	G/C		166, 34	inter-genic	fhaA, leuT								x
														26959	1675.12	C/G		78, 64	inter-genic	Rv0021c, whiB5			pRa						x	x		x	x
														34044	1897.39	T/C		250, 251	inter-genic	Rv0031, bioF2								x	x	x		x	x
bioF2	Rv0032	2316	771	CDS	Rv0032	P71602	34295..36610	+	2.3.1.47	7, 1.7.1	86243	7.02	POSSIBLE 8-AMINO-7-OXONONANOATE SYNTHASE BIOF2 (AONS) (8-AMINO-7-KETOPELARGONATE SYNTHASE) (7-KETO-8-AMINO-PELARGONIC ACID SYNTHETASE) (7-KAP SYNTHETASE) (L-ALANINE--PIMELYL CoA LIGASE)	35608	1798.37	gcC/gcT	3	A438A	syn		pR	pM	pRa	pP	pW		x
bioF2	Rv0032	2316	771	CDS	Rv0032	P71602	34295..36610	+	2.3.1.47	7, 1.7.1	86243	7.02	POSSIBLE 8-AMINO-7-OXONONANOATE SYNTHASE BIOF2 (AONS) (8-AMINO-7-KETOPELARGONATE SYNTHASE) (7-KETO-8-AMINO-PELARGONIC ACID SYNTHETASE) (7-KAP SYNTHETASE) (L-ALANINE--PIMELYL CoA LIGASE)	36008	1619.81	Gac/Cac	1	D572H	non-syn	non-cons	pR	pM	pRa	pP	pW		x	x
Rv0034		396	131	CDS	Rv0034	P64673	36867..37262	+		10, 5	13967.7	4.32	CONSERVED HYPOTHETICAL PROTEIN	37031	1575.03	gcC/gcG	3	A55A	syn		pR	pM	pRa	pP	pW		x		x	x		x	x
fadD34	Rv0035	1689	562	CDS	Rv0035	Q7DAJ8	37259..38947	+	6.2.1.-	1, 1.1.3	60961.4	6.47	PROBABLE FATTY-ACID-CoA LIGASE FADD34 (FATTY-ACID-CoA SYNTHETASE) (FATTY-ACID-CoA SYNTHASE)	37305	1768.93	tCg/tGg	2	S16W	non-syn	non-cons	pR	pM	pRa	pP	pW		x
fadD34	Rv0035	1689	562	CDS	Rv0035	Q7DAJ8	37259..38947	+	6.2.1.-	1, 1.1.3	60961.4	6.47	PROBABLE FATTY-ACID-CoA LIGASE FADD34 (FATTY-ACID-CoA SYNTHETASE) (FATTY-ACID-CoA SYNTHASE)	37334	1900.47	Act/Tct	1	T26S	non-syn	cons	pR	pM	pRa	pP	pW		x
Rv0036c		774	257	CDS	Rv0036c	P64675	39056..39829	-		10, 5	27546	4.63	CONSERVED HYPOTHETICAL PROTEIN	39158	1798.27	cgG/cgC	-3	R224R	syn				pRa				x	x
Rv0039c		348	115	CDS	Rv0039c	P71696	42004..42351	-		3, 2.3.4	11292.3	7.69	POSSIBLE CONSERVED TRANSMEMBRANE PROTEIN	42281	896.4	tGc/tTc	-2	C24F	non-syn	non-cons			pRa				x					x	x
mtc28	Rv0040c	933	310	CDS	Rv0040c	P0A5Q6	42433..43365	-		3, 2.3.2, 2.3.6	31923.4	7.88	SECRETED PROLINE RICH PROTEIN MTC28 (PROLINE RICH 28 KDA ANTIGEN)	42967	1409.22	ccC/ccG	-3	P133P	syn				pRa				x		x	x		x	x
leuS	Rv0041	2910	969	CDS	Rv0041	P67510	43562..46471	+	6.1.1.4	2, 2.1.3	107562	4.87	PROBABLE LEUCYL-tRNA SYNTHETASE LEUS (LEUCINE--tRNA LIGASE) (LEURS)	44768	1828.34	Agg/Ggg	1	R403G	non-syn	non-cons						x
Rv0044c		795	264	CDS	Rv0044c	P71701	48233..49027	-	1.-.-.-	7, 1.2.7	28524.2	6.5	POSSIBLE OXIDOREDUCTASE	48503	1101.05	cgA/cgG	-3	R175R	syn			pM	pRa	pP			x
Rv0045c		897	298	CDS	Rv0045c	P71702	49043..49939	-	3.-.-.-	1, 1.8.3	32099	5.17	POSSIBLE HYDROLASE	49360	1593.01	Gtc/Atc	-1	V194I(s)	non-syn	cons		pM	pRa	pP			x
ino1	tbINO, Rv0046c	1104	367	CDS	Rv0046c	P71703	50021..51124	-	5.5.1.4	7, 1.7.10	40093.5	4.8	MYO-INOSITOL-1-PHOSPHATE SYNTHASE INO1 (Inositol 1-phosphate synthetase) (D-glucose 6-phosphate cycloaldolase) (Glucose 6-phosphate cyclase) (Glucocycloaldolase)	50557	1669.8	Agg/Ggg	-1	R190G	non-syn	non-cons	bR		pRa				x		x			x	x
Rv0048c		870	289	CDS	Rv0048c	P71705	51828..52697	-		3, 2.3.5	30784.9	7.58	POSSIBLE MEMBRANE PROTEIN	51949	1989.35	gTc/gCc	-2	V250A	non-syn	cons			pRa				x	x	x			x	x
ponA1	Rv0050	2037	678	CDS	Rv0050	P71707	53663..55699	+	2.4.2.- 3.4.-.-	3, 2.3.3	71118.1	4.9	PROBABLE BIFUNCTIONAL PENICILLIN-BINDING PROTEIN 1A/1B PONA1 (MUREIN POLYMERASE) (PBP1): PENICILLIN-INSENSITIVE TRANSGLYCOSYLASE (PEPTIDOGLYCAN TGASE) + PENICILLIN-SENSITIVE TRANSPEPTIDASE (DD-TRANSPEPTIDASE)	54394	1992.28	gcA/gcG	3	A244A	syn		pR	pM	pRa	pP	pW		x		x			x	x
dnaB	Rv0058	2625	874	CDS	Rv0058	P71715	60396..63020	+	3.6.1.-	2, 2.1.5	96916.5	8.81	PROBABLE REPLICATIVE DNA HELICASE DNAB	62049	1258.97	Agg/Ggg	1	R552G	non-syn	non-cons	pR	pM	pRa			x			x	x		x	x
														63146	2113.59	G/T		126, 54	inter-genic	dnaB, Rv0059	pR		pRa					x
Rv0061		426	141	CDS	Rv0061	O53606	64991..65416	+		10, 6	15460.1	12.33	HYPOTHETICAL PROTEIN	65150	1778.04	Cca/Tca	1	P54S	non-syn	non-cons		pM	pRa	pP			x	x
Rv0064		2940	979	CDS	Rv0064	O53609	68620..71559	+		3, 2.3.4	107368	7.76	PROBABLE CONSERVED TRANSMEMBRANE PROTEIN	70267	1927.45	Gtc/Ttc	1	V550F	non-syn	non-cons						x	x					x	x
Rv0064		2940	979	CDS	Rv0064	O53609	68620..71559	+		3, 2.3.4	107368	7.76	PROBABLE CONSERVED TRANSMEMBRANE PROTEIN	70816	1438.69	Aac/Gac	1	N733D	non-syn	cons						x	x		x	x		x	x
Rv0064		2940	979	CDS	Rv0064	O53609	68620..71559	+		3, 2.3.4	107368	7.76	PROBABLE CONSERVED TRANSMEMBRANE PROTEIN	71336	397.79	cGc/cCc	2	R906P	non-syn	non-cons						x	x	x	x	x		x	x
														75233	1659.91	C/A		35, 68	inter-genic	Rv0067c, Rv0068
Rv0068		912	303	CDS	Rv0068	O53613	75301..76212	+	1.-.-.-	7, 1.2.7	32398.8	8.82	PROBABLE OXIDOREDUCTASE	75940	1346.86	Gtg/Ctg	1	V(s)214L(s)	non-syn	cons							x		x	x		x	x
														79480	1099.12	T/C		584, 6	inter-genic	glyA2, Rv0071								x
Rv0078A		594	198	CDS	Rv0078A	Q8VKS0	87208..87801	-		10, 6	21612.5	4.95	HYPOTHETICAL PROTEIN	87468	1941.15	Gag/Aag	-1	E112K	non-syn	cons
Rv0083		1923	640	CDS	Rv0083	Q10880	90400..92322	+	1.-.-.-	7, 1.2.7	65627.7	10.37	PROBABLE OXIDOREDUCTASE	92199	768.96	acT/acG	3	T600T	syn		pR	pM	pRa	pP	pW		x	x	x	x		x	x
hycQ	Rv0086	1467	488	CDS	Rv0086	Q10883	93951..95417	+	1.-.-.-	7, 1.2.6.2, 1.2.7, 2.3.4	49226.5	9.47	POSSIBLE HYDROGENASE HYCQ	94388	1562.09	ggG/ggA	3	G146G	syn		pR	pM	pRa	pP	pW	x
														96894	1883.61	C/T		2, 33	inter-genic	hycE, Rv0088		pM	pRa	pP
Rv0088		675	224	CDS	Rv0088	P0A5C3	96927..97601	+		10, 6	24617.2	11.23	HYPOTHETICAL PROTEIN	97350	1790.63	Agg/Cgg	1	R142R	syn			pM	pRa	pP
ctpA	Rv0092	2286	761	CDS	Rv0092	Q10876	100583..102868	+	3.6.3.-	3, 3.1.2	78850.5	7.15	PROBABLE CATION TRANSPORTER P-TYPE ATPASE A CTPA	101539	1214.45	ggC/ggT	3	G319G	syn				pRa				x
Rv0095c		411	136	CDS	Rv0095c	Q10891	104805..105215	-		5, 4.2.2	15358.5	5.8	CONSERVED HYPOTHETICAL PROTEIN	104941	272.58	CAg/GGg	-2	Q92G	non-syn	non-cons			pRa				x
Rv0095c		411	136	CDS	Rv0095c	Q10891	104805..105215	-		5, 4.2.2	15358.5	5.8	CONSERVED HYPOTHETICAL PROTEIN	104942	240.76	CAg/GGg	-1	Q92G	non-syn	non-cons			pRa				x
Rv0095c		411	136	CDS	Rv0095c	Q10891	104805..105215	-		5, 4.2.2	15358.5	5.8	CONSERVED HYPOTHETICAL PROTEIN	104944	192.44	gCc/gTc	-2	A91V	non-syn	cons			pRa				x
Rv0095c		411	136	CDS	Rv0095c	Q10891	104805..105215	-		5, 4.2.2	15358.5	5.8	CONSERVED HYPOTHETICAL PROTEIN	104962	287.39	gCg/gTg	-2	A85V(s)	non-syn	cons			pRa				x
Rv0095c		411	136	CDS	Rv0095c	Q10891	104805..105215	-		5, 4.2.2	15358.5	5.8	CONSERVED HYPOTHETICAL PROTEIN	105007	353.88	aGc/aCc	-2	S70T	non-syn	cons			pRa				x
Rv0095c		411	136	CDS	Rv0095c	Q10891	104805..105215	-		5, 4.2.2	15358.5	5.8	CONSERVED HYPOTHETICAL PROTEIN	105011	267.26	Ctg/Ttg	-1	L(s)69L(s)	syn				pRa				x
Rv0095c		411	136	CDS	Rv0095c	Q10891	104805..105215	-		5, 4.2.2	15358.5	5.8	CONSERVED HYPOTHETICAL PROTEIN	105021	236.14	tcC/tcT	-3	S65S	syn				pRa				x
Rv0095c		411	136	CDS	Rv0095c	Q10891	104805..105215	-		5, 4.2.2	15358.5	5.8	CONSERVED HYPOTHETICAL PROTEIN	105045	906.71	gaC/gaG	-3	D57E	non-syn	cons			pRa				x
Rv0095c		411	136	CDS	Rv0095c	Q10891	104805..105215	-		5, 4.2.2	15358.5	5.8	CONSERVED HYPOTHETICAL PROTEIN	105139	1739.25	gGg/gTg	-2	G26V(s)	non-syn	non-cons			pRa				x
PPE1	PPE, Rv0096	1392	463	CDS	Rv0096	Q10892	105324..106715	+		6, 4.3.2	46894.8	4.5	PPE FAMILY PROTEIN	105736	1081.4	gTc/gCc	2	V138A	non-syn	cons	pR	pM	pRa	pP			x
ctpB	Rv0103c	2259	752	CDS	Rv0103c	Q10877	119915..122173	-	3.6.3.-	3, 3.1.2	77477.2	7.31	PROBABLE CATION-TRANSPORTER P-TYPE ATPASE B CTPB	122109	1566.56	tTg/tCg	-2	L(s)22S	non-syn	non-cons							x	x	x	x		x	x
Rv0104		1515	504	CDS	Rv0104	Q10898	122317..123831	+		10, 5	53418.9	5.06	CONSERVED HYPOTHETICAL PROTEIN	123454	1769.8	Caa/Taa	1	Q380*	non-syn	non-cons							x	x
Rv0104		1515	504	CDS	Rv0104	Q10898	122317..123831	+		10, 5	53418.9	5.06	CONSERVED HYPOTHETICAL PROTEIN	123520	1952.01	Tat/Cat	1	Y402H	non-syn	cons							x	x				x	x
														133839	1677.23	C/T		70, 111	inter-genic	Rv0110, Rv0111									x	x		x	x
Rv0111		2058	685	CDS	Rv0111	O53633	133950..136007	+	2.3.1.-	7, 1.8.3, 2.3.4	74340.1	11.1	POSSIBLE TRANSMEMBRANE ACYLTRANSFERASE	135329	934.78	ccC/ccT	3	P460P	syn								x
hddA	Rv0115	1161	386	CDS	Rv0115	O53637	138513..139673	+	2.-.-.-	3, 2.3.2	40826.4	5.71	POSSIBLE D-ALPHA-D-HEPTOSE-7-PHOSPHATE KINASE HDDA	139297	1993.09	gGc/gTc	2	G262V	non-syn	non-cons	pR	pM	pRa	pP	pW		x
oxyS	Rv0117	945	314	CDS	Rv0117	O33175	141200..142144	+		9, 1.10.1, 3.5	34191.1	5.91	OXIDATIVE STRESS RESPONSE REGULATORY PROTEIN OXYS	141623	1920.76	Gat/Aat	1	D142N	non-syn	cons							x	x
oxcA	Rv0118c	1749	582	CDS	Rv0118c	O53639	142128..143876	-	4.1.1.8	7, 1.1.1	61171.2	6.06	PROBABLE OXALYL-CoA DECARBOXYLASE OXCA	143207	1292.29	Agc/Ggc	-1	S224G	non-syn	cons						x
fusA2	fus2, Rv0120c	2145	714	CDS	Rv0120c	O07170	145627..147771	-		2, 2.1.6	75630.3	4.72	PROBABLE ELONGATION FACTOR G FUSA2 (EF-G)	146087	1506.46	aAt/aGt	-2	N562S	non-syn	cons			pRa				x	x	x	x
fusA2	fus2, Rv0120c	2145	714	CDS	Rv0120c	O07170	145627..147771	-		2, 2.1.6	75630.3	4.72	PROBABLE ELONGATION FACTOR G FUSA2 (EF-G)	146236	1174.81	gcG/gcC	-3	A512A	syn				pRa				x	x
fusA2	fus2, Rv0120c	2145	714	CDS	Rv0120c	O07170	145627..147771	-		2, 2.1.6	75630.3	4.72	PROBABLE ELONGATION FACTOR G FUSA2 (EF-G)	147262	1737.19	gaC/gaA	-3	D170E	non-syn	cons			pRa				x
Rv0127		1368	455	CDS	Rv0127	O07177	154232..155599	+		10, 5	49878.9	4.82	CONSERVED HYPOTHETICAL PROTEIN	154283	1432.9	Tcg/Ccg	1	S18P	non-syn	non-cons	pR		pRa			x			x	x		x	x
cyp138	Rv0136	1326	441	CDS	Rv0136	P63717	163366..164691	+	1.14.-.-	7, 4.6	49260.5	10.48	PROBABLE CYTOCHROME P450 138 CYP138	163705	715.15	CCt/TTt	1	P114F	non-syn	non-cons							x
cyp138	Rv0136	1326	441	CDS	Rv0136	P63717	163366..164691	+	1.14.-.-	7, 4.6	49260.5	10.48	PROBABLE CYTOCHROME P450 138 CYP138	163706	749.27	CCt/TTt	2	P114F	non-syn	non-cons							x
Rv0139		1023	340	CDS	Rv0139	P96816	165827..166849	+	1.-.-.-	7, 1.2.7	36976.1	8.88	POSSIBLE OXIDOREDUCTASE	166565	1412.73	Atc/Gtc	1	I(s)247V	non-syn	cons	pR	pM	pRa	pP			x
PE1	PE, Rv0151c	1767	588	CDS	Rv0151c	Q79G06	177543..179309	-		6, 4.3.1.1	61411.2	4.13	PE FAMILY PROTEIN	177857	1309.93	Ctg/Ttg	-1	L(s)485L(s)	syn			pM	pRa	pP	pW		x	x	x	x		x	x
fadE2	Rv0154c	1212	403	CDS	Rv0154c	P96831	181987..183198	-	1.3.99.-	1, 1.1.3	44343.2	7.03	PROBABLE ACYL-CoA DEHYDROGENASE FADE2	182824	1268.95	atC/atT	-3	I(s)125I(s)	syn		pR	pM	pRa	pP			x
fadE2	Rv0154c	1212	403	CDS	Rv0154c	P96831	181987..183198	-	1.3.99.-	1, 1.1.3	44343.2	7.03	PROBABLE ACYL-CoA DEHYDROGENASE FADE2	183091	1548.23	ccG/ccC	-3	P36P	syn		pR	pM	pRa	pP			x
PE3	PE, Rv0159c	1407	468	CDS	Rv0159c	Q79G04	187433..188839	-		6, 4.3.1.1	48608	4.15	PE FAMILY PROTEIN	188800	889.18	Acg/Gcg	-1	T14A	non-syn	cons			pRa		pW		x	x	x	x		x	x
Rv0161		1350	450	CDS	Rv0161	O07406	190607..191956	+	1.-.-.-	7, 1.2.7	47355.8	6.23	POSSIBLE OXIDOREDUCTASE	190816	1197.32	tcA/tcC	3	S70S	syn									x
Rv0165c		795	264	CDS	Rv0165c	Q79G00	194144..194938	-		9, 1.10.1	28691.8	11.7	POSSIBLE TRANSCRIPTIONAL REGULATORY PROTEIN (PROBABLY GNTR-FAMILY)	194681	1594.65	ctC/ctG	-3	L86L(s)	syn								x		x	x		x	x
fadD5	Rv0166	1665	554	CDS	Rv0166	O07411	194993..196657	+	6.2.1.-	1, 1.1.3	59887.7	5.13	PROBABLE FATTY-ACID-CoA LIGASE FADD5 (FATTY-ACID-CoA SYNTHETASE) (FATTY-ACID-CoA SYNTHASE)	195682	1946.04	gtC/gtG	3	V230V(s)	syn				pRa				x
fadD5	Rv0166	1665	554	CDS	Rv0166	O07411	194993..196657	+	6.2.1.-	1, 1.1.3	59887.7	5.13	PROBABLE FATTY-ACID-CoA LIGASE FADD5 (FATTY-ACID-CoA SYNTHETASE) (FATTY-ACID-CoA SYNTHASE)	196642	2224.72	aaC/aaT	3	N550N	syn				pRa				x		x	x		x	x
mce1A	mce1, Rv0169	1365	454	CDS	Rv0169	Q79FZ9	198534..199898	+		0, 4.1	47786.3	4.95	MCE-FAMILY PROTEIN MCE1A	199470	1483.08	Tcc/Gcc	1	S313A	non-syn	cons	bR	pM	pRa	pP	pW		x	x				x	x
mce1D	Rv0172	1593	530	CDS	Rv0172	O07416	202476..204068	+		0, 4.1	56498.2	4.75	MCE-FAMILY PROTEIN MCE1D	203038	1565.57	aTc/aCc	2	I(s)188T	non-syn	non-cons	bR	pM	pRa	pP	pW		x	x
lprK	mce1E, Rv0173	1173	390	CDS	Rv0173	O07417	204065..205237	+		3, 2.3.1, 4.1	42239.4	8.44	POSSIBLE MCE-FAMILY LIPOPROTEIN LPRK (MCE-FAMILY LIPOPROTEIN MCE1E)	204094	1870.25	gtG/gtT	3	V(s)10V	syn		bR	pM	pRa	pP	pW		x
mce1F	Rv0174	1548	515	CDS	Rv0174	O07418	205231..206778	+		0, 4.1	54005.2	5.51	MCE-FAMILY PROTEIN MCE1F	206339	1488.16	cTg/cCg	2	L(s)370P	non-syn	non-cons	bR	pM	pRa	pP	pW		x		x	x		x	x
mce1F	Rv0174	1548	515	CDS	Rv0174	O07418	205231..206778	+		0, 4.1	54005.2	5.51	MCE-FAMILY PROTEIN MCE1F	206481	1700.11	ccC/ccG	3	P417P	syn		bR	pM	pRa	pP	pW		x					x	x
mce1F	Rv0174	1548	515	CDS	Rv0174	O07418	205231..206778	+		0, 4.1	54005.2	5.51	MCE-FAMILY PROTEIN MCE1F	206484	1690.25	ggG/ggT	3	G418G	syn		bR	pM	pRa	pP	pW		x					x	x
Rv0177		555	184	CDS	Rv0177	O07421	208417..208971	+		10, 5	20163.9	8.52	PROBABLE CONSERVED MCE ASSOCIATED PROTEIN	208590	2122.69	cgA/cgC	3	R58R	syn		pR	pM	pRa	pP	pW		x
sigG	Rv0182c	1113	370	CDS	Rv0182c	O07426	213028..214140	-		2, 2.1.7	40982.6	6.8	PROBABLE ALTERNATIVE RNA POLYMERASE SIGMA FACTOR SIGG (RNA POLYMERASE ECF TYPE SIGMA FACTOR)	213147	1944.14	Gac/Tac	-1	D332Y	non-syn	non-cons		pM		pP			x	x
sigG	Rv0182c	1113	370	CDS	Rv0182c	O07426	213028..214140	-		2, 2.1.7	40982.6	6.8	PROBABLE ALTERNATIVE RNA POLYMERASE SIGMA FACTOR SIGG (RNA POLYMERASE ECF TYPE SIGMA FACTOR)	213281	1648.16	gGc/gAc	-2	G287D	non-syn	non-cons		pM		pP			x	x
Rv0185		510	169	CDS	Rv0185	O07429	215715..216224	+		10, 5	18364.8	7.32	CONSERVED HYPOTHETICAL PROTEIN	215977	889.24	gCg/gTg	2	A88V(s)	non-syn	cons	pR	pM	pRa	pP	pW		x
bglS	Rv0186	2076	692	CDS	Rv0186	O07430	216269..218344	+	3.2.1.21	7, 1.1.1	73520	6.05	PROBABLE BETA-GLUCOSIDASE BGLS (GENTIOBIASE) (CELLOBIASE) (BETA-D-GLUCOSIDE GLUCOHYDROLASE)	217201	1725.33	aaT/aaC	3	N311N	syn				pRa					x				x	x
Rv0191		1242	413	CDS	Rv0191	O07435	222289..223530	+		3, 2.3.4	42910.7	11.19	PROBABLE CONSERVED INTEGRAL MEMBRANE PROTEIN	222925	854.22	Gct/Act	1	A213T	non-syn	cons		pM	pRa	pP			x
Rv0192		1101	366	CDS	Rv0192	O07436	223564..224664	+		10, 5	38903.6	7.24	CONSERVED HYPOTHETICAL PROTEIN	223942	848.98	Tcg/Ccg	1	S127P	non-syn	non-cons				pP			x		x	x		x	x
Rv0193c		1848	615	CDS	Rv0193c	O07437	224724..226571	-		10, 6	69110.4	4.94	HYPOTHETICAL PROTEIN	225323	1607.9	Aag/Gag	-1	K417E	non-syn	cons							x	x	x	x		x	x
Rv0194		3585	1194	CDS	Rv0194	O53645	226878..230462	+		3, 3.1.6, 4.4, 2.3.4	129251	9.27	PROBABLE DRUGS-TRANSPORT TRANSMEMBRANE ATP-BINDING PROTEIN ABC TRANSPORTER	227098	1504.91	aTg/aCg	2	M(s)74T	non-syn	non-cons							x	x	x	x		x	x
Rv0194		3585	1194	CDS	Rv0194	O53645	226878..230462	+		3, 3.1.6, 4.4, 2.3.4	129251	9.27	PROBABLE DRUGS-TRANSPORT TRANSMEMBRANE ATP-BINDING PROTEIN ABC TRANSPORTER	230170	1641.7	cCc/cTc	2	P1098L	non-syn	non-cons							x
Rv0195		636	211	CDS	Rv0195	O53646	230899..231534	+		9, 1.10.1, 1.10.2	23073.8	8.5	POSSIBLE TWO COMPONENT TRANSCRIPTIONAL REGULATORY PROTEIN (PROBABLY LUXR-FAMILY)	231114	1833.15	gcC/gcG	3	A72A	syn		pR				pW		x	x	x	x		x	x
Rv0209		1086	361	CDS	Rv0209	P96391	249038..250123	+		10, 6	38131.8	8.5	HYPOTHETICAL PROTEIN	249522	1527.96	gTg/gCg	2	V(s)162A	non-syn	cons		pM	pRa	pP	pW		x	x				x	x
Rv0210		1479	492	CDS	Rv0210	P96392	250120..251598	+		10, 6	52314.1	9.87	HYPOTHETICAL PROTEIN	251575	922.44	Gcg/Acg	1	A486T	non-syn	cons		pM	pRa	pP	pW		x	x				x	x
Rv0218		1329	443	CDS	Rv0218	P96400	260924..262252	+		3, 2.3.4	47361.5	10.49	PROBABLE CONSERVED TRANSMEMBRANE PROTEIN	261869	160.97	Tgt/Cgt	1	C316R	non-syn	non-cons	pR	pM	pRa	pP	pW				x	x		x	x
Rv0219		549	182	CDS	Rv0219	P96401	262254..262802	+		3, 2.3.4	20082.5	10.88	PROBABLE CONSERVED TRANSMEMBRANE PROTEIN	262268	2120.09	gcA/gcT	3	A5A	syn		pR	pM	pRa	pP	pW		x
Rv0221		1410	469	CDS	Rv0221	P96403	264067..265476	+		10, 5	51829.5	8.28	CONSERVED HYPOTHETICAL PROTEIN. POSSIBLE TRIACYLGLYCEROL SYNTHASE (DIACYLGLYCEROL ACYLTRANSFERASE).	264129	2028.77	atG/atA	3	M(s)21I(s)	non-syn	cons	pR	pM	pRa	pP			x
echA1	Rv0222	789	262	CDS	Rv0222	P96404	265507..266295	+	4.2.1.17	1, 1.1.3	27280.2	4.78	PROBABLE ENOYL-CoA HYDRATASE ECHA1 (ENOYL HYDRASE) (UNSATURATED ACYL-CoA HYDRATASE) (CROTONASE)	265554	1961.15	gtA/gtC	3	V16V	syn		pR	pM	pRa	pP				x	x	x
Rv0223c		1464	487	CDS	Rv0223c	P96405	266301..267764	-	1.2.1.-	7, 1.2.7	51157.3	4.51	PROBABLE ALDEHYDE DEHYDROGENASE	267751	1771.67	gCc/gGc	-2	A5G	non-syn	cons			pRa				x	x
Rv0226c		1731	576	CDS	Rv0226c	P96408	269834..271564	-		3, 2.3.4	59107	10.22	PROBABLE CONSERVED TRANSMEMBRANE PROTEIN	270430	1368.07	Cct/Gct	-1	P379A	non-syn	non-cons		pM	pRa	pP	pW	x
Rv0232		690	229	CDS	Rv0232	P96415	277899..278588	+		9, 1.10.1	25439.9	6.31	PROBABLE TRANSCRIPTIONAL REGULATORY PROTEIN (PROBABLY TETR/ACRR-FAMILY)	278021	1706.5	cgT/cgC	3	R41R	syn		pR	pM	pRa	pP	pW		x
nrdB	rnrS, Rv0233	945	314	CDS	Rv0233	P96416	278585..279529	+	1.17.4.1	2, 1.6.3, 2.1.5, 1.6.4	35656	4.61	PROBABLE RIBONUCLEOSIDE-DIPHOSPHATE REDUCTASE (BETA CHAIN) NRDB (RIBONUCLEOTIDE REDUCTASE SMALL CHAIN)	278681	1742.99	Cat/Gat	1	H33D	non-syn	non-cons	pR	pM	pRa	pP	pW		x		x	x		x	x
Rv0236c		4203	1400	CDS	Rv0236c	P96419	282649..286851	-		3, 2.3.4	146248	9.86	PROBABLE CONSERVED TRANSMEMBRANE PROTEIN	282892	602.93	acG/acA	-3	T1320T	syn			pM	pRa	pP	pW	x	x
Rv0236c		4203	1400	CDS	Rv0236c	P96419	282649..286851	-		3, 2.3.4	146248	9.86	PROBABLE CONSERVED TRANSMEMBRANE PROTEIN	283610	594.58	gCc/gTc	-2	A1081V	non-syn	cons		pM	pRa	pP	pW	x	x
Rv0236c		4203	1400	CDS	Rv0236c	P96419	282649..286851	-		3, 2.3.4	146248	9.86	PROBABLE CONSERVED TRANSMEMBRANE PROTEIN	283614	720.64	Agc/Ggc	-1	S1080G	non-syn	cons		pM	pRa	pP	pW	x	x		x	x		x	x
Rv0236c		4203	1400	CDS	Rv0236c	P96419	282649..286851	-		3, 2.3.4	146248	9.86	PROBABLE CONSERVED TRANSMEMBRANE PROTEIN	285772	189.2	ccT/ccG	-3	P360P	syn			pM	pRa	pP	pW	x	x		x	x		x	x
lpqI	Rv0237	1167	388	CDS	Rv0237	Q7DA74	287186..288352	+		3, 2.3.1	39518.8	5.38	PROBABLE CONSERVED LIPOPROTEIN LPQI	288260	1464.59	Ctg/Ttg	1	L(s)359L(s)	syn								x
														295731	2189.15	T/C		98, 274	inter-genic	fadE5, Rv0245
Rv0245		489	162	CDS	Rv0245	O53667	296005..296493	+	1.-.-.-	7, 1.2.7	17006.5	6.96	POSSIBLE OXIDOREDUCTASE	296312	1905.37	tCc/tTc	2	S103F	non-syn	non-cons							x
nirB	nasB, Rv0252	2562	853	CDS	Rv0252	O53674	302866..305427	+	1.6.6.4	7, 1.2.6.2	90352.4	5.3	PROBABLE NITRITE REDUCTASE [NAD(P)H] LARGE SUBUNIT [FAD FLAVOPROTEIN] NIRB	304923	1915.79	aaA/aaG	3	K686K	syn			pM	pRa	pP	pW		x	x	x			x	x
nirB	nasB, Rv0252	2562	853	CDS	Rv0252	O53674	302866..305427	+	1.6.6.4	7, 1.2.6.2	90352.4	5.3	PROBABLE NITRITE REDUCTASE [NAD(P)H] LARGE SUBUNIT [FAD FLAVOPROTEIN] NIRB	305188	1914.09	Gtg/Ttg	1	V(s)775L(s)	non-syn	cons		pM	pRa	pP	pW		x	x
Rv0259c		744	247	CDS	Rv0259c	P95216	310774..311517	-		10, 5	26249.9	11.74	CONSERVED HYPOTHETICAL PROTEIN	310973	1222.74	gCg/gTg	-2	A182V(s)	non-syn	cons		pM	pRa	pP	pW		x		x	x		x	x
Rv0260c		1146	381	CDS	Rv0260c	P95217	311514..312659	-		9, 1.10.2, 1.10.1	40732.6	7.11	POSIBLE TRANSCRIPTIONAL REGULATORY PROTEIN	311613	1466.36	gtC/gtA	-3	V349V	syn			pM	pRa	pP	pW		x		x	x		x	x
Rv0260c		1146	381	CDS	Rv0260c	P95217	311514..312659	-		9, 1.10.2, 1.10.1	40732.6	7.11	POSIBLE TRANSCRIPTIONAL REGULATORY PROTEIN	311889	1630.54	acG/acA	-3	T257T	syn			pM	pRa	pP	pW		x
fadD2	Rv0270	1683	560	CDS	Rv0270	P95227	324567..326249	+	6.2.1.-	1, 1.1.3	59892.5	6.76	PROBABLE FATTY-ACID-CoA LIGASE FADD2 (FATTY-ACID-CoA SYNTHETASE) (FATTY-ACID-CoA SYNTHASE)	325505	1842.31	gtT/gtC	3	V313V	syn								x	x				x	x
PE_PGRS4	PE_PGRS, Rv0279c	2514	837	CDS	Rv0279c	Q79FY9	336560..339073	-		6, 4.3.1.2	68985.9	3.88	PE-PGRS FAMILY PROTEIN	338844	1051.71	GTg/ACg	-2	V(s)77T	non-syn	cons					pW		x
PE_PGRS4	PE_PGRS, Rv0279c	2514	837	CDS	Rv0279c	Q79FY9	336560..339073	-		6, 4.3.1.2	68985.9	3.88	PE-PGRS FAMILY PROTEIN	338845	1033.4	GTg/ACg	-1	V(s)77T	non-syn	cons					pW		x
PPE3	PPE, Rv0280	1611	537	CDS	Rv0280	Q79FY8	339364..340974	+		6, 4.3.2	54707.1	4.2	PPE FAMILY PROTEIN	340132	2428.03	Gaa/Aaa	1	E257K	non-syn	cons	pR	pM	pRa	pP			x
PPE3	PPE, Rv0280	1611	537	CDS	Rv0280	Q79FY8	339364..340974	+		6, 4.3.2	54707.1	4.2	PPE FAMILY PROTEIN	340372	167.89	Tcg/Ccg	1	S337P	non-syn	non-cons	pR	pM	pRa	pP			x		x	x		x	x
Rv0282		1896	631	CDS	Rv0282	O53687	342130..344025	+		10, 5	68106.4	4.88	CONSERVED HYPOTHETICAL PROTEIN	342146	1773.36	gAa/gCa	2	E6A	non-syn	non-cons	pR	pM	pRa	pP	pW	x		x				x	x
Rv0284		3993	1330	CDS	Rv0284	O53689	345635..349627	+		3, 2.3.4	145137	6.45	POSSIBLE CONSERVED MEMBRANE PROTEIN	346275	1862.72	cCg/cGg	2	P214R	non-syn	non-cons	pR	pM	pRa	pP	pW	x			x	x		x	x
Rv0290		1419	472	CDS	Rv0290	O86362	353083..354501	+		3, 2.3.4	47943.8	9.08	PROBABLE CONSERVED TRANSMEMBRANE PROTEIN	353309	1671.81	aGc/aAc	2	S76N	non-syn	cons	pR	pM	pRa	pP	pW	x		x
Rv0290		1419	472	CDS	Rv0290	O86362	353083..354501	+		3, 2.3.4	47943.8	9.08	PROBABLE CONSERVED TRANSMEMBRANE PROTEIN	353365	1547.41	Gcc/Acc	1	A95T	non-syn	cons	pR	pM	pRa	pP	pW	x		x
Rv0292		996	331	CDS	Rv0292	O53696	355880..356875	+		3, 2.3.4	35932	10.54	PROBABLE CONSERVED TRANSMEMBRANE PROTEIN	356528	1759.01	Aat/Gat	1	N217D	non-syn	cons	pR	pM	pRa	pP	pW	x		x	x	x		x	x
Rv0298		228	75	CDS	Rv0298	O07225	363252..363479	+		10, 6	8130.18	7.53	HYPOTHETICAL PROTEIN	363464	1701.76	cgG/cgA	3	R71R	syn		pR	pM	pRa	pP	pW		x
Rv0302		633	210	CDS	Rv0302	O07229	364605..365237	+		9, 1.10.1	23364.6	6.37	PROBABLE TRANSCRIPTIONAL REGULATORY PROTEIN (PROBABLY TETR/ACRR-FAMILY)	364854	1687.08	Cat/Gat	1	H84D	non-syn	non-cons		pM	pRa	pP	pW		x	x
PPE6	PPE, Rv0305c	2892	963	CDS	Rv0305c	Q6MX48	372820..375711	-		6, 4.3.2	98968.4	9.47	PPE FAMILY PROTEIN	372913	2105.54	ggT/ggG	-3	G933G	syn		pR		pRa	pP	pW		x		x			x	x
PPE6	PPE, Rv0305c	2892	963	CDS	Rv0305c	Q6MX48	372820..375711	-		6, 4.3.2	98968.4	9.47	PPE FAMILY PROTEIN	374353	2055.6	cgT/cgC	-3	R453R	syn		pR		pRa	pP	pW		x
Rv0307c		483	160	CDS	Rv0307c	O07234	376573..377055	-		10, 6	17181.8	7.51	HYPOTHETICAL PROTEIN	376774	954.5	gcA/gcG	-3	A94A	syn								x	x	x	x		x	x
Rv0307c		483	160	CDS	Rv0307c	O07234	376573..377055	-		10, 6	17181.8	7.51	HYPOTHETICAL PROTEIN	377014	1759.54	ctG/ctA	-3	L(s)14L	syn								x	x
Rv0311		1230	409	CDS	Rv0311	O07238	379172..380401	+		10, 6	44610.8	4.95	HYPOTHETICAL PROTEIN	379528	1343.19	gaG/gaT	3	E119D	non-syn	cons			pRa			x
Rv0315		885	294	CDS	Rv0315	O07242	383602..384486	+	3.2.1.-	7, 2.2.4	32186	4.7	POSSIBLE BETA-1,3-GLUCANASE PRECURSOR	383716	117.41	Ccg/Tcg	1	P39S	non-syn	non-cons			pRa				x
Rv0315		885	294	CDS	Rv0315	O07242	383602..384486	+	3.2.1.-	7, 2.2.4	32186	4.7	POSSIBLE BETA-1,3-GLUCANASE PRECURSOR	384380	1445.61	aAg/aCg	2	K260T	non-syn	non-cons			pRa				x		x	x		x	x
Rv0318c		795	264	CDS	Rv0318c	Q6MX47	386305..387099	-		3, 2.3.4	27208	5.64	PROBABLE CONSERVED INTEGRAL MEMBRANE PROTEIN	386432	1303.61	gGg/gCg	-2	G223A	non-syn	cons							x	x	x	x		x	x
Rv0324		681	226	CDS	Rv0324	O08446	391352..392032	+		9, 1.10.1	24121.3	4.89	POSSIBLE TRANSCRIPTIONAL REGULATORY PROTEIN (POSSIBLY ARSR-FAMILY)	391853	1338.15	Act/Gct	1	T168A	non-syn	cons	pR	pM	pRa	pP			x	x	x			x	x
Rv0325		225	74	CDS	Rv0325	O07250	392039..392263	+		8, 6	8197.2	7.85	HYPOTHETICAL PROTEIN	392261	1688.52	Tag/Cag	1	*75Q	non-syn	non-cons	pR	pM	pRa	pP			x	x				x	x
														396199	2054.12	T/C		112, 2	inter-genic	Rv0330c, Rv0331								x
Rv0338c		2649	882	CDS	Rv0338c	O33268	403193..405841	-	1.-.-.-	7, 1.2.7	95453.4	7.33	PROBABLE IRON-SULFUR-BINDING REDUCTASE	403980	1829.99	gCc/gTc	-2	A621V	non-syn	cons		pM	pRa	pP		x		x	x	x		x	x
Rv0338c		2649	882	CDS	Rv0338c	O33268	403193..405841	-	1.-.-.-	7, 1.2.7	95453.4	7.33	PROBABLE IRON-SULFUR-BINDING REDUCTASE	404326	1782.27	Agg/Ggg	-1	R506G	non-syn	non-cons		pM	pRa	pP		x			x	x		x	x
lpqJ	Rv0344c	561	186	CDS	Rv0344c	O06295	414381..414941	-		3, 2.3.1	19276.6	6.24	PROBABLE LIPOPROTEIN LPQJ	414486	1713.81	gaG/gaA	-3	E152E	syn								x	x	x	x		x	x
dnaK	hsp70, Rv0350	1878	625	CDS	Rv0350	P0A5B9	419835..421712	+	3.6.1.-	0, 3.2	66830.7	4.59	PROBABLE CHAPERONE PROTEIN DNAK (HEAT SHOCK PROTEIN 70) (HEAT SHOCK 70 KDA PROTEIN) (HSP70)	420008	1772.66	gcA/gcG	3	A58A	syn		pR	pM	pRa	pP	pW	x			x	x		x	x
PPE8	PPE, Rv0355c	9903	3300	CDS	Rv0355c	Q6MX44	424777..434679	-		6, 4.3.2	327030	3.93	PPE FAMILY PROTEIN	424981	1644.81	ccC/ccT	-3	P3233P	syn		pR		pRa		pW		x
PPE8	PPE, Rv0355c	9903	3300	CDS	Rv0355c	Q6MX44	424777..434679	-		6, 4.3.2	327030	3.93	PPE FAMILY PROTEIN	428698	2099.21	gcG/gcA	-3	A1994A	syn		pR		pRa		pW		x
PPE8	PPE, Rv0355c	9903	3300	CDS	Rv0355c	Q6MX44	424777..434679	-		6, 4.3.2	327030	3.93	PPE FAMILY PROTEIN	432536	1875.38	gGt/gAt	-2	G715D	non-syn	non-cons	pR		pRa		pW		x
fba	fda, Rv0363c	1035	344	CDS	Rv0363c	P67475	441265..442299	-	4.1.2.13	7, 1.2.1	36544.4	5.59	PROBABLE FRUCTOSE-BISPHOSPHATE ALDOLASE FBA	441823	1913.65	gaG/gaA	-3	E159E	syn
Rv0368c		1212	403	CDS	Rv0368c	O53703	445314..446525	-		10, 5	43556.2	11.92	CONSERVED HYPOTHETICAL PROTEIN	445780	1669.63	cGt/cAt	-2	R249H	non-syn	cons		pM	pRa	pP			x					x	x
Rv0376c		1143	380	CDS	Rv0376c	O53711	453230..454372	-		10, 5	39898.2	5.85	CONSERVED HYPOTHETICAL PROTEIN	454295	1091.55	ccA/ccG	-3	P26P	syn				pRa		pW		x		x	x		x	x
Rv0376c		1143	380	CDS	Rv0376c	O53711	453230..454372	-		10, 5	39898.2	5.85	CONSERVED HYPOTHETICAL PROTEIN	454333	1097.19	Acg/Ccg	-1	T14P	non-syn	non-cons			pRa		pW		x
Rv0380c		552	183	CDS	Rv0380c	O53715	456268..456819	-	2.1.1.-	7, 2.1.7, 4.8	19879.4	8.78	POSSIBLE RNA METHYLTRANSFERASE (RNA METHYLASE)	456594	1133.07	Atg/Gtg	-1	M(s)76V(s)	non-syn	cons			pRa				x	x
Rv0381c		909	302	CDS	Rv0381c	O53716	456915..457823	-		10, 6	31202.4	6.62	HYPOTHETICAL PROTEIN	457452	855.92	acA/acC	-3	T124T	syn		pR	pM	pRa	pP			x	x	x	x		x	x
clpB	htpM, Rv0384c	2547	848	CDS	Rv0384c	P63288	459456..462002	-	3.-.-.-	0, 2.2.3, 3.2	92536	4.98	PROBABLE ENDOPEPTIDASE ATP BINDING PROTEIN (CHAIN B) CLPB (CLPB PROTEIN) (HEAT SHOCK PROTEIN F84.1)	460413	1824.54	aaG/aaA	-3	K530K	syn				pRa			x		x
Rv0386		3258	1085	CDS	Rv0386	O53720	463411..466668	+		9, 1.10.1	116791	5.55	PROBABLE TRANSCRIPTIONAL REGULATORY PROTEIN (PROBABLY LUXR/UHPA-FAMILY)	465300	1330.01	ttC/ttT	3	F630F	syn				pRa				x
Rv0395		405	134	CDS	Rv0395	P95203	474940..475344	+		10, 6	14843.1	8.51	HYPOTHETICAL PROTEIN	475178	1616.62	gTc/gCc	2	V80A	non-syn	cons	pR	pM	pRa	pP			x		x	x		x	x
Rv0398c		642	213	CDS	Rv0398c	P95206	476679..477320	-		3, 2.3.6	21655.2	6.45	POSSIBLE SECRETED PROTEIN	477234	288.53	gaA/gaC	-3	E29D	non-syn	cons		pM	pRa	pP
														483935	1819.39	T/G		279, 42	inter-genic	mmpS1, fadD30								x	x			x	x
fadD30	Rv0404	1758	585	CDS	Rv0404	P95213	483977..485734	+	6.2.1.-	1, 1.1.3	63843.2	6.35	PROBABLE FATTY-ACID-CoA LIGASE FADD30 (FATTY-ACID-CoA SYNTHETASE) (FATTY-ACID-CoA SYNTHASE)	484005	1649.39	cGt/cTt	2	R10L	non-syn	non-cons	pR	pM	pRa	pP	pW	x	x
fadD30	Rv0404	1758	585	CDS	Rv0404	P95213	483977..485734	+	6.2.1.-	1, 1.1.3	63843.2	6.35	PROBABLE FATTY-ACID-CoA LIGASE FADD30 (FATTY-ACID-CoA SYNTHETASE) (FATTY-ACID-CoA SYNTHASE)	484596	2159.75	cCg/cTg	2	P207L(s)	non-syn	non-cons	pR	pM	pRa	pP	pW	x	x	x
Rv0406c		819	272	CDS	Rv0406c	O86336	489887..490705	-		10, 5	29220.3	8.33	BETA LACTAMASE LIKE PROTEIN	489935	2118.75	acC/acG	-3	T257T	syn								x	x	x	x		x	x
pks6	Rv0405	4209	1402	CDS	Rv0405	O86335	485731..489939	+		1, 1.9	147613	5.48	PROBABLE MEMBRANE BOUND POLYKETIDE SYNTHASE PKS6	489935	2118.75	cGg/cCg	2	R1402P	non-syn	non-cons	pR	pM	pRa	pP	pW	x	x	x	x	x		x	x
fgd1	fgd, Rv0407	1011	336	CDS	Rv0407	P96253	490783..491793	+	1.-.-.-	7, 4.7	36956.7	5.13	PROBABLE F420-DEPENDENT GLUCOSE-6-PHOSPHATE DEHYDROGENASE FGD1	491742	1830.53	ttT/ttC	3	F320F	syn			pM	pRa	pP			x					x	x
pta	Rv0408	2073	691	CDS	Rv0408	P96254	491786..493858	+	2.3.1.8	7, 1.1.1, 1.3.1	72930.3	5.04	PROBABLE PHOSPHATE ACETYLTRANSFERASE PTA (PHOSPHOTRANSACETYLASE)	492150	1848.45	gGc/gCc	2	G122A	non-syn	cons	pR	pM	pRa	pP	pW							x	x
glnH	Rv0411c	987	328	CDS	Rv0411c	P96257	497314..498300	-		3, 3.1.1, 2.3.1	35405.6	5.21	PROBABLE GLUTAMINE-BINDING LIPOPROTEIN GLNH (GLNBP)	497491	1820.33	gaC/gaT	-3	D270D	syn		pR	pM	pRa	pP	pW	x
Rv0412c		1320	439	CDS	Rv0412c	P96258	498300..499619	-		3, 2.3.4	47083.4	10.11	POSSIBLE CONSERVED MEMBRANE PROTEIN	498531	1473.51	gcT/gcC	-3	A363A	syn		pR	pM	pRa	pP	pW	x	x	x				x	x
Rv0412c		1320	439	CDS	Rv0412c	P96258	498300..499619	-		3, 2.3.4	47083.4	10.11	POSSIBLE CONSERVED MEMBRANE PROTEIN	498557	1358.19	Gac/Tac	-1	D355Y	non-syn	non-cons	pR	pM	pRa	pP	pW	x	x	x	x	x		x	x
thiG	Rv0417	759	252	CDS	Rv0417	P96263	502366..503124	+		7, 1.7.8	25845.7	4.55	PROBABLE THIAMIN BIOSYNTHESIS PROTEIN THIG (THIAZOLE BIOSYNTHESIS PROTEIN)	502589	1858.36	tCc/tGc	2	S75C	non-syn	non-cons	pR	pM	pRa	pP	pW	x			x	x		x	x
														503354	1767.68	G/C		230, 142	inter-genic	thiG, lpqL									x	x		x	x
lpqM	Rv0419	1497	498	CDS	Rv0419	P96265	505086..506582	+	3.4.11.-	3, 2.3.1	52948.9	5.06	POSSIBLE LIPOPROTEIN PEPTIDASE LPQM	505974	1624.95	Gcg/Acg	1	A297T	non-syn	cons			pRa		pW		x	x				x	x
ctpH	Rv0425c	4620	1539	CDS	Rv0425c	P96271	510702..515321	-	3.6.1.-	3, 3.1.2	159772	8.22	POSSIBLE METAL CATION TRANSPORTING P-TYPE ATPASE CTPH	513257	1500.89	Atg/Gtg	-1	M(s)689V(s)	non-syn	cons	pR		pRa			x	x	x	x	x		x	x
Rv0428c		909	302	CDS	Rv0428c	P96274	516895..517803	-	2.3.1.	10, 6	32650	6.8	GCN5-RELATED N-ACETYLTRANSFERASE	517358	1350.52	gAc/gGc	-2	D149G	non-syn	non-cons	pR	pM	pRa	pP	pW		x					x	x
Rv0430		309	102	CDS	Rv0430	P96276	518733..519041	+		10, 5	11723.5	10.69	CONSERVED HYPOTHETICAL PROTEIN	518987	949.58	cgC/cgT	3	R85R	syn		pR	pM	pRa	pP		x
pssA	Rv0436c	861	286	CDS	Rv0436c	P96282	524530..525390	-	2.7.8.8	1, 1.8.3	31218.1	10.79	PROBABLE CDP-DIACYLGLYCEROL--SERINE O-PHOSPHATIDYLTRANSFERASE PSSA (PS SYNTHASE) (PHOSPHATIDYLSERINE SYNTHASE)	524891	1816.25	gGc/gTc	-2	G167V	non-syn	non-cons		pM	pRa	pP	pW		x		x			x	x
Rv0444c		699	232	CDS	Rv0444c	O53729	533091..533789	-		10, 5	23883	5.81	CONSERVED HYPOTHETICAL PROTEIN	533547	1340.96	gaG/gaC	-3	E81D	non-syn	cons			pRa				x	x
mmpL4	Rv0450c	2904	967	CDS	Rv0450c	O53735	538588..541491	-		3, 2.3.4, 3.1.5	105202	7.12	PROBABLE CONSERVED TRANSMEMBRANE TRANSPORT PROTEIN MMPL4	541201	1769.83	ctT/ctC	-3	L97L	syn		pR	pM	pRa	pP	pW	x	x		x	x		x	x
														542014	2269.97	C/G		104, 128	inter-genic	mmpS4, Rv0452
Rv0452		711	236	CDS	Rv0452	O53737	542142..542852	+		9, 1.10.1	25325	5.34	POSSIBLE TRANSCRIPTIONAL REGULATORY PROTEIN	542514	1478.93	Cat/Gat	1	H125D	non-syn	non-cons							x
echA2	Rv0456c	915	304	CDS	Rv0456c	O07179	545889..546803	-	4.2.1.17	1, 1.1.3	33085.7	4.78	ENOYL-CoA HYDRATASE ECHA2 (ENOYL HYDRASE) (UNSATURATED ACYL-CoA HYDRATASE) (CROTONASE)	546357	1856.89	acT/acC	-3	T149T	syn				pRa				x					x	x
Rv0457c		2022	673	CDS	Rv0457c	O07178	547586..549607	-	3.4.-.-	7, 2.2.3	74463.9	4.48	PROBABLE PEPTIDASE	549363	1514.42	cGc/cCc	-2	R82P	non-syn	non-cons							x
Rv0459		492	163	CDS	Rv0459	O53744	551198..551689	+		10, 5	17215.6	4.76	CONSERVED HYPOTHETICAL PROTEIN	551525	1783.75	Aga/Cga	1	R110R	syn			pM	pRa	pP	pW		x		x	x		x	x
Rv0465c		1425	475	CDS	Rv0465c	O53750	554882..556306	-		9, 1.10.1	53039.8	7.13	PROBABLE TRANSCRIPTIONAL REGULATORY PROTEIN	555366	1359.52	cGg/cAg	-2	R314Q	non-syn	cons		pM	pRa	pP	pW
Rv0465c		1425	475	CDS	Rv0465c	O53750	554882..556306	-		9, 1.10.1	53039.8	7.13	PROBABLE TRANSCRIPTIONAL REGULATORY PROTEIN	555991	1549.22	Tgc/Cgc	-1	C106R	non-syn	non-cons		pM	pRa	pP	pW							x	x
														561776	1912.15	C/T		65, 78	inter-genic	pcaA, Rv0470A			pRa	pP
														561777	1916.71	C/T		66, 77	inter-genic	pcaA, Rv0470A			pRa	pP
														565655	1967.83	A/G		212, 142	inter-genic	Rv0474, hbhA									x			x	x
lprQ	Rv0483	1356	451	CDS	Rv0483	P64703	571710..573065	+		3, 2.3.1	47858.6	5.87	PROBABLE CONSERVED LIPOPROTEIN LPRQ	572591	1654.59	gaC/gaT	3	D294D	syn				pRa				x
Rv0484c		756	251	CDS	Rv0484c	Q11150	573046..573801	-	1.-.-.-	7, 1.2.7	26416	9	PROBABLE SHORT-CHAIN TYPE OXIDOREDUCTASE	573262	1211.4	ggT/ggC	-3	G180G	syn								x		x	x		x	x
mshA	Rv0486	1443	480	CDS	Rv0486	P64707	575348..576790	+	2.4.1.-	7, 1.7.10	50541.2	7.81	GLYCOSYLTRANSFERASE MSHA	575907	1131.58	gCa/gTa	2	A187V	non-syn	cons	pR	pM	pRa	pP	pW			x
Rv0492c		1890	629	CDS	Rv0492c	Q11157	581489..583378	-	1.-.-.-	7, 1.2.7	66154	9.63	PROBABLE OXIDOREDUCTASE GMC-TYPE	583171	629.38	Tcg/Gcg	-1	S70A	non-syn	cons	pR	pM	pRa	pP	pW		x
Rv0493c		990	329	CDS	Rv0493c	Q11158	583701..584690	-		10, 5	35394.9	7.39	CONSERVED HYPOTHETICAL PROTEIN	584171	1067.45	Agt/Ggt	-1	S174G	non-syn	cons	pR	pM	pRa	pP	pW		x					x	x
proC	Rv0500	888	295	CDS	Rv0500	Q11141	590083..590970	+	1.5.1.2	7, 1.4.1	30171.5	4.42	PROBABLE PYRROLINE-5-CARBOXYLATE REDUCTASE PROC (P5CR) (P5C REDUCTASE)	590436	1691.63	gcT/gcC	3	A118A	syn			pM	pRa	pP		x		x	x	x		x	x
mmpL2	Rv0507	2907	968	CDS	Rv0507	Q11171	597199..600105	+		3, 2.3.4, 3.1.5	106202	7.15	PROBABLE CONSERVED TRANSMEMBRANE TRANSPORT PROTEIN MMPL2	597816	2083.85	gcA/gcG	3	A206A	syn			pM	pRa	pP	pW		x	x	x	x		x	x
mmpL2	Rv0507	2907	968	CDS	Rv0507	Q11171	597199..600105	+		3, 2.3.4, 3.1.5	106202	7.15	PROBABLE CONSERVED TRANSMEMBRANE TRANSPORT PROTEIN MMPL2	598475	1490.36	cGc/cAc	2	R426H	non-syn	cons		pM	pRa	pP	pW		x	x	x	x		x	x
mmpL2	Rv0507	2907	968	CDS	Rv0507	Q11171	597199..600105	+		3, 2.3.4, 3.1.5	106202	7.15	PROBABLE CONSERVED TRANSMEMBRANE TRANSPORT PROTEIN MMPL2	599868	1953.6	cgA/cgG	3	R890R	syn			pM	pRa	pP	pW		x	x				x	x
hemB	Rv0512	990	330	CDS	Rv0512	O33357	604602..605591	+	4.2.1.24	7, 1.7.12	34871.4	4.52	PROBABLE DELTA-AMINOLEVULINIC ACID DEHYDRATASE HEMB (PORPHOBILINOGEN SYNTHASE) (ALAD) (ALADH)	605150	1789.39	cgG/cgA	3	R183R	syn		pR	pM	pRa	pP				x
														610120	1814.3	T/G		64, 68	inter-genic	Rv0517, Rv0518			pRa						x	x		x	x
														611048	1439.05	T/G		165, 124	inter-genic	Rv0518, Rv0519c								x
ccsA	ccsB, Rv0529	975	324	CDS	Rv0529	O06393	619891..620865	+		7, 1.2.6.1, 2.3.4	35035	10.12	POSSIBLE CYTOCHROME C-TYPE BIOGENESIS PROTEIN CCSA	620625	1656.72	atA/atG	3	I(s)245M(s)	non-syn	cons	pR	pM	pRa	pP	pW	x
Rv0530		1218	405	CDS	Rv0530	O06396	620907..622124	+		10, 5	43022.3	7.33	CONSERVED HYPOTHETICAL PROTEIN	621598	1665.98	cCc/cTc	2	P231L	non-syn	non-cons			pRa				x
galE3	galE2, Rv0536	1041	346	CDS	Rv0536	Q7D9P4	627248..628288	+	5.1.3.2	7, 1.1.1	36219.1	6.94	PROBABLE UDP-GLUCOSE 4-EPIMERASE GALE3 (GALACTOWALDENASE) (UDP-GALACTOSE 4-EPIMERASE) (URIDINE DIPHOSPHATE GALACTOSE 4-EPIMERASE) (URIDINE DIPHOSPHO-GALACTOSE 4-EPIMERASE)	627485	839.12	Gtc/Atc	1	V80I(s)	non-syn	cons	pR	pM	pRa	pP	pW		x
Rv0537c		1434	477	CDS	Rv0537c	O06403	628298..629731	-		3, 2.3.5	50170.3	10.32	PROBABLE INTEGRAL MEMBRANE PROTEIN	628864	1772.66	Acc/Gcc	-1	T290A	non-syn	cons							x
Rv0538		1647	549	CDS	Rv0538	O06404	630040..631686	+		3, 2.3.4	55075.8	4.22	POSSIBLE CONSERVED MEMBRANE PROTEIN	630722	774.74	cGg/cCg	2	R228P	non-syn	non-cons			pRa
pitA	Rv0545c	1254	418	CDS	Rv0545c	O06411	636210..637463	-		3, 3.1.4, 2.3.4	42712.9	10.68	PROBABLE LOW-AFFINITY INORGANIC PHOSPHATE TRANSPORTER INTEGRAL MEMBRANE PROTEIN PITA	637319	1968.01	Cct/Tct	-1	P49S	non-syn	non-cons	pR	pM	pRa	pP	pW
														640954	1724.58	A/G		50, 142	inter-genic	Rv0550c, fadD8
Rv0556		516	171	CDS	Rv0556	O06422	647959..648474	+		3, 2.3.4	18724.9	11.02	PROBABLE CONSERVED TRANSMEMBRANE PROTEIN	648002	2177.15	cTc/cGc	2	L15R	non-syn	non-cons	pR	pM	pRa	pP	pW	x		x	x	x		x	x
pimB	mtfB, Rv0557	1137	378	CDS	Rv0557	O06423	648536..649672	+	2.4.1.-	1, 1.8.3, 4.1	41205.3	10.64	MANNOSYLTRANSFERASE PIMB	648856	1642.82	ggT/ggC	3	G107G	syn		pR	pM	pRa	pP		x		x				x	x
														655986	1544.61	T/G		37, 24	inter-genic	gpdA1, Rv0565c			pRa									x	x
Rv0565c		1461	486	CDS	Rv0565c	O53762	656010..657470	-	1.14.-.-	7, 1.2.7	54525.7	7	PROBABLE MONOOXYGENASE	657081	1786.94	gtG/gtA	-3	V(s)130V	syn		pR		pRa				x
Rv0565c		1461	486	CDS	Rv0565c	O53762	656010..657470	-	1.14.-.-	7, 1.2.7	54525.7	7	PROBABLE MONOOXYGENASE	657142	1948.12	cGc/cAc	-2	R110H	non-syn	cons	pR		pRa				x
														659341	1335.7	T/C		1, 109	inter-genic	Rv0567, cyp135B1				pP				x				x	x
nrdZ	Rv0570	2079	692	CDS	Rv0570	O53767	661295..663373	+	1.17.4.-	2, 1.6.3, 2.1.5	74488.8	8.01	PROBABLE RIBONUCLEOSIDE-DIPHOSPHATE REDUCTASE (LARGE SUBUNIT) NRDZ (RIBONUCLEOTIDE REDUCTASE)	662911	1620.61	gcT/gcC	3	A539A	syn			pM	pRa	pP			x	x				x	x
Rv0572c		342	113	CDS	Rv0572c	O53769	665042..665383	-		10, 6	12811.3	9.09	HYPOTHETICAL PROTEIN	665293	1743.63	Ttc/Ctc	-1	F31L	non-syn	cons							x
Rv0575c		1167	388	CDS	Rv0575c	O53772	668579..669745	-	1.-.-.-	7, 1.2.7	43366	6.26	POSSIBLE OXIDOREDUCTASE	669033	1878.38	gAc/gTc	-2	D238V	non-syn	non-cons							x
Rv0575c		1167	388	CDS	Rv0575c	O53772	668579..669745	-	1.-.-.-	7, 1.2.7	43366	6.26	POSSIBLE OXIDOREDUCTASE	669398	2011.92	caA/caG	-3	Q116Q	syn								x
Rv0576		1305	434	CDS	Rv0576	O53773	669848..671152	+		9, 1.10.1	46407.6	5.97	PROBABLE TRANSCRIPTIONAL REGULATORY PROTEIN (POSSIBLY ARSR-FAMILY)	670545	742.52	cGc/cAc	2	R233H	non-syn	cons		pM	pRa	pP			x
Rv0585c		2388	795	CDS	Rv0585c	O53781	681885..684272	-		3, 2.3.4	84041.4	9.87	PROBABLE CONSERVED INTEGRAL MEMBRANE PROTEIN	683829	1545.99	gcG/gcA	-3	A148A	syn								x	x
yrbE2A	Rv0587	798	265	CDS	Rv0587	O07791	685129..685926	+		0, 4.1, 2.3.4	27327.2	7.98	CONSERVED HYPOTHETICAL INTEGRAL MEMBRANE PROTEIN YRBE2A	685461	1156.33	gcC/gcG	3	A111A	syn		pR	pM	pRa	pP	pW		x		x	x		x	x
yrbE2A	Rv0587	798	265	CDS	Rv0587	O07791	685129..685926	+		0, 4.1, 2.3.4	27327.2	7.98	CONSERVED HYPOTHETICAL INTEGRAL MEMBRANE PROTEIN YRBE2A	685608	1770.77	ctT/ctC	3	L160L	syn		pR	pM	pRa	pP	pW		x		x	x		x	x
yrbE2B	Rv0588	888	295	CDS	Rv0588	O07790	685928..686815	+		0, 4.1, 2.3.4	30968	9.68	CONSERVED HYPOTHETICAL INTEGRAL MEMBRANE PROTEIN YRBE2B	686264	1703.84	Gcg/Acg	1	A113T	non-syn	cons		pM	pRa	pP	pW	x		x
mce2A	mce2, Rv0589	1215	404	CDS	Rv0589	Q79FY7	686821..688035	+		0, 4.1	43456.4	4.95	MCE-FAMILY PROTEIN MCE2A	686972	1840.31	tTc/tCc	2	F51S	non-syn	non-cons	pR	pM	pRa	pP	pW		x		x	x		x	x
mce2C	Rv0591	1446	481	CDS	Rv0591	O07787	689059..690504	+		0, 4.1	50763.9	9.3	MCE-FAMILY PROTEIN MCE2C	690450	705.29	gcA/gcC	3	A464A	syn		pR	pM	pRa	pP	pW		x	x				x	x
mce2C	Rv0591	1446	481	CDS	Rv0591	O07787	689059..690504	+		0, 4.1	50763.9	9.3	MCE-FAMILY PROTEIN MCE2C	690465	917.72	ctT/ctG	3	L469L(s)	syn		pR	pM	pRa	pP	pW		x	x	x	x		x	x
mce2F	Rv0594	1551	516	CDS	Rv0594	O07784	693237..694787	+		0, 4.1	54194.1	5.98	MCE-FAMILY PROTEIN MCE2F	694531	1477	aAc/aGc	2	N432S	non-syn	cons	pR	pM	pRa	pP	pW		x	x
														696917	1789.97	G/T		14, 237	inter-genic	Rv0597c, Rv0598c
Rv0601c		471	157	CDS	Rv0601c	O07777	698524..698994	-	2.7.3.-	9, 1.10.2	16595	4.46	PROBABLE TWO COMPONENT SENSOR KINASE [FIRST PART]	698968	1300.79	ggC/ggT	-3	G9G	syn				pRa		pW				x	x		x	x
														699840	1509.07	A/C		41, 16	inter-genic	tcrA, Rv0603
Rv0613c		2568	855	CDS	Rv0613c	O07764	706948..709515	-		10, 6	92721.1	4.22	HYPOTHETICAL PROTEIN	707334	812.8	Acc/Gcc	-1	T728A	non-syn	cons							x
galTb	'galT, Rv0619	546	181	CDS	Rv0619	Q79FY3	712174..712719	+	2.7.7.10	7, 1.1.1	20744.6	9.25	PROBABLE GALACTOSE-1-PHOSPHATE URIDYLYLTRANSFERASE GALTB [SECOND PART]	712693	1397.91	Acc/Gcc	1	T174A	non-syn	cons	pR	pM	pRa	pP	pW		x		x			x	x
galK	Rv0620	1092	363	CDS	Rv0620	P96910	712716..713807	+	2.7.1.6	7, 1.1.1	37572.3	6.31	PROBABLE GALACTOKINASE GALK (GALACTOSE KINASE)	713310	1163.04	Tgt/Cgt	1	C199R	non-syn	non-cons	pR	pM	pRa	pP	pW		x					x	x
recD	Rv0629c	1728	575	CDS	Rv0629c	P96919	720005..721732	-	3.1.11.5	2, 2.1.5, 2.2.2	61714.5	7.18	PROBABLE EXONUCLEASE V (ALPHA CHAIN) RECD (EXODEOXYRIBONUCLEASE V ALPHA CHAIN) (EXODEOXYRIBONUCLEASE V POLYPEPTIDE)	721373	1442.68	gaA/gaC	-3	E120D	non-syn	cons		pM	pRa	pP	pW		x
recC	Rv0631c	3294	1097	CDS	Rv0631c	P96921	725013..728306	-	3.1.11.5	2, 2.1.5, 2.2.2	119501	6.59	PROBABLE EXONUCLEASE V (GAMMA CHAIN) RECC (EXODEOXYRIBONUCLEASE V GAMMA CHAIN)(EXODEOXYRIBONUCLEASE V POLYPEPTIDE)	725190	387.54	ttC/ttT	-3	F1039F	syn		pR	pM	pRa	pP	pW			x
mmaA2	Rv0644c	864	287	CDS	Rv0644c	Q79FX6	738297..739160	-	2.1.1.-	1, 1.8.2	32724.2	5.73	METHOXY MYCOLIC ACID SYNTHASE 2 MMAA2 (METHYL MYCOLIC ACID SYNTHASE 2) (MMA2) (HYDROXY MYCOLIC ACID SYNTHASE)	738522	1753.21	gaA/gaC	-3	E213D	non-syn	cons	pR		pRa		pW		x
Rv0658c		717	238	CDS	Rv0658c	O06781	753693..754409	-		3, 2.3.4, 3.5	25095	11.84	PROBABLE CONSERVED INTEGRAL MEMBRANE PROTEIN	754186	1273.03	cTc/cCc	-2	L75P	non-syn	non-cons			pRa				x		x	x	x	x	x
atsD	Rv0663	2364	787	CDS	Rv0663	O06776	756137..758500	+	3.1.6.1	7, 1.3.5	86127.3	5.16	POSSIBLE ARYLSULFATASE ATSD (ARYL-SULFATE SULPHOHYDROLASE) (ARYLSULPHATASE)	757139	1503.57	Cgc/Agc	1	R335S	non-syn	non-cons	pR	pM	pRa	pP			x
atsD	Rv0663	2364	787	CDS	Rv0663	O06776	756137..758500	+	3.1.6.1	7, 1.3.5	86127.3	5.16	POSSIBLE ARYLSULFATASE ATSD (ARYL-SULFATE SULPHOHYDROLASE) (ARYLSULPHATASE)	757182	1810.02	gAc/gGc	2	D349G	non-syn	non-cons	pR	pM	pRa	pP			x					x	x
rpoB	Rv0667	3519	1172	CDS	Rv0667	P0A680	759807..763325	+	2.7.7.6	2, 2.1.7	129218	4.67	DNA-DIRECTED RNA POLYMERASE (BETA CHAIN) RPOB (TRANSCRIPTASE BETA CHAIN) (RNA POLYMERASE BETA SUBUNIT)	763031	1916.54	gcT/gcC	3	A1075A	syn		pR		pRa		pW	x		x				x	x
rpoC	Rv0668	3951	1316	CDS	Rv0668	P0A674	763370..767320	+	2.7.7.6	2, 2.1.7	146737	6.08	DNA-DIRECTED RNA POLYMERASE (BETA' CHAIN) RPOC (TRANSCRIPTASE BETA' CHAIN) (RNA POLYMERASE BETA' SUBUNIT).	766645	1381.4	gaA/gaC	3	E1092D	non-syn	cons	pR		pRa		pW	x
														767414	1682.7	G/A		94, 270	inter-genic	rpoC, Rv0669c									x			x	x
echA4	Rv0673	939	312	CDS	Rv0673	O86369	773123..774061	+	4.2.1.17	1, 1.1.3	33540.9	6.51	POSSIBLE ENOYL-CoA HYDRATASE ECHA4 (ENOYL HYDRASE) (UNSATURATED ACYL-CoA HYDRATASE) (CROTONASE)	773497	1744.58	ttC/ttA	3	F125L	non-syn	cons	pR	pM	pRa	pP			x
mmpL5	Rv0676c	2895	964	CDS	Rv0676c	O53784	775586..778480	-		3, 2.3.4, 3.1.5	104785	5.93	PROBABLE CONSERVED TRANSMEMBRANE TRANSPORT PROTEIN MMPL5	775639	1606.01	Att/Gtt	-1	I(s)948V	non-syn	cons	pR	pM	pRa	pP	pW		x		x	x		x	x
mmpL5	Rv0676c	2895	964	CDS	Rv0676c	O53784	775586..778480	-		3, 2.3.4, 3.1.5	104785	5.93	PROBABLE CONSERVED TRANSMEMBRANE TRANSPORT PROTEIN MMPL5	776100	1786	aCc/aTc	-2	T794I(s)	non-syn	non-cons	pR	pM	pRa	pP	pW		x					x	x
mmpL5	Rv0676c	2895	964	CDS	Rv0676c	O53784	775586..778480	-		3, 2.3.4, 3.1.5	104785	5.93	PROBABLE CONSERVED TRANSMEMBRANE TRANSPORT PROTEIN MMPL5	776182	1972.57	Gac/Aac	-1	D767N	non-syn	cons	pR	pM	pRa	pP	pW		x
Rv0679c		498	165	CDS	Rv0679c	O53787	779543..780040	-		10, 2.3.5	16554.3	4.59	CONSERVED HYPOTHETICAL THREONINE RICH PROTEIN	779615	1887.08	aaC/aaG	-3	N142K	non-syn	cons		pM	pRa	pP			x	x
														781395	1542.59	T/C		84, 165	inter-genic	Rv0681, rpsL								x	x	x		x	x
Rv0691c		597	198	CDS	Rv0691c	P95037	791070..791666	-		9, 1.10.1	22264.3	9.46	PROBABLE TRANSCRIPTIONAL REGULATORY PROTEIN	791249	2151.77	Gcc/Acc	-1	A140T	non-syn	cons		pM	pRa	pP	pW		x
Rv0697		1440	479	CDS	Rv0697	P95043	796933..798372	+	1.-.-.-	7, 1.2.7	50259.3	6.34	PROBABLE DEHYDROGENASE	797736	1806.53	ctC/ctT	3	L268L	syn			pM	pRa	pP		x		x
Rv0697		1440	479	CDS	Rv0697	P95043	796933..798372	+	1.-.-.-	7, 1.2.7	50259.3	6.34	PROBABLE DEHYDROGENASE	798355	1704.04	Gcc/Ccc	1	A475P	non-syn	non-cons		pM	pRa	pP		x
Rv0699		222	74	CDS	Rv0699	P95046	799629..799850	+		10, 6	7391.36	9.94	HYPOTHETICAL PROTEIN	799666	1714.59	gAc/gGc	2	D13G	non-syn	non-cons			pRa					x
rplX	Rv0715	318	105	CDS	Rv0715	P60627	811742..812059	+		2, 2.1.1	11475.2	11.07	PROBABLE 50S RIBOSOMAL PROTEIN L24 RPLX	811753	1961.34	caC/caT	3	H4H	syn		pR	pM	pRa	pP	pW	x		x
fucA	Rv0727c	657	218	CDS	Rv0727c	P95075	819843..820499	-	4.1.2.17	7, 1.1.1	23066.2	5.86	POSSIBLE L-FUCULOSE PHOSPHATE ALDOLASE FUCA (L-FUCULOSE-1-PHOSPHATE ALDOLASE)	820483	1570.7	gCc/gAc	-2	A6D	non-syn	non-cons		pM		pP	pW		x		x	x		x	x
serA2	Rv0728c	981	326	CDS	Rv0728c	O86322	820496..821476	-	1.1.1.95	7, 1.4.3	34407.1	6.04	POSSIBLE D-3-PHOSPHOGLYCERATE DEHYDROGENASE SERA2 (PHOSPHOGLYCERATE DEHYDROGENASE) (PGDH)	820752	1632.05	cGc/cAc	-2	R242H	non-syn	cons		pM		pP	pW		x	x				x	x
Rv0745		528	175	CDS	Rv0745	O53808	835154..835681	+		10, 5	18648.3	12.03	CONSERVED HYPOTHETICAL PROTEIN	835611	1563.82	aCg/aTg	2	T153M(s)	non-syn	non-cons		pM	pRa	pP			x
Rv0749A		138	46	CDS	Rv0749A	Q8VKE7	841737..841874	-		10, 5	5486.35	10.62	HYPOTHETICAL PROTEIN (FRAGMENT)	841764	1896.74	acC/acG	-3	T37T	syn										x	x		x	x
														842030	2040.11	C/T		156, 3	inter-genic	Rv0749A, Rv0750
														847995	1805.37	T/C		82, 108	inter-genic	PE_PGRS11, PPE12												x	x
phoR	Rv0758	1458	485	CDS	Rv0758	P71815	852396..853853	+	2.7.-.-	9, 1.10.2	52016.3	7.08	POSSIBLE TWO COMPONENT SYSTEM RESPONSE SENSOR KINASE MEMBRANE ASSOCIATED PHOR	852910	981.8	cCc/cTc	2	P172L	non-syn	non-cons	pR		pRa		pW		x	x	x	x		x	x
cyp51	Rv0764c	1356	451	CDS	Rv0764c	P0A512	856682..858037	-	1.14.14.-	7, 4.6	50877.7	5.7	CYTOCHROME P450 51 CYP51 (CYPL1) (P450-L1A1) (STEROL 14-ALPHA DEMETHYLASE) (LANOSTEROL 14-ALPHA DEMETHYLASE) (P450-14DM)	857696	1824.99	gcT/gcC	-3	A114A	syn		pR	pM	pRa	pP	pW		x		x	x		x	x
aldA	Rv0768	1470	489	CDS	Rv0768	P71823	860912..862381	+	1.2.1.-	7, 1.2.7	51183.8	4.7	PROBABLE ALDEHYDE DEHYDROGENASE NAD DEPENDENT ALDA (ALDEHYDE DEHYDROGENASE [NAD+])	861216	934.99	cTc/cGc	2	L102R	non-syn	non-cons	pR	pM	pRa	pP	pW		x	x
ggtA	Rv0773c	1539	512	CDS	Rv0773c	P71828	865851..867389	-	2.3.2.2 3.5.1.-	7, 1.7.10, 4.4	54592.8	6.39	PROBABLE BIFUNCTIONAL ACYLASE GGTA: CEPHALOSPORIN ACYLASE (GL-7ACA ACYLASE) + GAMMA-GLUTAMYLTRANSPEPTIDASE (GGT)	866051	1765.56	Cgc/Tgc	-1	R447C	non-syn	non-cons	pR		pRa				x
ptrBb	ptrBa, Rv0782	1659	552	CDS	Rv0782	P71834	874732..876390	+	3.4.21.83	7, 2.2.3	60864	4.94	PROBABLE PROTEASE II PTRBB [SECOND PART] (OLIGOPEPTIDASE B)	876141	2098.05	acG/acT	3	T470T	syn		pR	pM	pRa		pW		x	x
Rv0785		1701	566	CDS	Rv0785	P71838	879340..881040	+		10, 5	61219.5	9.38	CONSERVED HYPOTHETICAL PROTEIN	880562	1938.04	tGc/tTc	2	C408F	non-syn	non-cons		pM	pRa	pP			x		x	x		x	x
Rv0787		960	319	CDS	Rv0787	P71840	881459..882418	+		10, 6	34150	5.32	HYPOTHETICAL PROTEIN	882257	1107.99	Tac/Cac	1	Y267H	non-syn	cons			pRa	pP			x		x	x		x	x
														888647	1699.66	C/T		11, 425	inter-genic	Rv0794c, Rv0795
Rv0799c		1008	335	CDS	Rv0799c	O07180	892266..893273	-		10, 5	36015.6	4.94	CONSERVED HYPOTHETICAL PROTEIN	892272	1885.36	ccC/ccT	-3	P334P	syn		pR	pM	pRa	pP	pW		x
Rv0799c		1008	335	CDS	Rv0799c	O07180	892266..893273	-		10, 5	36015.6	4.94	CONSERVED HYPOTHETICAL PROTEIN	892416	2089.74	gtG/gtA	-3	V(s)286V	syn		pR	pM	pRa	pP	pW		x	x
pepC	Rv0800	1302	433	CDS	Rv0800	O06634	893318..894619	+	3.4.11.-	7, 2.2.3	46012.9	6.55	PROBABLE AMINOPEPTIDASE PEPC	893733	1413.76	cTg/cGg	2	L(s)139R	non-syn	non-cons		pM	pRa	pP			x		x	x		x	x
cpsY	Rv0806c	1599	532	CDS	Rv0806c	O06628	899732..901330	-	5.1.3.2	3, 2.3.2	60267.8	9.59	POSSIBLE UDP-GLUCOSE-4-EPIMERASE CPSY (GALACTOWALDENASE) (UDP-GALACTOSE-4-EPIMERASE) (URIDINE DIPHOSPHATE GALACTOSE-4-EPIMERASE) (URIDINE DIPHOSPHO-GALACTOSE-4-EPIMERASE)	900221	1725.06	gtA/gtG	-3	V370V(s)	syn								x	x	x	x		x	x
purF	Rv0808	1584	527	CDS	Rv0808	P65829	902111..903694	+	2.4.2.14	7, 1.6.1	56129.5	5.05	AMIDOPHOSPHORIBOSYLTRANSFERASE PURF (GLUTAMINE PHOSPHORIBOSYLPYROPHOSPHATE AMIDOTRANSFERASE) (ATASE) (GPATASE)	903537	1261.43	cGg/cTg	2	R476L(s)	non-syn	non-cons		pM	pRa	pP	pW	x
purF	Rv0808	1584	527	CDS	Rv0808	P65829	902111..903694	+	2.4.2.14	7, 1.6.1	56129.5	5.05	AMIDOPHOSPHORIBOSYLTRANSFERASE PURF (GLUTAMINE PHOSPHORIBOSYLPYROPHOSPHATE AMIDOTRANSFERASE) (ATASE) (GPATASE)	903550	1328.22	gcT/gcC	3	A480A	syn			pM	pRa	pP	pW	x			x	x		x	x
purM	Rv0809	1095	364	CDS	Rv0809	O53823	903725..904819	+	6.3.3.1	7, 1.6.1	38393.2	6.42	PROBABLE PHOSPHORIBOSYLFORMYLGLYCINAMIDINE CYCLO-LIGASE PURM (AIRS) (PHOSPHORIBOSYL-AMINOIMIDAZOLE SYNTHETASE) (AIR SYNTHASE)	903913	1591.48	ggT/ggC	3	G63G	syn			pM	pRa	pP	pW		x		x	x		x	x
Rv0812	pabC	870	290	CDS	Rv0812	Q79FW0	906423..907292	+	2.6.1.-	7, 4.8	31090.5	5.73	PROBABLE AMINO ACID AMINOTRANSFERASE	906857	1384.92	atA/atG	3	I(s)145M(s)	non-syn	cons									x	x		x	x
sseC2	Rv0814c	303	100	CDS	Rv0814c	Q7D986	908181..908483	-		7, 5, 1.3.5	10165.3	4.21	CONSERVED HYPOTHETICAL PROTEIN SSEC2	908186	1056.57	Acc/Gcc	-1	T100A	non-syn	cons	pR	pM	pRa	pP			x
Rv0825c		642	213	CDS	Rv0825c	O53836	918912..919553	-		10, 5	23409.7	8.83	CONSERVED HYPOTHETICAL PROTEIN	919351	1588.13	tTc/tGc	-2	F68C	non-syn	non-cons			pRa				x	x
Rv0829		291	96	CDS	Rv0829	O53840	921575..921865	+		5, 4.2.1.3	10094.2	7.98	POSSIBLE TRANSPOSASE (FRAGMENT)	921813	1381.64	gCa/gGa	2	A80G	non-syn	cons			pRa				x
lpqQ	Rv0835	645	214	CDS	Rv0835	O53846	930953..931597	+		3, 2.3.1	22870.6	4.71	POSSIBLE LIPOPROTEIN LPQQ	931123	1478.07	taT/taC	3	Y57Y	syn								x					x	x
Rv0836c		654	217	CDS	Rv0836c	O53848	932279..932932	-		10, 6	23869.9	6.84	HYPOTHETICAL PROTEIN	932280	1136.16	tAg/tGg	-2	*218W	non-syn	non-cons	pR		pRa				x					x	x
														934230	1622.83	C/G		199, 490	inter-genic	Rv0837c, lpqR												x	x
														934611	1522.8	G/T		580, 109	inter-genic	Rv0837c, lpqR												x	x
narL	Rv0844c	651	216	CDS	Rv0844c	O53856	940456..941106	-		9, 1.10.2, 1.10.1	22916.3	6.52	POSSIBLE NITRATE/NITRITE RESPONSE TRANSCRIPTIONAL REGULATORY PROTEIN NARL	940602	979.31	Ggt/Cgt	-1	G169R	non-syn	non-cons							x	x
Rv0845		1278	426	CDS	Rv0845	O53857	941190..942467	+	2.7.-.-	9, 1.10.2	45751.3	9.42	POSSIBLE TWO COMPONENT SENSOR KINASE	941722	1941.98	aTt/aGt	2	I(s)178S	non-syn	non-cons
Rv0845		1278	426	CDS	Rv0845	O53857	941190..942467	+	2.7.-.-	9, 1.10.2	45751.3	9.42	POSSIBLE TWO COMPONENT SENSOR KINASE	941845	1661.11	gCg/gAg	2	A219E	non-syn	non-cons												x	x
cysK2	cysM3, Rv0848	1119	372	CDS	Rv0848	Q79FV4	944938..946056	+	4.2.99.8	7, 1.4.3	40086.2	6.63	POSSIBLE CYSTEINE SYNTHASE A CYSK2 (O-ACETYLSERINE SULFHYDRYLASE) (O-ACETYLSERINE (THIOL)-LYASE) (CSASE)	945214	1692.92	Ggt/Agt	1	G93S	non-syn	cons	pR	pM	pRa	pP	pW		x	x	x	x		x	x
pdc	Rv0853c	1683	560	CDS	Rv0853c	O53865	949436..951118	-	4.1.1.-	7, 4.9	59750.9	5.08	PROBABLE PYRUVATE OR INDOLE-3-PYRUVATE DECARBOXYLASE PDC	949535	1589.31	gcA/gcG	-3	A528A	syn								x	x	x	x		x	x
far	Rv0855	1080	359	CDS	Rv0855	O53867	951632..952711	+	5.1.-.-	1, 1.1.3	38026.4	5.03	PROBABLE FATTY-ACID-CoA RACEMASE FAR	951702	1538.02	gCc/gTc	2	A24V	non-syn	cons		pM	pRa	pP			x	x
Rv0858c		1194	397	CDS	Rv0858c	O53870	953727..954920	-	2.6.1.-	7, 4.8	42209	5.24	PROBABLE AMINOTRANSFERASE	954101	1563.76	Gcc/Acc	-1	A274T	non-syn	cons							x
Rv0858c		1194	397	CDS	Rv0858c	O53870	953727..954920	-	2.6.1.-	7, 4.8	42209	5.24	PROBABLE AMINOTRANSFERASE	954468	1175.65	gcG/gcC	-3	A151A	syn								x
fadA	Rv0859	1212	403	CDS	Rv0859	O53871	955077..956288	+	2.3.1.-	1, 1.1.3	42414.4	5.03	POSSIBLE ACYL-CoA THIOLASE FADA	955524	1684.9	Agc/Ggc	1	S150G	non-syn	cons	pR	pM	pRa	pP			x	x	x	x		x	x
fadB	Rv0860	2163	720	CDS	Rv0860	O53872	956293..958455	+		1, 1.1.3	76103.9	5.21	PROBABLE FATTY OXIDATION PROTEIN FADB	957117	947.28	gaT/gaC	3	D275D	syn		pR	pM	pRa	pP			x	x	x			x	x
Rv0862c		2271	756	CDS	Rv0862c	O53874	960342..962612	-		10, 5	79666.3	6.32	CONSERVED HYPOTHETICAL PROTEIN	960367	907.31	tTg/tCg	-2	L(s)749S	non-syn	non-cons							x					x	x
Rv0874c		1161	386	CDS	Rv0874c	P0A5D3	972546..973706	-		10, 5	40369.9	4.9	CONSERVED HYPOTHETICAL PROTEIN	972980	1518.3	Ggc/Agc	-1	G243S	non-syn	cons			pRa				x
Rv0881		867	288	CDS	Rv0881	Q10543	979362..980228	+	2.1.1.-	7, 2.1.7, 4.8	30569.9	6.95	POSSIBLE RRNA METHYLTRANSFERASE (RRNA METHYLASE)	979704	1327.15	Ggc/Cgc	1	G115R	non-syn	non-cons	pR	pM	pRa	pP	pW		x		x	x		x	x
														986463	1926.33	G/C		492, 770	inter-genic	Rv0887c, Rv0888								x	x	x		x	x
Rv0890c		2649	882	CDS	Rv0890c	Q10550	989948..992596	-		9, 1.10.1	94464.1	5.86	PROBABLE TRANSCRIPTIONAL REGULATORY PROTEIN (PROBABLY LUXR-FAMILY)	991896	1804.97	gAg/gGg	-2	E234G	non-syn	non-cons		pM	pRa	pP	pW		x	x
Rv0891c		858	285	CDS	Rv0891c	Q10551	992598..993455	-		9, 1.10.1	31199.7	8.1	POSSIBLE TRANSCRIPTIONAL REGULATORY PROTEIN	993346	1795.85	gTt/gGt	-2	V37G	non-syn	non-cons		pM	pRa	pP	pW		x		x	x		x	x
Rv0893c		978	325	CDS	Rv0893c	P64747	995318..996295	-		10, 5	36073.4	4.83	Conserved hypothetical protein. Possible S-adenosylmethionine-dependent methyltransferase.	996205	1550.82	Aag/Gag	-1	K31E	non-syn	cons							x
														996346	1931.97	G/A		51, 178	inter-genic	Rv0893c, Rv0894
Rv0907		1599	533	CDS	Rv0907	O05900	1010136..1011734	+		3, 2.3.3	56718.2	5.55	CONSERVED HYPOTHETICAL PROTEIN	1011511	1465.14	tAc/tCc	2	Y459S	non-syn	non-cons	pR	pM	pRa	pP	pW			x
PPE14	MTB41, PPE, Rv0915c	1272	423	CDS	Rv0915c	Q79FV1	1020058..1021329	-		6, 4.3.2	41439.7	4.3	PPE FAMILY PROTEIN	1020942	1361	Agt/Cgt	-1	S130R	non-syn	non-cons	pR	pM	pRa	pP	pW		x
														1022003	2265.88	A/C		360, 84	inter-genic	PE7, betP
Rv0918		477	158	CDS	Rv0918	O05910	1024211..1024687	+		10, 5	17369.9	11.25	CONSERVED HYPOTHETICAL PROTEIN	1024346	698.92	Agt/Ggt	1	S46G	non-syn	cons		pM	pRa	pP	pW			x				x	x
Rv0922		1653	550	CDS	Rv0922	O05914	1027685..1029337	+		5, 4.2.1.3	59629.6	11.12	POSSIBLE TRANSPOSASE	1028217	1930.94	gGc/gAc	2	G178D	non-syn	non-cons	pR	pM	pRa	pP	pW		x
														1034758	2017.19	C/T		127, 145	inter-genic	Rv0927c, pstS3								x
pstA1	Rv0930	927	308	CDS	Rv0930	O86345	1036999..1037925	+		3, 3.1.4, 2.3.4	33465.9	10.95	PROBABLE PHOSPHATE-TRANSPORT INTEGRAL MEMBRANE ABC TRANSPORTER PSTA1	1037012	1433.22	aTg/aCg	2	M(s)5T	non-syn	non-cons		pM	pRa	pP	pW		x	x	x	x		x	x
pstS2	Rv0932c	1113	370	CDS	Rv0932c	O05870	1039936..1041048	-		3, 3.1.4, 2.3.1	37831.8	4.75	PERIPLASMIC PHOSPHATE-BINDING LIPOPROTEIN PSTS2 (PBP-2) (PSTS2)	1040251	1523.79	ccG/ccT	-3	P266P	syn			pM	pRa	pP			x
Rv0938		2280	760	CDS	Rv0938	P71571	1046136..1048415	+	6.5.1.1	7, 2.1.5, 3.3	83572.1	7.88	POSSIBLE ATP DEPENDENT DNA LIGASE (ATP DEPENDENT POLYDEOXYRIBONUCLEOTIDE SYNTHASE) (THERMOSTABLE DNA LIGASE) (ATP DEPENDENT POLYNUCLEOTIDE LIGASE) (SEALASE) (DNA REPAIR ENZYME) (DNA JOINASE)	1047165	1736.52	Tgc/Cgc	1	C344R	non-syn	non-cons	pR	pM	pRa	pP	pW				x	x		x	x
Rv0945		762	254	CDS	Rv0945	P71564	1054247..1055008	+	1.-.-.-	7, 1.2.7	27138.5	10.49	PROBABLE SHORT-CHAIN TYPE DEHYDROGENASE/REDUCTASE	1054784	1769.16	Cgc/Ggc	1	R180G	non-syn	non-cons		pM	pRa	pP								x	x
Rv0955		1368	455	CDS	Rv0955	P64771	1066078..1067445	+		3, 2.3.4	46056.4	5.89	PROBABLE CONSERVED INTEGRAL MEMBRANE PROTEIN	1066921	1086.11	Gcc/Tcc	1	A282S	non-syn	cons		pM	pRa	pP	pW	x
purN	Rv0956	648	215	CDS	Rv0956	P71554	1067561..1068208	+	2.1.2.2	7, 1.6.1	22383.6	6.63	PROBABLE 5'-PHOSPHORIBOSYLGLYCINAMIDE FORMYLTRANSFERASE PURN (GART) (GAR TRANSFORMYLASE) (5'-PHOSPHORIBOSYLGLYCINAMIDE TRANSFORMYLASE)	1068151	1255.75	caT/caC	3	H197H	syn		pR	pM	pRa	pP	pW		x		x	x		x	x
purH	Rv0957	1572	523	CDS	Rv0957	P67541	1068205..1069776	+	2.1.2.3 3.5.4.10	7, 1.6.1	55026.1	5.68	PROBABLE BIFUNCTIONAL PURINE BIOSYNTHESIS PROTEIN PURH: PHOSPHORIBOSYLAMINOIMIDAZOLECARBOXAMIDE FORMYLTRANSFERASE (AICAR TRANSFORMYLASE) (5'-PHOSPHORIBOSYL-5-AMINOIMIDAZOLE-4-CARBOXAMIDE FORMYLTRANSFERASE) + INOSINEMONOPHOSPHATE CYCLOHYDROLASE (IMP CYCLOHYDROLASE) (INOSINICASE) (IMP SYNTHETASE) (ATIC)	1068432	1587.91	ccA/ccG	3	P76P	syn		pR	pM	pRa	pP	pW	x			x	x		x	x
Rv0958		1380	459	CDS	Rv0958	P71552	1069883..1071262	+	4.99.1.-	7, 4.11	49581.2	5.03	POSSIBLE MAGNESIUM CHELATASE	1070702	1550.58	Tcc/Ccc	1	S274P	non-syn	non-cons		pM	pRa	pP			x		x	x		x	x
Rv0959		2019	672	CDS	Rv0959	P0A5D7	1071255..1073273	+		10, 5	74635.5	6.2	CONSERVED HYPOTHETICAL PROTEIN	1071966	1630.48	Aac/Gac	1	N238D	non-syn	cons		pM	pRa	pP			x
lprP	Rv0962c	675	224	CDS	Rv0962c	P71548	1074440..1075114	-		3, 2.3.1	24398.4	9.57	POSSIBLE LIPOPROTEIN LPRP	1074558	1376.98	cCc/cTc	-2	P186L	non-syn	non-cons			pRa				x	x	x	x		x	x
														1075279	1970.3	T/C		165, 18	inter-genic	lprP, Rv0963c			pRa					x	x	x		x	x
Rv0964c		483	160	CDS	Rv0964c	P71546	1076196..1076678	-		10, 6	17316.8	11.6	HYPOTHETICAL PROTEIN	1076309	1570.77	Cct/Act	-1	P124T	non-syn	non-cons			pRa				x		x	x		x	x
														1076689	1011.25	A/C		11, 89	inter-genic	Rv0964c, Rv0965c			pRa					x
Rv0965c		420	139	CDS	Rv0965c	P71545	1076778..1077197	-		10, 5	14479	6.13	CONSERVED HYPOTHETICAL PROTEIN	1076880	1554.03	gcG/gcA	-3	A106A	syn			pM	pRa	pP			x	x
Rv0966c		603	200	CDS	Rv0966c	P71544	1077233..1077835	-		10, 5	22210.2	10.52	CONSERVED HYPOTHETICAL PROTEIN	1077312	1676.32	gTg/gCg	-2	V(s)175A	non-syn	cons		pM	pRa	pP			x	x	x	x	x	x	x
ctpV	Rv0969	2313	770	CDS	Rv0969	P77894	1078743..1081055	+	3.6.3.-	3, 3.1.2	80102.3	9.52	PROBABLE METAL CATION TRANSPORTER P-TYPE ATPASE CTPV	1079927	1279.24	acC/acA	3	T395T	syn		pR	pM	pRa	pP	pW		x		x	x		x	x
ctpV	Rv0969	2313	770	CDS	Rv0969	P77894	1078743..1081055	+	3.6.3.-	3, 3.1.2	80102.3	9.52	PROBABLE METAL CATION TRANSPORTER P-TYPE ATPASE CTPV	1080192	1130.09	Gat/Aat	1	D484N	non-syn	cons	pR	pM	pRa	pP	pW		x					x	x
Rv0970		633	210	CDS	Rv0970	P64781	1081052..1081684	+		3, 2.3.4	22887.2	9.71	PROBABLE CONSERVED INTEGRAL MEMBRANE PROTEIN	1081681	1196.47	gtT/gtC	3	V210V	syn		pR	pM	pRa	pP	pW		x		x	x		x	x
accD2	Rv0974c	1590	530	CDS	Rv0974c	O86318	1085756..1087345	-	6.4.1.-	1, 1.8.1	56224.1	4.95	PROBABLE ACETYL-/PROPIONYL-CoA CARBOXYLASE (BETA SUBUNIT) ACCD2	1087193	1642.85	aaC/aaG	-3	N51K	non-syn	cons	pR	pM	pRa	pP	pW				x	x		x	x
PE_PGRS18	PE_PGRS, Rv0980c	1374	457	CDS	Rv0980c	Q79FU0	1095078..1096451	-		6, 4.3.1.2	42074.7	4.09	PE-PGRS FAMILY PROTEIN	1096299	223.82	gcG/gcC	-3	A51A	syn
														1096567	524.49	A/G		116, 249	inter-genic	PE_PGRS18, mprA
														1096633	964.67	T/G		182, 183	inter-genic	PE_PGRS18, mprA
mprA	Rv0981	693	230	CDS	Rv0981	O53894	1096816..1097508	+		9, 1.10.2, 1.10.1	25861.6	5.07	MYCOBACTERIAL PERSISTENCE REGULATOR MRPA (TWO COMPONENT RESPONSE TRANSCRIPTIONAL REGULATORY PROTEIN)	1097220	1860.62	tcC/tcT	3	S135S	syn		pR	pM	pRa	pP	pW		x
mprA	Rv0981	693	230	CDS	Rv0981	O53894	1096816..1097508	+		9, 1.10.2, 1.10.1	25861.6	5.07	MYCOBACTERIAL PERSISTENCE REGULATOR MRPA (TWO COMPONENT RESPONSE TRANSCRIPTIONAL REGULATORY PROTEIN)	1097442	1386.21	gaC/gaT	3	D209D	syn		pR	pM	pRa	pP	pW		x
mprB	Rv0982	1515	504	CDS	Rv0982	O53895	1097508..1099022	+	2.7.3.-	9, 1.10.2	54407.6	10.1	TWO COMPONENT SENSOR KINASE MPRB	1098523	1844.26	cTt/cAt	2	L339H	non-syn	non-cons	pR	pM	pRa	pP	pW	x						x	x
														1099058	1789.3	G/A		36, 8	inter-genic	mprB, pepD	pR		pRa
pepD	mtb32b, Rv0983	1395	464	CDS	Rv0983	O53896	1099066..1100460	+	3.4.21.-	7, 2.2.3, 2.3	46452.4	6.3	PROBABLE SERINE PROTEASE PEPD (SERINE PROTEINASE) (MTB32B)	1100234	1690.11	cTg/cCg	2	L(s)390P	non-syn	non-cons	pR	pM	pRa	pP	pW			x	x	x		x	x
Rv0986		747	248	CDS	Rv0986	O53899	1101803..1102549	+		3, 3.1, 4.1	27373	5.72	PROBABLE ADHESION COMPONENT TRANSPORT ATP-BINDING PROTEIN ABC TRANSPORTER	1102117	2238.88	gtG/gtA	3	V(s)105V	syn		bR	pM	pRa	pP	pW		x	x
Rv0986		747	248	CDS	Rv0986	O53899	1101803..1102549	+		3, 3.1, 4.1	27373	5.72	PROBABLE ADHESION COMPONENT TRANSPORT ATP-BINDING PROTEIN ABC TRANSPORTER	1102468	1910.12	ggC/ggA	3	G222G	syn		bR	pM	pRa	pP	pW		x	x
Rv0987		2568	855	CDS	Rv0987	O53900	1102542..1105109	+		3, 2.3.4, 3.1, 4.1	93605.5	10.27	PROBABLE ADHESION COMPONENT TRANSPORT TRANSMEMBRANE PROTEIN ABC TRANSPORTER	1102646	2058.15	gcG/gcA	3	A35A	syn		bR	pM	pRa	pP	pW		x	x
Rv0987		2568	855	CDS	Rv0987	O53900	1102542..1105109	+		3, 2.3.4, 3.1, 4.1	93605.5	10.27	PROBABLE ADHESION COMPONENT TRANSPORT TRANSMEMBRANE PROTEIN ABC TRANSPORTER	1103656	2028.17	gCc/gTc	2	A372V	non-syn	cons	bR	pM	pRa	pP	pW		x	x
Rv0987		2568	855	CDS	Rv0987	O53900	1102542..1105109	+		3, 2.3.4, 3.1, 4.1	93605.5	10.27	PROBABLE ADHESION COMPONENT TRANSPORT TRANSMEMBRANE PROTEIN ABC TRANSPORTER	1104690	2510.4	Ttc/Gtc	1	F717V	non-syn	non-cons	bR	pM	pRa	pP	pW		x	x				x	x
Rv0988		1161	386	CDS	Rv0988	O86370	1105116..1106276	+		3, 2.3.6	42775.9	5.05	POSSIBLE CONSERVED EXPORTED PROTEIN	1105686	2075.16	CTg/GCg	1	L(s)191A	non-syn	non-cons	bR	pM	pRa	pP			x
Rv0988		1161	386	CDS	Rv0988	O86370	1105116..1106276	+		3, 2.3.6	42775.9	5.05	POSSIBLE CONSERVED EXPORTED PROTEIN	1105687	2026.68	CTg/GCg	2	L(s)191A	non-syn	non-cons	bR	pM	pRa	pP			x
grcC2	Rv0989c	978	325	CDS	Rv0989c	O05572	1106405..1107382	-	2.5.1.-	7, 1.7.11	34757.2	5.06	PROBABLE POLYPRENYL-DIPHOSPHATE SYNTHASE GRCC2 (POLYPRENYL PYROPHOSPHATE SYNTHETASE)	1106422	1915.29	Ata/Gta	-1	I(s)321V	non-syn	cons	pR		pRa				x		x	x		x	x
Rv0990c		657	218	CDS	Rv0990c	O05573	1107443..1108099	-		10, 6	22550.7	6.27	HYPOTHETICAL PROTEIN	1107940	911.67	Tcc/Gcc	-1	S54A	non-syn	cons	pR		pRa				x					x	x
														1108521	2015.31	G/A		17, 57	inter-genic	Rv0991c, Rv0992c	pR		pRa
galU	Rv0993	921	306	CDS	Rv0993	O05576	1109272..1110192	+	2.7.7.9	7, 1.1.1	32378.1	4.67	PROBABLE UTP--GLUCOSE-1-PHOSPHATE URIDYLYLTRANSFERASE GALU (UDP-GLUCOSE PYROPHOSPHORYLASE) (UDPGP) (ALPHA-D-GLUCOSYL-1-PHOSPHATE URIDYLYLTRANSFERASE) (URIDINE DIPHOSPHOGLUCOSE PYROPHOSPHORYLASE)	1109975	1811.13	cAg/cGg	2	Q235R	non-syn	cons			pRa			x			x	x		x	x
rimJ	Rv0995	612	203	CDS	Rv0995	O05578	1111612..1112223	+	2.3.1.128	2, 2.1.1	22190.5	9.3	RIBOSOMAL-PROTEIN-ALANINE ACETYLTRANSFERASE RIMJ (ACETYLATING ENZYME FOR N-TERMINAL OF RIBOSOMAL PROTEIN S5)	1111678	1397.97	Ggc/Agc	1	G23S	non-syn	cons			pRa				x	x
metS	Rv1007c	1560	519	CDS	Rv1007c	O05593	1125444..1127003	-	6.1.1.10	2, 2.1.3	58092.5	5.73	PROBABLE METHIONYL-TRNA SYNTHETASE METS (MetRS) (Methionine--tRNA ligase)	1126889	1524.31	Cgc/Ggc	-1	R39G	non-syn	non-cons						x			x	x		x	x
tatD	yjjV, Rv1008	795	264	CDS	Rv1008	O08343	1127089..1127883	+	3.1.21.-	3, 3.4	29065	6.35	PROBABLE DEOXYRIBONUCLEASE TATD (YJJV PROTEIN)	1127493	1580.55	aaT/aaC	3	N135N	syn								x	x
tatD	yjjV, Rv1008	795	264	CDS	Rv1008	O08343	1127089..1127883	+	3.1.21.-	3, 3.4	29065	6.35	PROBABLE DEOXYRIBONUCLEASE TATD (YJJV PROTEIN)	1127648	1543.38	aCc/aAc	2	T187N	non-syn	cons							x	x	x	x		x	x
eno	Rv1023	1290	429	CDS	Rv1023	P96377	1144564..1145853	+	4.2.1.11	7, 1.2.1	44929.3	4.26	PROBABLE ENOLASE ENO	1144585	1322.85	Agg/Ggg	1	R8G	non-syn	non-cons	pR	pM	pRa	pP		x		x				x	x
eno	Rv1023	1290	429	CDS	Rv1023	P96377	1144564..1145853	+	4.2.1.11	7, 1.2.1	44929.3	4.26	PROBABLE ENOLASE ENO	1145848	1258.44	Aaa/Caa	1	K429Q	non-syn	cons	pR	pM	pRa	pP		x		x
														1148259	1703.71	A/G		281, 168	inter-genic	Rv1026, kdpE												x	x
kdpE	Rv1027c	681	226	CDS	Rv1027c	P96373	1148427..1149107	-		9, 1.10.2, 1.10.1, 3.1.2	24741.3	5.37	PROBABLE TRANSCRIPTIONAL REGULATORY PROTEIN KDPE	1148930	1784.33	Ggt/Agt	-1	G60S	non-syn	cons		pM	pRa	pP	pW	x
kdpD	Rv1028c	2583	860	CDS	Rv1028c	P96372	1149104..1151686	-	2.7.3.-	9, 1.10.2, 3.1.2	92716.9	5.85	PROBABLE SENSOR PROTEIN KDPD	1149551	1797.87	gaG/gaA	-3	E712E	syn			pM	pRa	pP	pW		x		x	x		x	x
kdpD	Rv1028c	2583	860	CDS	Rv1028c	P96372	1149104..1151686	-	2.7.3.-	9, 1.10.2, 3.1.2	92716.9	5.85	PROBABLE SENSOR PROTEIN KDPD	1150585	1017.69	Ccc/Tcc	-1	P368S	non-syn	non-cons		pM	pRa	pP	pW		x		x	x		x	x
kdpD	Rv1028c	2583	860	CDS	Rv1028c	P96372	1149104..1151686	-	2.7.3.-	9, 1.10.2, 3.1.2	92716.9	5.85	PROBABLE SENSOR PROTEIN KDPD	1151054	1654.54	tcG/tcC	-3	S211S	syn			pM	pRa	pP	pW		x
kdpD	Rv1028c	2583	860	CDS	Rv1028c	P96372	1149104..1151686	-	2.7.3.-	9, 1.10.2, 3.1.2	92716.9	5.85	PROBABLE SENSOR PROTEIN KDPD	1151304	2113.16	cGc/cTc	-2	R128L	non-syn	non-cons		pM	pRa	pP	pW		x
PE8	PE, Rv1040c	828	275	CDS	Rv1040c	Q7D8Y6	1162549..1163376	-		6, 4.3.1.1	26224.6	3.89	PE FAMILY PROTEIN	1163134	1869.09	ggA/ggG	-3	G81G	syn						pW		x	x	x	x		x	x
														1164336	1819.01	G/A		960, 236	inter-genic	PE8, Rv1041c									x			x	x
Rv1046c		525	174	CDS	Rv1046c	O86321	1168704..1169228	-		8, 6	18815.1	12.43	HYPOTHETICAL PROTEIN	1168776	1504.23	agA/agC	-3	R151S	non-syn	non-cons							x
Rv1048c		1116	371	CDS	Rv1048c	P96353	1171038..1172153	-		10, 6	40216.6	9.04	HYPOTHETICAL PROTEIN	1172085	1946.8	gaG/gaT	-3	E23D	non-syn	cons							x
Rv1050		906	302	CDS	Rv1050	O53398	1172881..1173786	+	1.-.-.-	7, 1.2.7	32497.3	11.08	PROBABLE OXIDOREDUCTASE	1173750	1633.67	gcG/gcT	3	A290A	syn				pRa					x
														1175343	791	C/T		643, 380	inter-genic	Rv1051c, Rv1052								x
Rv1054		315	105	CDS	Rv1054	O53402	1176928..1177242	+		5, 4.2.3	11798.3	11.11	PROBABLE INTEGRASE (FRAGMENT)	1177157	2137.28	gGc/gAc	2	G77D	non-syn	non-cons	pR	pM			pW			x
Rv1056		765	254	CDS	Rv1056	O53404	1177628..1178392	+		10, 5	28945.5	6.75	CONSERVED HYPOTHETICAL PROTEIN	1178116	1882.6	acT/acC	3	T163T	syn					pP			x	x	x	x		x	x
PE_PGRS19	PE_PGRS, Rv1067c	2004	667	CDS	Rv1067c	Q79FT3	1188421..1190424	-		6, 4.3.1.2	54692.1	4.91	PE-PGRS FAMILY PROTEIN	1190093	768.75	tTg/tGg	-2	L(s)111W	non-syn	non-cons					pW		x
PE_PGRS20	PE_PGRS, Rv1068c	1392	463	CDS	Rv1068c	O53416	1190757..1192148	-		6, 4.3.1.2	39305.2	4.82	PE-PGRS FAMILY PROTEIN	1191741	531.71	taC/taT	-3	Y136Y	syn						pW		x
														1197157	1779.51	T/G		42, 74	inter-genic	Rv1072, Rv1073	pR		pRa					x
														1200418	1926.05	A/G		48, 349	inter-genic	Rv1075c, lipU									x	x		x	x
lipU	Rv1076	894	297	CDS	Rv1076	O53424	1200767..1201660	+	3.1.-.-	7, 2.2.5	31649.3	6.28	POSSIBLE LIPASE LIPU	1201581	1682.42	cAg/cCg	2	Q272P	non-syn	non-cons	pR		pRa				x
Rv1086		789	262	CDS	Rv1086	O53434	1210595..1211383	+	2.5.1.10	3, 2.3.3	29378.2	5.42	SHORT (C15) CHAIN Z-ISOPRENYL DIPHOSPHATE SYNTHASE (Z-FPP SYNTHASE) (Z-FARNESYL DIPHOSPHATE SYNTHASE) (Z-FPP SYNTHETASE) (Z-FARNESYL DIPHOSPHATE SYNTHETASE) (GERANYLTRANSTRANSFERASE) (FARNESYL PYROPHOSPHATE SYNTHETASE)	1211369	1787.93	Agc/Cgc	1	S259R	non-syn	non-cons			pRa				x					x	x
celA2b	Rv1090	456	151	CDS	Rv1090	O53438	1215599..1216054	+	3.2.1.4	7, 2.2.4	16372.1	3.76	PROBABLE CELLULASE CELA2B (ENDO-1,4-BETA-GLUCANASE) (ENDOGLUCANASE) (CARBOXYMETHYL CELLULASE)	1215742	1905.13	caG/caA	3	Q48Q	syn		pR	pM	pRa	pP	pW		x	x
celA2b	Rv1090	456	151	CDS	Rv1090	O53438	1215599..1216054	+	3.2.1.4	7, 2.2.4	16372.1	3.76	PROBABLE CELLULASE CELA2B (ENDO-1,4-BETA-GLUCANASE) (ENDOGLUCANASE) (CARBOXYMETHYL CELLULASE)	1215743	1924.46	Cag/Aag	1	Q49K	non-syn	cons	pR	pM	pRa	pP	pW		x	x
glyA1	glyA, Rv1093	1281	426	CDS	Rv1093	O53441	1220574..1221854	+	2.1.2.1	7, 1.4.3	45029.3	6.58	Probable Serine hydroxymethyltransferase 1 glyA1	1220680	1826.63	gTa/gCa	2	V36A	non-syn	cons			pRa						x	x		x	x
														1224367	949.45	T/C		69, 18	inter-genic	phoH2, Rv1096			pRa					x	x	x		x	x
Rv1099c		1089	362	CDS	Rv1099c	O53447	1227596..1228684	-		10, 5	38083.9	5.12	CONSERVED HYPOTHETICAL PROTEIN	1227830	1400.45	acC/acA	-3	T285T	syn		pR	pM	pRa	pP			x	x
Rv1102c		312	103	CDS	Rv1102c	O53450	1230660..1230971	-		0, 5	11049.7	4.94	CONSERVED HYPOTHETICAL PROTEIN, POSSIBLE TOXIN	1230778	2014.58	aCc/aTc	-2	T65I(s)	non-syn	non-cons	pR	pM	pRa	pP	pW		x	x				x	x
Rv1125		1245	414	CDS	Rv1125	O06577	1248082..1249326	+		10, 5	44205.7	10.24	CONSERVED HYPOTHETICAL PROTEIN	1248382	1269.17	Agc/Ggc	1	S101G	non-syn	cons		pM	pRa	pP			x	x				x	x
Rv1125		1245	414	CDS	Rv1125	O06577	1248082..1249326	+		10, 5	44205.7	10.24	CONSERVED HYPOTHETICAL PROTEIN	1248936	1328.09	ccG/ccC	3	P285P	syn			pM	pRa	pP			x					x	x
Rv1125		1245	414	CDS	Rv1125	O06577	1248082..1249326	+		10, 5	44205.7	10.24	CONSERVED HYPOTHETICAL PROTEIN	1248978	1622.27	gcT/gcC	3	A299A	syn			pM	pRa	pP			x		x	x		x	x
ppdK	Rv1127c	1473	490	CDS	Rv1127c	O06579	1249932..1251404	-	2.7.9.1	7, 1.3.1	52004.6	4.72	PROBABLE PYRUVATE, PHOSPHATE DIKINASE PPDK	1250340	1574.55	gcT/gcC	-3	A355A	syn		pR	pM	pRa	pP	pW		x	x				x	x
ppdK	Rv1127c	1473	490	CDS	Rv1127c	O06579	1249932..1251404	-	2.7.9.1	7, 1.3.1	52004.6	4.72	PROBABLE PYRUVATE, PHOSPHATE DIKINASE PPDK	1251199	1758.12	gGa/gAa	-2	G69E	non-syn	non-cons	pR	pM	pRa	pP	pW		x	x	x			x	x
Rv1128c		1356	451	CDS	Rv1128c	O06580	1251617..1252972	-		5, 4.2.2	49274.6	7.29	CONSERVED HYPOTHETICAL PROTEIN	1252164	1486.15	gAa/gGa	-2	E270G	non-syn	non-cons	pR		pRa			x			x			x	x
Rv1130		1581	526	CDS	Rv1130	O06582	1254555..1256135	+		10, 5	57750.5	6.45	CONSERVED HYPOTHETICAL PROTEIN	1254562	1974.69	gAt/gGt	2	D3G	non-syn	non-cons	pR	pM	pRa	pP	pW		x	x				x	x
														1265070	1578.68	G/T		123, 17	inter-genic	Rv1136, Rv1137c
														1275957	1888.72	T/C		407, 343	inter-genic	Rv1147, Rv1148c
Rv1154c		642	213	CDS	Rv1154c	O06552	1280843..1281484	-		10, 6	22999.2	6.63	HYPOTHETICAL PROTEIN	1281118	2025.38	Acg/Gcg	-1	T123A	non-syn	cons		pM	pRa	pP	pW		x		x	x		x	x
Rv1155		444	147	CDS	Rv1155	O06553	1281429..1281872	+		10, 5	16300.5	6.52	CONSERVED HYPOTHETICAL PROTEIN	1281771	1574.89	Tcg/Ccg	1	S115P	non-syn	non-cons							x	x				x	x
pimE	Rv1159	1296	431	CDS	Rv1159	O06557	1284992..1286287	+		3, 2.3.4	47102.3	10.24	mannosyltransferase	1285001	1523.32	Acc/Ccc	1	T4P	non-syn	non-cons							x	x
mutT2	Rv1160	426	141	CDS	Rv1160	O06558	1286595..1287020	+	3.6.1.-	2, 2.1.5, 1.6.3	15160.2	6.1	PROBABLE MUTATOR PROTEIN MUTT (7,8-dihydro-8-oxoguanine-triphosphatase) (8-OXO-DGTPASE)	1286766	1491.47	Gga/Cga	1	G58R	non-syn	non-cons							x
narG	Rv1161	3699	1232	CDS	Rv1161	O06559	1287328..1291026	+	1.7.99.4	7, 1.2.6.2	136924	6.67	PROBABLE RESPIRATORY NITRATE REDUCTASE (ALPHA CHAIN) NARG	1288698	1537.49	ggG/ggA	3	G457G	syn		bR	pM	pRa	pP	pW	x	x
narH	Rv1162	1677	558	CDS	Rv1162	O06560	1291065..1292741	+	1.7.99.4	7, 1.2.6.2	62037.7	6.2	PROBABLE RESPIRATORY NITRATE REDUCTASE (BETA CHAIN) NARH	1292102	1466.25	ccA/ccG	3	P346P	syn		bR	pM	pRa	pP	pW		x	x	x	x		x	x
narJ	Rv1163	606	201	CDS	Rv1163	O06561	1292798..1293403	+	1.7.99.4	7, 1.2.6.2	21885.9	7.6	PROBABLE RESPIRATORY NITRATE REDUCTASE (DELTA CHAIN) NARJ	1293333	1483.12	cCg/cGg	2	P179R	non-syn	non-cons	bR	pM	pRa	pP	pW		x	x
PPE17	PPE, Rv1168c	1041	346	CDS	Rv1168c	Q7D8Q2	1298764..1299804	-		6, 4.3.2	35821.1	9.25	PPE FAMILY PROTEIN	1299305	1422.54	cCg/cTg	-2	P167L(s)	non-syn	non-cons	pR	pM	pRa	pP	pW		x
fadH	Rv1175c	2025	674	CDS	Rv1175c	O50431	1306202..1308226	-	1.3.1.34	1, 1.1.3	72901.3	9.89	PROBABLE NADPH DEPENDENT 2,4-DIENOYL-COA REDUCTASE FADH (2,4-dienoyl coenzyme A reductase) (4-enoyl-CoA reductase)	1306259	975.4	gcT/gcC	-3	A656A	syn			pM	pRa	pP	pW		x	x	x			x	x
fadH	Rv1175c	2025	674	CDS	Rv1175c	O50431	1306202..1308226	-	1.3.1.34	1, 1.1.3	72901.3	9.89	PROBABLE NADPH DEPENDENT 2,4-DIENOYL-COA REDUCTASE FADH (2,4-dienoyl coenzyme A reductase) (4-enoyl-CoA reductase)	1307598	1713.38	tGc/tCc	-2	C210S	non-syn	non-cons		pM	pRa	pP	pW		x		x	x		x	x
pks4	Rv1181	4749	1582	CDS	Rv1181	O50437	1315234..1319982	+	2.3.1.-	1, 1.9	168084	5.7	PROBABLE POLYKETIDE BETA-KETOACYL SYNTHASE PKS4	1317655	1534.04	Ctg/Ttg	1	L(s)808L(s)	syn		pR		pRa		pW	x	x
mmpL10	Rv1183	3009	1002	CDS	Rv1183	P65372	1321520..1324528	+		3, 2.3.4, 3.1.5	106383	8.85	PROBABLE CONSERVED TRANSMEMBRANE TRANSPORT PROTEIN MMPL10	1322741	2113.4	Act/Gct	1	T408A	non-syn	cons			pRa				x	x
Rv1186c		1617	538	CDS	Rv1186c	O50442	1327689..1329305	-		10, 5	57529.3	5.9	CONSERVED HYPOTHETICAL PROTEIN	1327890	1535.87	gaC/gaT	-3	D472D	syn				pRa			x	x		x	x		x	x
Rv1186c		1617	538	CDS	Rv1186c	O50442	1327689..1329305	-		10, 5	57529.3	5.9	CONSERVED HYPOTHETICAL PROTEIN	1328687	1436.75	Ccc/Gcc	-1	P207A	non-syn	non-cons			pRa			x	x		x	x		x	x
Rv1186c		1617	538	CDS	Rv1186c	O50442	1327689..1329305	-		10, 5	57529.3	5.9	CONSERVED HYPOTHETICAL PROTEIN	1329234	553.69	gaC/gaT	-3	D24D	syn				pRa			x	x
Rv1190		879	293	CDS	Rv1190	O86348	1332980..1333858	+		10, 5	31804.3	10.48	CONSERVED HYPOTHETICAL PROTEIN	1333669	1334.15	ggT/ggG	3	G230G	syn			pM	pRa	pP
fadD36	Rv1193	1422	473	CDS	Rv1193	O05295	1335794..1337215	+	6.2.1.-	1, 1.1.3	49488.2	6.35	PROBABLE FATTY-ACID-CoA LIGASE FADD36 (FATTY-ACID-CoA SYNTHETASE) (FATTY-ACID-CoA SYNTHASE)	1336164	1463.19	cCg/cTg	2	P124L(s)	non-syn	non-cons		pM	pRa	pP		x
PPE18	mtb39a, PPE, Rv1196	1176	391	CDS	Rv1196	Q7D8M9	1339349..1340524	+		6, 4.3.2	39158.3	4.81	PPE FAMILY PROTEIN	1340208	1258.8	cGg/cAg	2	R287Q	non-syn	cons	pR		pRa		pW		x
Rv1199c		1248	415	CDS	Rv1199c	P60230	1341358..1342605	-		5, 4.2.1.2	45810	8.09	POSSIBLE TRANSPOSASE	1342581	232.1	Acc/Gcc	-1	T9A	non-syn	cons							x
fadD6	Rv1206	1794	597	CDS	Rv1206	O05307	1349332..1351125	+	6.2.1.-	1, 1.1.3	64304.8	8	PROBABLE FATTY-ACID-CoA LIGASE FADD6 (FATTY-ACID-CoA SYNTHETASE) (FATTY-ACID-CoA SYNTHASE)	1349733	1563.29	gaG/gaC	3	E134D	non-syn	cons			pRa				x
														1351172	1527.58	A/G		47, 19	inter-genic	fadD6, folP2			pRa					x				x	x
PE14	PE, Rv1214c	333	110	CDS	Rv1214c	Q7D8L5	1357293..1357625	-		6, 4.3.1.1	10814.1	4.32	PE FAMILY PROTEIN	1357308	929.89	gcA/gcC	-3	A106A	syn				pRa					x
Rv1217c		1647	548	CDS	Rv1217c	O05318	1360155..1361801	-		3, 3.1.6, 2.3.4, 4.4	56618.2	10.25	PROBABLE TETRONASIN-TRANSPORT INTEGRAL MEMBRANE PROTEIN ABC TRANSPORTER	1360209	1208.82	gcA/gcG	-3	A531A	syn		pR	pM	pRa	pP	pW			x	x	x		x	x
Rv1217c		1647	548	CDS	Rv1217c	O05318	1360155..1361801	-		3, 3.1.6, 2.3.4, 4.4	56618.2	10.25	PROBABLE TETRONASIN-TRANSPORT INTEGRAL MEMBRANE PROTEIN ABC TRANSPORTER	1361190	534.26	agC/agT	-3	S204S	syn		pR	pM	pRa	pP	pW
Rv1217c		1647	548	CDS	Rv1217c	O05318	1360155..1361801	-		3, 3.1.6, 2.3.4, 4.4	56618.2	10.25	PROBABLE TETRONASIN-TRANSPORT INTEGRAL MEMBRANE PROTEIN ABC TRANSPORTER	1361285	1163.68	Gct/Act	-1	A173T	non-syn	cons	pR	pM	pRa	pP	pW
Rv1218c		936	311	CDS	Rv1218c	O86311	1361798..1362733	-		3, 3.1.6, 4.4	33448	6.18	PROBABLE TETRONASIN-TRANSPORT ATP-BINDING PROTEIN ABC TRANSPORTER	1362006	1967.36	cAa/cGa	-2	Q243R	non-syn	cons	pR	pM	pRa	pP	pW		x		x			x	x
sigE	Rv1221	774	257	CDS	Rv1221	O06289	1364413..1365186	+		2, 2.1.7	28877.1	4.82	ALTERNATIVE RNA POLYMERASE SIGMA FACTOR SIGE	1364706	1491.32	ctG/ctA	3	L(s)98L	syn								x
tatB	Rv1224	396	131	CDS	Rv1224	O33220	1367463..1367858	+		3, 3.4	14081.9	4.55	Probable protein TatB	1367484	1888.08	Tgg/Ggg	1	W8G	non-syn	non-cons	pR	pM	pRa	pP			x					x	x
														1370852	1744.74	T/G		27, 68	inter-genic	Rv1227c, lpqX								x
Rv1230c		1236	411	CDS	Rv1230c	O86313	1372962..1374197	-		3, 2.3.5	41384.7	7.1	POSSIBLE MEMBRANE PROTEIN	1374065	954.49	Agc/Ggc	-1	S45G	non-syn	cons		pM	pRa	pP			x		x	x		x	x
														1374201	1392.83	A/G		4, 121	inter-genic	Rv1230c, Rv1231c
Rv1232c		1308	435	CDS	Rv1232c	O86315	1374861..1376168	-		10, 5	47374.2	5.08	CONSERVED HYPOTHETICAL PROTEIN	1375044	1759.54	gcG/gcC	-3	A375A	syn			pM	pRa	pP	pW	x	x
Rv1232c		1308	435	CDS	Rv1232c	O86315	1374861..1376168	-		10, 5	47374.2	5.08	CONSERVED HYPOTHETICAL PROTEIN	1375724	1386	Tgc/Ggc	-1	C149G	non-syn	non-cons		pM	pRa	pP	pW	x	x		x	x		x	x
corA	Rv1239c	1101	366	CDS	Rv1239c	O50455	1381942..1383042	-		3, 3.1.2, 2.3.4	41468.7	5.55	POSSIBLE MAGNESIUM AND COBALT TRANSPORT TRANSMEMBRANE PROTEIN CORA	1382628	1877.43	Aaa/Gaa	-1	K139E	non-syn	cons							x	x	x	x		x	x
kgd	Rv1248c	3645	1215	CDS	Rv1248c	O50463	1389357..1393001	-	4.1.1.71	7	133969	6.33	ALPHA-KETOGLUTARATE DECARBOXYLASE	1390763	1847.36	Gtg/Atg	-1	V(s)747M(s)	non-syn	cons			pRa			x		x				x	x
Rv1249c		789	262	CDS	Rv1249c	O50464	1393194..1393982	-		3, 2.3.4	27571.3	12.32	POSSIBLE MEMBRANE PROTEIN	1393626	1104.17	ctT/ctC	-3	L119L	syn								x	x	x	x		x	x
Rv1251c		3420	1139	CDS	Rv1251c	O50466	1395821..1399240	-		10, 5	123117	5.97	CONSERVED HYPOTHETICAL PROTEIN	1396922	1528.8	acA/acG	-3	T773T	syn		pR		pRa				x		x	x		x	x
amiB2	Rv1263	1389	462	CDS	Rv1263	P63492	1410431..1411819	+	3.5.1.4	7, 4.9, 1.1.2	49048.7	7.18	PROBABLE AMIDASE AMIB2 (AMINOHYDROLASE)	1411210	1522.96	gtT/gtG	3	V260V(s)	syn				pRa				x		x	x		x	x
														1413148	843.08	C/T		61, 112	inter-genic	Rv1264, Rv1265			pRa					x	x	x		x	x
cysN	Rv1286	1845	614	CDS	Rv1286	Q10600	1438907..1440751	+	2.7.7.4 2.7.1.25	7, 1.3.5	67838.7	6.63	PROBABLE BIFUNCTIONAL ENZYME CYSN/CYSC: SULFATE ADENYLTRANSFERASE (SUBUNIT 1) + ADENYLYLSULFATE KINASE	1440469	1676.29	ccC/ccG	3	P521P	syn		pR	pM	pRa	pP	pW	x		x	x	x		x	x
Rv1291c		336	111	CDS	Rv1291c	P0A5E5	1445499..1445834	-		3, 2.3.6	11025.5	8.23	CONSERVED HYPOTHETICAL SECRETED PROTEIN	1445781	1160.67	gcT/gcC	-3	A18A	syn								x	x	x	x		x	x
argS	Rv1292	1653	550	CDS	Rv1292	P67569	1446379..1448031	+	6.1.1.19	2, 2.1.3	59677.3	5.35	PROBABLE ARGINYL-TRNA SYNTHETASE ARGS (ARGRS) (Arginine--tRNA ligase)	1446733	1613.69	Gcc/Acc	1	A119T	non-syn	cons		pM		pP	pW	x
hemK	Rv1300	978	325	CDS	Rv1300	Q10602	1456565..1457542	+	2.1.1.-	7, 1.7.12	34589.4	6.79	PROBABLE HEMK PROTEIN HOMOLOG HEMK	1457144	1718.88	Cgc/Tgc	1	R194C	non-syn	non-cons	pR	pM	pRa	pP	pW	x		x	x	x		x	x
Rv1313c		1335	445	CDS	Rv1313c	Q10621	1468171..1469505	-		5, 4.2.1.3	50153.3	10.7	POSSIBLE TRANSPOSASE	1468208	906.05	cTg/cGg	-2	L(s)433R	non-syn	non-cons			pRa				x
ogt	Rv1316c	498	165	CDS	Rv1316c	P0A696	1477134..1477631	-	2.1.1.63	2, 2.1.5	17858.2	6.35	PROBABLE METHYLATED-DNA--PROTEIN-CYSTEINE METHYLTRANSFERASE OGT (6-O-methylguanine-DNA methyltransferase) (O-6-methylguanine-DNA-alkyltransferase)	1477596	1848.56	ggG/ggA	-3	G12G	syn		pR	pM	pRa	pP	pW		x	x
alkA	ada, Rv1317c	1491	496	CDS	Rv1317c	Q10630	1477628..1479118	-	2.1.1.63	2, 2.1.5	53710.3	9.74	PROBABLE ADA REGULATORY PROTEIN ALKA (Regulatory protein of adaptative response) (Methylated-DNA--protein-cysteine methyltransferase) (O-6-methylguanine-DNA alkyltransferase) (O-6-methylguanine-DNA methyltransferase) (3-methyladenine DNA glycosylase II)	1479085	1832.49	Atc/Gtc	-1	I(s)12V	non-syn	cons	pR	pM	pRa	pP	pW		x	x				x	x
Rv1320c		1704	567	CDS	Rv1320c	Q10633	1482514..1484217	-	4.6.1.1	7, 4.10, 4.1	61964.6	7.92	POSSIBLE ADENYLATE CYCLASE (ATP PYROPHOSPHATE-LYASE) (ADENYLYL CYCLASE)	1482627	1734.66	Acg/Gcg	-1	T531A	non-syn	cons	pR	pM	pRa	pP	pW		x		x	x		x	x
Rv1321		681	226	CDS	Rv1321	Q10634	1484279..1484959	+		10, 5	25061.6	5.65	CONSERVED HYPOTHETICAL PROTEIN	1484708	1643.68	Agc/Cgc	1	S144R	non-syn	non-cons		pM	pRa	pP			x		x	x		x	x
glgB	Rv1326c	2196	731	CDS	Rv1326c	Q10625	1490117..1492312	-	2.4.1.18	7, 2.1.8	81729.2	5.55	PROBABLE 1,4-ALPHA-GLUCAN BRANCHING ENZYME GLGB (GLYCOGEN BRANCHING ENZYME)	1490905	1526.73	Tct/Cct	-1	S470P	non-syn	non-cons		pM	pRa	pP		x						x	x
dinG	Rv1329c	1995	664	CDS	Rv1329c	P64314	1497195..1499189	-		2, 2.1.5	70135.3	6.52	PROBABLE ATP-DEPENDENT HELICASE DING	1498951	1629.14	aCg/aAg	-2	T80K	non-syn	non-cons	pR	pM	pRa	pP			x
Rv1330c		1347	448	CDS	Rv1330c	Q10641	1499213..1500559	-		10, 5	47194.4	8.63	CONSERVED HYPOTHETICAL PROTEIN	1499274	1215.97	gGc/gCc	-2	G429A	non-syn	cons	pR	pM	pRa	pP			x		x	x		x	x
Rv1333		1035	344	CDS	Rv1333	P64811	1501599..1502633	+	3.-.-.-	7, 4.9	33952.7	4.61	PROBABLE HYDROLASE	1501700	1055.29	gtG/gtA	3	V(s)34V	syn		pR	pM	pRa	pP			x
moeY	Rv1355c	2148	715	CDS	Rv1355c	Q11025	1521885..1524032	-		7, 1.7.4	78149	5.99	POSSIBLE MOLYBDOPTERIN BIOSYNTHESIS PROTEIN MOEY	1523817	1865.49	cgG/cgA	-3	R72R	syn			pM	pRa	pP	pW
														1526311	2096.57	G/T		95, 301	inter-genic	Rv1357c, Rv1358								x
Rv1358		3480	1159	CDS	Rv1358	Q11028	1526612..1530091	+		9, 1.10.1	125055	5.38	PROBABLE TRANSCRIPTIONAL REGULATORY PROTEIN	1526819	1959.75	Cgg/Agg	1	R70R	syn		pR		pRa		pW		x	x	x	x		x	x
PPE19	mtb39b, PPE, Rv1361c	1191	396	CDS	Rv1361c	Q11031	1532443..1533633	-		6, 4.3.2	39983.3	4.47	PPE FAMILY PROTEIN	1533241	1064.38	acC/acG	-3	T131T	syn								x
PPE19	mtb39b, PPE, Rv1361c	1191	396	CDS	Rv1361c	Q11031	1532443..1533633	-		6, 4.3.2	39983.3	4.47	PPE FAMILY PROTEIN	1533583	1650.81	taC/taT	-3	Y17Y	syn								x
Rv1364c		1962	653	CDS	Rv1364c	Q11034	1535683..1537644	-		10, 5	69523.9	4.63	CONSERVED HYPOTHETICAL PROTEIN	1536251	923.33	gCg/gAg	-2	A465E	non-syn	non-cons			pRa				x		x	x		x	x
Rv1367c		1134	377	CDS	Rv1367c	Q11037	1539512..1540645	-		10, 5, 2.3.3	41325.3	7.66	CONSERVED HYPOTHETICAL PROTEIN	1540141	1644.94	Atc/Gtc	-1	I(s)169V	non-syn	cons							x	x				x	x
lprF	Rv1368	786	261	CDS	Rv1368	P65314	1541020..1541805	+		3, 2.3.1	26851.5	9.15	PROBABLE CONSERVED LIPOPROTEIN LPRF	1541798	1320.88	gCg/gTg	2	A260V(s)	non-syn	cons							x	x
Rv1371		1470	490	CDS	Rv1371	P71799	1543359..1544828	+		3, 2.3.4	55092.2	9.79	PROBABLE CONSERVED MEMBRANE PROTEIN	1544255	1884.01	cgC/cgT	3	R299R	syn		pR	pM	pRa	pP	pW		x					x	x
Rv1373		981	326	CDS	Rv1373	P71801	1546012..1546992	+	2.8.2.-	7, 4.8	37005.7	6.51	GLYCOLIPID SULFOTRANSFERASE	1546703	1303.46	cCg/cTg	2	P231L(s)	non-syn	non-cons		pM	pRa	pP			x					x	x
Rv1374c		459	152	CDS	Rv1374c	P71802	1547072..1547530	-		10, 6	16823.3	11.31	HYPOTHETICAL PROTEIN	1547125	2298.85	Aca/Gca	-1	T136A	non-syn	cons							x	x	x	x		x	x
Rv1378c		1428	475	CDS	Rv1378c	P71806	1551228..1552655	-		10, 5	51255.4	9.31	CONSERVED HYPOTHETICAL PROTEIN	1552547	1323.61	Cgg/Tgg	-1	R37W	non-syn	non-cons		pM	pRa	pP			x		x	x		x	x
carA	Rv1383	1131	376	CDS	Rv1383	P71811	1555971..1557101	+	6.3.5.5	7, 1.6.2, 1.4.1	39748.6	6.29	PROBABLE CARBAMOYL-PHOSPHATE SYNTHASE SMALL CHAIN CARA (Carbamoyl-phosphate synthetase glutamine chain)	1556787	1638.57	Tcg/Ccg	1	S273P	non-syn	non-cons	pR	pM	pRa	pP	pW	x
PPE20	PPE, Rv1387	1620	539	CDS	Rv1387	Q7D8H6	1561769..1563388	+		6, 4.3.2	55403.4	4.48	PPE FAMILY PROTEIN	1561939	1580.05	gaG/gaC	3	E57D	non-syn	cons	pR	pM	pRa	pP	pW		x
mihF	Rv1388	573	190	CDS	Rv1388	P71658	1563694..1564266	+		2, 2.1.4	20817	11.02	PUTATIVE INTEGRATION HOST FACTOR MIHF	1563717	1782.54	gtC/gtT	3	V8V	syn				pRa			x		x	x	x		x	x
cyp132	Rv1394c	1386	461	CDS	Rv1394c	P77900	1569584..1570969	-	1.14.-.-	7, 4.6	52228.9	8.8	PROBABLE CYTOCHROME P450 132 CYP132	1570566	1498.3	cGg/cTg	-2	R135L(s)	non-syn	non-cons	pR	pM	pRa	pP	pW		x		x	x		x	x
PE_PGRS25	PE_PGRS, Rv1396c	1731	576	CDS	Rv1396c	P71664	1572127..1573857	-		6, 4.3.1.2	47899.4	5.45	PE-PGRS FAMILY PROTEIN	1573660	696.13	agA/agC	-3	R66S	non-syn	non-cons							x	x	x	x		x	x
lipI	Rv1400c	963	320	CDS	Rv1400c	P71668	1575834..1576796	-	3.1.-.-	7, 2.2.5	34052.6	4.64	PROBABLE LIPASE LIPH	1576481	1198.46	Acc/Ccc	-1	T106P	non-syn	non-cons		pM	pRa	pP	pW		x
lipI	Rv1400c	963	320	CDS	Rv1400c	P71668	1575834..1576796	-	3.1.-.-	7, 2.2.5	34052.6	4.64	PROBABLE LIPASE LIPH	1576527	1666.25	ttC/ttA	-3	F90L	non-syn	cons		pM	pRa	pP	pW		x
Rv1401		603	201	CDS	Rv1401	P64837	1576930..1577532	+		3, 2.3.5	21257.2	8.34	POSSIBLE MEMBRANE PROTEIN	1577241	1519.27	ccG/ccA	3	P104P	syn				pRa
ribC	Rv1412	606	201	CDS	Rv1412	P65327	1588567..1589172	+	2.5.1.9	7, 1.7.9	21320.2	4.79	PROBABLE RIBOFLAVIN SYNTHASE ALPHA CHAIN RIBC (RIBE)	1588899	1835.57	gcG/gcT	3	A111A	syn						pW		x		x	x		x	x
														1593331	1527.24	G/A		6, 174	inter-genic	lprH, Rv1419			pRa
uvrC	Rv1420	1941	646	CDS	Rv1420	P67426	1594042..1595982	+		2, 2.1.5, 2.2.2	71581.9	8.38	PROBABLE EXCINUCLEASE ABC (SUBUNIT C - NUCLEASE) UVRC	1594906	1665.12	Gtc/Atc	1	V289I(s)	non-syn	cons		pM	pRa	pP	pW	x	x	x
uvrC	Rv1420	1941	646	CDS	Rv1420	P67426	1594042..1595982	+		2, 2.1.5, 2.2.2	71581.9	8.38	PROBABLE EXCINUCLEASE ABC (SUBUNIT C - NUCLEASE) UVRC	1595342	1423.11	gTg/gCg	2	V(s)434A	non-syn	cons		pM	pRa	pP	pW	x	x	x
PE16	PE, Rv1430	1587	528	CDS	Rv1430	Q7D8G5	1606386..1607972	+		6, 4.3.1.1	54583.6	3.83	PE FAMILY PROTEIN	1606673	1429.53	gcG/gcT	3	A96A	syn				pRa				x	x
Rv1431		1770	589	CDS	Rv1431	O06827	1608083..1609852	+		3, 2.3.4	65322.1	8.23	CONSERVED MEMBRANE PROTEIN	1608276	1843.16	aAc/aCc	2	N65T	non-syn	cons		pM	pRa	pP	pW		x					x	x
Rv1431		1770	589	CDS	Rv1431	O06827	1608083..1609852	+		3, 2.3.4	65322.1	8.23	CONSERVED MEMBRANE PROTEIN	1609840	1094.71	ccA/ccG	3	P586P	syn			pM	pRa	pP	pW		x		x	x		x	x
														1613035	2042.82	T/C		85, 272	inter-genic	Rv1435c, gap								x	x	x		x	x
tpi	Rv1438	786	261	CDS	Rv1438	P66940	1615564..1616349	+	5.3.1.1	7, 1.2.1	27370.9	5.79	PROBABLE TRIOSEPHOSPHATE ISOMERASE TPI (TIM)	1616061	1160.49	agC/agT	3	S166S	syn		pR	pM	pRa	pP	pW	x
Rv1439c		426	141	CDS	Rv1439c	O06820	1616961..1617386	-		10, 6	16026.5	9.19	HYPOTHETICAL PROTEIN	1617302	1647.2	Ctt/Att	-1	L29I(s)	non-syn	cons							x
bisC	Rv1442	2301	766	CDS	Rv1442	O06817	1619791..1622091	+	1.-.-.-	7, 1.7.1	83389.9	6.9	PROBABLE BIOTIN SULFOXIDE REDUCTASE BISC (BDS reductase) (BSO reductase)	1620181	1660.89	Ctc/Gtc	1	L131V	non-syn	cons							x
opcA	Rv1446c	912	303	CDS	Rv1446c	O06813	1624454..1625365	-		7, 1.2.5	32717.5	4.98	PUTATIVE OXPP CYCLE PROTEIN OPCA	1624791	528.77	cGa/cCa	-2	R192P	non-syn	non-cons	pR	pM	pRa	pP	pW	x		x	x			x	x
tal	Rv1448c	1122	373	CDS	Rv1448c	O06812	1626959..1628080	-	2.2.1.2	7, 1.2.5	40720.5	4.64	PROBABLE TRANSALDOLASE TAL	1627351	1682.28	Acc/Gcc	-1	T244A	non-syn	cons	pR	pM	pRa	pP	pW	x			x			x	x
tkt	Rv1449c	2103	700	CDS	Rv1449c	O06811	1628097..1630199	-	2.2.1.1	7, 1.2.5	75556.5	4.78	PROBABLE TRANSKETOLASE TKT (TK)	1630148	1807.61	Tac/Gac	-1	Y18D	non-syn	non-cons	pR	pM	pRa	pP		x		x	x			x	x
PE_PGRS27	PE_PGRS, Rv1450c	3990	1329	CDS	Rv1450c	Q79FP2	1630638..1634627	-		6, 4.3.1.2	107409	5.18	PE-PGRS FAMILY PROTEIN	1634610	148.65	gtG/gtA	-3	V(s)6V	syn
														1638364	1601.94	C/T		135, 17	inter-genic	PE_PGRS28, Rv1453
Rv1453		1266	421	CDS	Rv1453	O06807	1638381..1639646	+		9, 1.10.1	46560.9	6.73	POSSIBLE TRANSCRIPTIONAL ACTIVATOR PROTEIN	1639594	1288.01	cCa/cAa	2	P405Q	non-syn	non-cons							x		x	x		x	x
Rv1458c		942	313	CDS	Rv1458c	O53149	1643319..1644260	-		3, 3.1.6, 4.4	33726.5	4.77	PROBABLE UNIDENTIFIED ANTIBIOTIC-TRANSPORT ATP-BINDING PROTEIN ABC TRANSPORTER	1643864	1210.97	Acc/Gcc	-1	T133A	non-syn	cons	pR	pM	pRa	pP	pW			x
Rv1459c		1776	591	CDS	Rv1459c	O53150	1644363..1646138	-		3, 2.3.4	62693.3	11.54	POSSIBLE CONSERVED INTEGRAL MEMBRANE PROTEIN	1645802	1676.78	Aaa/Gaa	-1	K113E	non-syn	cons			pRa			x		x	x	x		x	x
Rv1461		2541	846	CDS	Rv1461	P67125	1646989..1649529	+		10, 5	94171.1	6.34	CONSERVED HYPOTHETICAL PROTEIN	1647436	2539.01	Gta/Ata	1	V150I(s)	non-syn	cons	pR	pM	pRa	pP	pW	x		x
Rv1462		1194	397	CDS	Rv1462	O53153	1649526..1650719	+		10, 5	42522.4	4.99	CONSERVED HYPOTHETICAL PROTEIN	1650072	1393.62	Aac/Gac	1	N183D	non-syn	cons	pR	pM	pRa	pP	pW	x		x	x	x		x	x
Rv1463		801	266	CDS	Rv1463	O53154	1650716..1651516	+		3, 3.1	28822.6	6.08	PROBABLE CONSERVED ATP-BINDING PROTEIN ABC TRANSPORTER	1651308	1814.62	gAa/gGa	2	E198G	non-syn	non-cons	pR	pM	pRa	pP	pW	x
fadE15	Rv1467c	1830	609	CDS	Rv1467c	O53158	1653673..1655502	-	1.3.99.-	1, 1.1.3	65905.7	4.9	PROBABLE ACYL-CoA DEHYDROGENASE FADE15	1654730	2117.42	aAg/aCg	-2	K258T	non-syn	non-cons			pRa				x
														1669158	1798.26	T/C		14, 125	inter-genic	Rv1478, moxR1			pRa					x
Rv1486c		867	288	CDS	Rv1486c	P71766	1676017..1676883	-		10, 5	30129	4.83	CONSERVED HYPOTHETICAL PROTEIN	1676290	1831.53	aaG/aaT	-3	K198N	non-syn	cons							x	x	x	x		x	x
Rv1489		357	118	CDS	Rv1489	Q8VK13	1678552..1678908	+		10, 5	12305.7	10.69	CONSERVED HYPOTHETICAL PROTEIN	1678706	1318.59	aAg/aCg	2	K52T	non-syn	non-cons		pM		pP			x	x
lipL	Rv1497	1290	429	CDS	Rv1497	P71778	1687941..1689230	+	3.1.-.-	7, 2.2.5	45783.4	9.27	PROBABLE ESTERASE LIPL	1688064	1684.17	Atg/Gtg	1	M(s)42V(s)	non-syn	cons			pRa				x
lipL	Rv1497	1290	429	CDS	Rv1497	P71778	1687941..1689230	+	3.1.-.-	7, 2.2.5	45783.4	9.27	PROBABLE ESTERASE LIPL	1688300	1719.95	ttT/ttC	3	F120F	syn				pRa				x					x	x
Rv1498c		618	205	CDS	Rv1498c	P71779	1689303..1689920	-	2.1.1.-	7, 4.8	23110	6.5	PROBABLE METHYLTRANSFERASE	1689349	1547.44	cGc/cAc	-2	R191H	non-syn	cons							x	x	x	x		x	x
Rv1501		822	273	CDS	Rv1501	P67770	1691890..1692711	+		10, 5	30906.2	6.63	CONSERVED HYPOTHETICAL PROTEIN	1692141	2393.6	atA/atC	3	I(s)84I(s)	syn		pR	pM	pRa	pP			x	x	x	x		x	x
Rv1502		900	299	CDS	Rv1502	P71783	1692924..1693823	+		8, 6	33472.5	5.04	HYPOTHETICAL PROTEIN	1693561	2203.3	tAc/tGc	2	Y213C	non-syn	non-cons							x	x	x	x		x	x
Rv1504c		600	199	CDS	Rv1504c	Q79FN2	1694545..1695144	-		10, 5	21317.3	5.81	CONSERVED HYPOTHETICAL PROTEIN	1695037	1783.67	ttC/ttT	-3	F36F	syn		pR	pM	pRa	pP	pW		x
Rv1505c		666	222	CDS	Rv1505c	P71784	1695281..1695946	-		10, 5	24056.2	5.97	CONSERVED HYPOTHETICAL PROTEIN	1695796	1944.94	Gcc/Acc	-1	A51T	non-syn	cons	pR	pM	pRa	pP	pW		x
														1697896	1866.55	C/T		37, 199	inter-genic	Rv1507A, Rv1508c								x
Rv1508c		1800	599	CDS	Rv1508c	P71787	1698095..1699894	-		3, 2.3.5	63856.8	10.42	Probable membrane protein	1698911	1516.68	ggC/ggT	-3	G328G	syn								x	x	x	x
Rv1508c		1800	599	CDS	Rv1508c	P71787	1698095..1699894	-		3, 2.3.5	63856.8	10.42	Probable membrane protein	1699849	1954.74	Ccg/Tcg	-1	P16S	non-syn	non-cons							x
														1701215	1805.55	C/T		122, 80	inter-genic	Rv1509, Rv1510								x
Rv1514c		789	263	CDS	Rv1514c	P71793	1705807..1706595	-		10, 5	28932.7	7.99	CONSERVED HYPOTHETICAL PROTEIN	1706119	1833.5	tcA/tcG	-3	S159S	syn			pM	pRa	pP				x	x	x
Rv1515c		897	299	CDS	Rv1515c	P71794	1706630..1707526	-		10, 5	33460.8	6.79	CONSERVED HYPOTHETICAL PROTEIN	1706685	2055.86	gGa/gTa	-2	G281V	non-syn	non-cons	pR	pM	pRa	pP				x
Rv1517		765	254	CDS	Rv1517	P71796	1708871..1709635	+		3, 2.3.4	26864.3	11.84	CONSERVED HYPOTHETICAL TRANSMEMBRANE PROTEIN	1709432	1925.46	Ctc/Ttc	1	L188F	non-syn	cons		pM		pP			x	x	x			x	x
Rv1520		1041	346	CDS	Rv1520	P64863	1711028..1712068	+	2.-.-.-	7, 4.8	39545.7	9.48	probable sugar transferase	1711670	1880.41	Cgc/Tgc	1	R215C	non-syn	non-cons	pR	pM		pP			x
fadD25	Rv1521	1752	583	CDS	Rv1521	Q50586	1712302..1714053	+	6.2.1.-	1, 1.1.3	63141.4	5.01	PROBABLE FATTY-ACID-CoA LIGASE FADD25 (FATTY-ACID-CoA SYNTHETASE) (FATTY-ACID-CoA SYNTHASE)	1713192	1516.86	gtA/gtG	3	V297V(s)	syn								x		x			x	x
mmpL12	Rv1522c	3441	1146	CDS	Rv1522c	Q50585	1714172..1717612	-		3, 2.3.4, 3.1.5	122398	8.51	PROBABLE CONSERVED TRANSMEMBRANE TRANSPORT PROTEIN MMPL12	1716472	1319.22	Tcc/Ccc	-1	S381P	non-syn	non-cons							x					x	x
pks5	Rv1527c	6327	2108	CDS	Rv1527c	O53901	1722083..1728409	-		1, 1.9	223856	4.94	Probable polyketide synthase pks5	1722200	1579.84	gtG/gtC	-3	V(s)2070V	syn			pM	pRa	pP	pW		x	x
pks5	Rv1527c	6327	2108	CDS	Rv1527c	O53901	1722083..1728409	-		1, 1.9	223856	4.94	Probable polyketide synthase pks5	1722228	1497.58	cTg/cGg	-2	L(s)2061R	non-syn	non-cons		pM	pRa	pP	pW		x	x
														1728603	2068.53	C/T		194, 350	inter-genic	pks5, papA4					pW
														1728837	1967.63	A/G		428, 116	inter-genic	pks5, papA4					pW			x	x	x		x	x
Rv1532c		435	144	CDS	Rv1532c	O06178	1733116..1733550	-		10, 5	16007.1	8.25	CONSERVED HYPOTHETICAL PROTEIN	1733134	1945.65	caG/caA	-3	Q139Q	syn								x
Rv1532c		435	144	CDS	Rv1532c	O06178	1733116..1733550	-		10, 5	16007.1	8.25	CONSERVED HYPOTHETICAL PROTEIN	1733325	1227.23	Gct/Cct	-1	A76P	non-syn	non-cons							x
ileS	Rv1536	3126	1041	CDS	Rv1536	Q10765	1736519..1739644	+	6.1.1.5	2, 2.1.3	117307	4.81	isoleucyl-tRNA synthetase ileS	1739559	1918.14	aTc/aCc	2	I(s)1014T	non-syn	non-cons						x
ansA	Rv1538c	981	326	CDS	Rv1538c	P63627	1741212..1742192	-	3.5.1.1	7, 1.1.2, 1.4.2	32946.4	4.83	Probable L-aparaginase ansA	1741352	760.14	Ggc/Agc	-1	G281S	non-syn	cons							x
PPE21	PPE, Rv1548c	2037	678	CDS	Rv1548c	Q10778	1751297..1753333	-		6, 4.3.2	66736.4	4.15	PPE FAMILY PROTEIN	1752561	1777.78	gAc/gGc	-2	D258G	non-syn	non-cons							x	x	x	x		x	x
frdA	Rv1552	1752	583	CDS	Rv1552	P64174	1757681..1759432	+	1.3.99.1	7, 1.2.6.2	63763	6.29	PROBABLE FUMARATE REDUCTASE [FLAVOPROTEIN SUBUNIT] FRDA (FUMARATE DEHYDROGENASE) (FUMARIC HYDROGENASE)	1759252	1530.46	tcG/tcT	3	S524S	syn		pR	pM	pRa	pP	pW				x	x		x	x
frdC	Rv1554	381	126	CDS	Rv1554	Q10762	1760175..1760555	+	1.3.99.1	7, 1.2.6.2	14449.2	11.95	PROBABLE FUMARATE REDUCTASE [MEMBRANE ANCHOR SUBUNIT] FRDC (FUMARATE DEHYDROGENASE) (FUMARIC HYDROGENASE)	1760292	1772.1	Atg/Gtg	1	M(s)40V(s)	non-syn	cons	pR	pM	pRa	pP	pW		x		x	x		x	x
														1774659	1668.25	C/T		39, 201	inter-genic	Rv1566c, Rv1567c
bioD	Rv1570	681	226	CDS	Rv1570	O06620	1777859..1778539	+	6.3.3.3	7, 1.7.1	22437.8	4.92	Probable dethiobiotin synthetase bioD	1778430	716.41	aTg/aCg	2	M(s)191T	non-syn	non-cons	pR	pM	pRa	pP	pW		x
Rv1592c		1341	446	CDS	Rv1592c	O06598	1792400..1793740	-		10, 5	48042.9	5.93	CONSERVED HYPOTHETICAL PROTEIN	1792777	1778.68	Att/Gtt	-1	I(s)322V	non-syn	cons							x	x	x			x	x
Rv1592c		1341	446	CDS	Rv1592c	O06598	1792400..1793740	-		10, 5	48042.9	5.93	CONSERVED HYPOTHETICAL PROTEIN	1792778	1749.41	gaA/gaG	-3	E321E	syn								x	x	x			x	x
Rv1597		759	252	CDS	Rv1597	O06593	1798294..1799052	+		10, 6	27930.5	6.16	HYPOTHETICAL PROTEIN	1798355	1160.93	gGt/gAt	2	G21D	non-syn	non-cons			pRa				x		x	x		x	x
hisH	Rv1602	621	206	CDS	Rv1602	O06589	1802664..1803284	+	2.4.2.-	7, 1.4.5	21386.4	5.21	Probable amidotransferase hisH	1803265	1503.44	aGc/aAc	2	S201N	non-syn	cons	pR	pM	pRa	pP	pW	x		x	x	x		x	x
impA	Rv1604	813	271	CDS	Rv1604	O53907	1804039..1804851	+	3.1.3.25	7, 1.7.10, 2.1.7	27978.9	5.05	PROBABLE INOSITOL-MONOPHOSPHATASE IMPA (IMP)	1804409	1186.19	cCa/cAa	2	P124Q	non-syn	non-cons	pR	pM	pRa	pP	pW				x	x		x	x
trpB	Rv1612	1233	410	CDS	Rv1612	P66984	1811127..1812359	+	4.2.1.20	7, 1.4.4	43286.6	5.55	Probable tryptophan synthase, beta subunit trpB	1811375	1604.08	ggG/ggT	3	G83G	syn		pR	pM	pRa	pP	pW	x
tesB1	Rv1618	903	300	CDS	Rv1618	O06135	1817615..1818517	+	3.1.2.-	1, 1.8.1	33140.1	6.45	Probable acyl-CoA thioesterase II tesB1	1817976	1333.81	cAc/cTc	2	H121L	non-syn	non-cons		pM	pRa	pP			x		x	x		x	x
polA	Rv1629	2715	904	CDS	Rv1629	P0A550	1830665..1833379	+	2.7.7.7	2, 2.1.5	98439.7	4.79	PROBABLE DNA POLYMERASE I POLA	1831220	1508.03	Acc/Ccc	1	T186P	non-syn	non-cons			pRa			x	x
polA	Rv1629	2715	904	CDS	Rv1629	P0A550	1830665..1833379	+	2.7.7.7	2, 2.1.5	98439.7	4.79	PROBABLE DNA POLYMERASE I POLA	1831226	1399.6	Agg/Ggg	1	R188G	non-syn	non-cons			pRa			x	x
polA	Rv1629	2715	904	CDS	Rv1629	P0A550	1830665..1833379	+	2.7.7.7	2, 2.1.5	98439.7	4.79	PROBABLE DNA POLYMERASE I POLA	1831288	1090.98	ccC/ccT	3	P208P	syn				pRa			x	x
rpsA	Rv1630	1446	481	CDS	Rv1630	O06147	1833542..1834987	+		2, 2.1.1, 2.1.7	53201.7	4.56	PROBABLE RIBOSOMAL PROTEIN S1 RPSA	1834177	1987.9	cgA/cgC	3	R212R	syn		pR	pM	pRa	pP		x
														1836286	1074.29	G/C		50, 101	inter-genic	coaE, Rv1632c								x	x	x		x	x
Rv1634		1416	471	CDS	Rv1634	O06151	1839168..1840583	+		3, 3.1.6, 2.3.4, 4.4	47681.1	9.95	Possible drug efflux membrane protein	1839759	684.68	Ggg/Cgg	1	G198R	non-syn	non-cons	pR	pM	pRa	pP	pW		x					x	x
Rv1639c		1470	489	CDS	Rv1639c	P94973	1846989..1848458	-		3, 2.3.4	51791.7	8.25	CONSERVED HYPOTHETICAL MEMBRANE PROTEIN	1847919	1467.29	acG/acC	-3	T180T	syn		pR		pRa				x		x	x		x	x
lysX	Rv1640c	3519	1172	CDS	Rv1640c	P94974	1848517..1852035	-	6.1.1.6	2, 2.1.3	128207	7.68	Possible lysyl-tRNA synthetase 2 lysX	1849051	1687.01	ccG/ccA	-3	P995P	syn				pRa			x	x
lysX	Rv1640c	3519	1172	CDS	Rv1640c	P94974	1848517..1852035	-	6.1.1.6	2, 2.1.3	128207	7.68	Possible lysyl-tRNA synthetase 2 lysX	1849609	1189.87	cgA/cgG	-3	R809R	syn				pRa			x	x					x	x
lysX	Rv1640c	3519	1172	CDS	Rv1640c	P94974	1848517..1852035	-	6.1.1.6	2, 2.1.3	128207	7.68	Possible lysyl-tRNA synthetase 2 lysX	1849934	1660.11	aTt/aCt	-2	I(s)701T	non-syn	non-cons			pRa			x	x
tsnR	Rv1644	783	260	CDS	Rv1644	P94978	1853606..1854388	+	2.1.1.-	2, 2.1.7	26847.9	6.96	Possible 23S rRNA methyltransferase tsnR	1854300	1043.49	cTg/cCg	2	L(s)232P	non-syn	non-cons	pR	pM	pRa	pP			x	x	x	x		x	x
Rv1647		951	316	CDS	Rv1647	P94982	1856774..1857724	+		10, 5	33938.6	9.62	CONSERVED HYPOTHETICAL PROTEIN	1856777	1502.57	Gcg/Ccg	1	A2P	non-syn	non-cons		pM	pRa	pP			x		x	x		x	x
pheS	Rv1649	1026	341	CDS	Rv1649	P94984	1858733..1859758	+	6.1.1.20	2, 2.1.3	37371.3	5.25	Probable phenylalanyl-tRNA synthetase, alpha chain PheS	1859559	1435.73	gCc/gAc	2	A276D	non-syn	non-cons		pM	pRa	pP	pW	x						x	x
pks7	Rv1661	6381	2126	CDS	Rv1661	P94996	1875304..1881684	+		1, 1.9	221046	5.38	Probable polyketide synthase pks7	1877744	1519.42	gAa/gCa	2	E814A	non-syn	non-cons	pR	pM	pRa	pP	pW	x
pks8	Rv1662	4809	1602	CDS	Rv1662	O65933	1881704..1886512	+		1, 1.9	167095	5.21	Probable polyketide synthase pks8	1885385	1488.43	Ttg/Gtg	1	L(s)1228V(s)	non-syn	cons	pR	pM	pRa	pP	pW	x		x
pks8	Rv1662	4809	1602	CDS	Rv1662	O65933	1881704..1886512	+		1, 1.9	167095	5.21	Probable polyketide synthase pks8	1885772	1181.61	Gcc/Acc	1	A1357T	non-syn	cons	pR	pM	pRa	pP	pW	x			x	x		x	x
pks17	Rv1663	1509	502	CDS	Rv1663	O06585	1886512..1888020	+		1, 1.9	53524.6	5.43	Probable polyketide synthase pks17	1887060	2068.73	acC/acG	3	T183T	syn		pR	pM		pP	pW	x
pks9	Rv1664	3054	1017	CDS	Rv1664	O06586	1888026..1891079	+		1, 1.9	106371	4.85	Probable polyketide synthase pks9	1888373	1789.48	gcT/gcC	3	A116A	syn		pR	pM	pRa	pP	pW		x
pks11	Rv1665	1062	353	CDS	Rv1665	O06587	1891226..1892287	+	2.3.1.74	1, 1.9	37639.1	5.6	Possible chalcone synthase pks11	1892017	1881.29	caT/caC	3	H264H	syn				pRa				x	x
Rv1668c		1119	372	CDS	Rv1668c	O53916	1894224..1895342	-		3, 3.1.6, 4.4	40338.9	10	PROBABLE FIRST PART OF MACROLIDE-TRANSPORT ATP-BINDING PROTEIN ABC TRANSPORTER	1894422	1188.54	gaT/gaC	-3	D307D	syn			pM	pRa	pP	pW		x	x	x			x	x
Rv1672c		1332	443	CDS	Rv1672c	O53919	1896876..1898207	-		3, 3.1, 2.3.4	45633.4	9.71	PROBABLE CONSERVED INTEGRAL MEMBRANE TRANSPORT PROTEIN	1897608	1625.82	ttG/ttA	-3	L(s)200L	syn		pR		pRa				x
Rv1676		705	235	CDS	Rv1676	O53923	1901047..1901751	+		10, 4.6	25859.2	9.32	HYPOTHETICAL PROTEIN	1901493	1734.06	agT/agC	3	S149S	syn		pR	pM	pRa	pP	pW				x	x		x	x
														1902337	1615.07	A/C		41, 60	inter-genic	dsbF, Rv1678			pRa
moeX	Rv1681	993	330	CDS	Rv1681	O33183	1905250..1906242	+		7, 1.7.4	35338.4	6.17	POSSIBLE MOLYBDOPTERIN BIOSYNTHESIS PROTEIN MOEX	1906078	1078.05	Acc/Gcc	1	T277A	non-syn	cons		pM	pRa	pP	pW		x	x
Rv1682		918	305	CDS	Rv1682	O33184	1906403..1907320	+		10, 5	34633.9	6.14	Probable coiled-coil structural protein	1907296	1851.04	gcG/gcC	3	A298A	syn				pRa				x	x	x	x		x	x
Rv1691		753	250	CDS	Rv1691	O33193	1915949..1916701	+		10, 5	26649.9	6.3	CONSERVED HYPOTHETICAL PROTEIN	1916137	957.46	ctA/ctG	3	L63L(s)	syn		pR	pM	pRa	pP	pW		x	x	x			x	x
tlyA	Rv1694	807	268	CDS	Rv1694	Q50760	1917940..1918746	+		0, 4.1	28042	10.3	CYTOTOXIN|HAEMOLYSIN HOMOLOGUE TLYA	1917972	968.31	ctA/ctG	3	L11L(s)	syn		pR	pM	pRa	pP	pW		x	x	x	x		x	x
pyrG	Rv1699	1761	586	CDS	Rv1699	P0A5U2	1923829..1925589	+	6.3.4.2	7, 1.6.2	63602.8	5.45	Probable CTP synthase PyrG	1924008	1962.63	ccG/ccA	3	P60P	syn			pM	pRa	pP		x
cycA	Rv1704c	1671	556	CDS	Rv1704c	O33203	1929786..1931456	-		3, 3.1.1	60047.1	10.03	PROBABLE D-SERINE/ALANINE/GLYCINE TRANSPORTER PROTEIN CYCA	1931179	1697.49	cGg/cTg	-2	R93L(s)	non-syn	non-cons			pRa	pP			x		x	x		x	x
PPE22	PPE, Rv1705c	1158	385	CDS	Rv1705c	Q79FL6	1931497..1932654	-		6, 4.3.2	38443.5	4.65	PPE FAMILY PROTEIN	1931718	680	Ctg/Gtg	-1	L(s)313V(s)	non-syn	cons		pM	pRa	pP	pW		x					x	x
														1933988	1932.32	G/A		110, 494	inter-genic	PPE23, Rv1706A									x	x		x	x
Rv1716		831	276	CDS	Rv1716	O53929	1943576..1944406	+		10, 5	30072.9	5.73	CONSERVED HYPOTHETICAL PROTEIN	1944107	1565.4	Agt/Ggt	1	S178G	non-syn	cons	pR	pM	pRa	pP	pW		x		x	x		x	x
Rv1716		831	276	CDS	Rv1716	O53929	1943576..1944406	+		10, 5	30072.9	5.73	CONSERVED HYPOTHETICAL PROTEIN	1944402	1319.21	gTc/gCc	2	V276A	non-syn	cons	pR	pM	pRa	pP	pW		x		x	x		x	x
Rv1724c		420	139	CDS	Rv1724c	P71982	1950632..1951051	-		10, 6	16229.4	8.21	HYPOTHETICAL PROTEIN	1950767	1935.29	aaA/aaG	-3	K95K	syn			pM	pRa	pP			x		x	x		x	x
Rv1733c		633	210	CDS	Rv1733c	P71991	1959855..1960487	-		3, 2.3.4	22457.8	10.9	PROBABLE CONSERVED TRANSMEMBRANE PROTEIN	1960284	1491.15	caG/caT	-3	Q68H	non-syn	cons			pRa					x	x	x		x	x
Rv1735c		498	166	CDS	Rv1735c	P71993	1961291..1961788	-		3, 2.3.5	17769.8	9.21	HYPOTHETICAL MEMBRANE PROTEIN	1961735	1446.19	gcT/gcC	-3	A18A	syn
Rv1739c		1683	560	CDS	Rv1739c	P71997	1965955..1967637	-		3, 3.1.4, 2.3.4	59366.7	9.77	PROBABLE SULPHATE-TRANSPORT TRANSMEMBRANE PROTEIN ABC TRANSPORTER	1967026	1813.61	gcG/gcA	-3	A204A	syn								x	x
Rv1739c		1683	560	CDS	Rv1739c	P71997	1965955..1967637	-		3, 3.1.4, 2.3.4	59366.7	9.77	PROBABLE SULPHATE-TRANSPORT TRANSMEMBRANE PROTEIN ABC TRANSPORTER	1967237	1786.36	cGa/cTa	-2	R134L	non-syn	non-cons							x	x	x	x		x	x
Rv1739c		1683	560	CDS	Rv1739c	P71997	1965955..1967637	-		3, 3.1.4, 2.3.4	59366.7	9.77	PROBABLE SULPHATE-TRANSPORT TRANSMEMBRANE PROTEIN ABC TRANSPORTER	1967543	1344.09	gGc/gTc	-2	G32V	non-syn	non-cons							x
idi	Rv1745c	612	203	CDS	Rv1745c	P72002	1971380..1971991	-	5.3.3.2	7, 1.7.11	22489.6	7.83	Probable isopentenyl-diphosphate delta-isomerase IDI (IPP isomerase) (Isopentenyl pyrophosphate isomerase)	1971725	998.11	cgC/cgG	-3	R89R	syn		pR	pM	pRa	pP			x	x				x	x
Rv1751		1383	461	CDS	Rv1751	O65936	1979621..1981003	+	1.-.-.-	7, 1.2.7	50412	9.82	PROBABLE OXIDOREDUCTASE	1980652	1563.21	ccG/ccT	3	P344P	syn				pRa					x
PPE24	PPE, Rv1753c	3162	1053	CDS	Rv1753c	Q79FL2	1981614..1984775	-		6, 4.3.2	104650	3.93	PPE FAMILY PROTEIN	1983291	1089.43	ccG/ccA	-3	P495P	syn							x	x
PPE24	PPE, Rv1753c	3162	1053	CDS	Rv1753c	Q79FL2	1981614..1984775	-		6, 4.3.2	104650	3.93	PPE FAMILY PROTEIN	1983313	975.87	aAc/aCc	-2	N488T	non-syn	cons						x	x
Rv1769		1245	414	CDS	Rv1769	O06802	2002626..2003870	+		10, 5	45380.8	7.92	CONSERVED HYPOTHETICAL PROTEIN	2003105	1079.85	ttC/ttT	3	F160F	syn		pR	pM	pRa	pP			x
Rv1769		1245	414	CDS	Rv1769	O06802	2002626..2003870	+		10, 5	45380.8	7.92	CONSERVED HYPOTHETICAL PROTEIN	2003827	1631.99	gAc/gCc	2	D401A	non-syn	non-cons	pR	pM	pRa	pP			x	x
Rv1775		819	272	CDS	Rv1775	O33178	2009172..2009990	+		10, 5	29751.4	5.84	CONSERVED HYPOTHETICAL PROTEIN	2009848	1740.2	tCc/tGc	2	S226C	non-syn	non-cons		pM	pRa	pP	pW		x
														2010614	1634.79	G/A		59, 42	inter-genic	Rv1776c, cyp144								x				x	x
Rv1784		2799	932	CDS	Rv1784	O53935	2020634..2023432	+		10, 5	101468	5.36	CONSERVED HYPOTHETICAL PROTEIN	2022868	859.93	agT/agC	3	S745S	syn		pR		pRa						x	x		x	x
cyp143	Rv1785c	1182	393	CDS	Rv1785c	P63723	2023447..2024628	-	1.14.-.-	7, 4.6	43541.3	6.8	PROBABLE CYTOCHROME P450 143 CYP143	2023628	1700.18	gGa/gCa	-2	G334A	non-syn	cons							x	x
PPE30	PPE, Rv1802	1392	464	CDS	Rv1802	P0A692	2043384..2044775	+		6, 4.3.2	46021	5.36	PPE FAMILY PROTEIN	2044456	1180.58	cTg/cGg	2	L(s)358R	non-syn	non-cons			pRa		pW
PE_PGRS32	PE_PGRS, Rv1803c	1920	639	CDS	Rv1803c	Q79FJ9	2044923..2046842	-		6, 4.3.1.2	54849.4	3.79	PE-PGRS FAMILY PROTEIN	2045310	812.78	atT/atC	-3	I(s)511I(s)	syn				pRa						x	x		x	x
PPE31	PPE, Rv1807	1200	400	CDS	Rv1807	Q79FJ7	2048398..2049597	+		6, 4.3.2	38868.8	4.25	PPE FAMILY PROTEIN	2049065	1935.54	tTc/tCc	2	F223S	non-syn	non-cons	pR	pM	pRa	pP	pW				x	x		x	x
PPE31	PPE, Rv1807	1200	400	CDS	Rv1807	Q79FJ7	2048398..2049597	+		6, 4.3.2	38868.8	4.25	PPE FAMILY PROTEIN	2049097	1890.41	Gtc/Ctc	1	V234L	non-syn	cons	pR	pM	pRa	pP	pW				x	x		x	x
PPE32	PPE, Rv1808	1230	409	CDS	Rv1808	Q79FJ6	2049921..2051150	+		6, 4.3.2	39899.2	4.09	PPE FAMILY PROTEIN	2050822	1448.34	gGa/gCa	2	G301A	non-syn	cons	pR				pW		x					x	x
PPE33	PPE, Rv1809	1407	468	CDS	Rv1809	Q79FJ5	2051282..2052688	+		6, 4.3.2	47156.2	4.9	PPE FAMILY PROTEIN	2052035	1832.11	Gtg/Ttg	1	V(s)252L(s)	non-syn	cons	pR							x	x	x		x	x
Rv1812c		1203	400	CDS	Rv1812c	O07220	2054157..2055359	-	1.-.-.-	7, 1.2.7	41937.9	7.22	PROBABLE DEHYDROGENASE	2055271	1045.62	cTa/cCa	-2	L30P	non-syn	non-cons							x		x	x		x	x
secA2	Rv1821	2427	808	CDS	Rv1821	P66785	2066457..2068883	+		3, 3.4	88919.5	5.11	POSSIBLE PREPROTEIN TRANSLOCASE ATPase SECA2	2067684	1636.63	Gtg/Atg	1	V(s)410M(s)	non-syn	cons		pM	pRa	pP			x
Rv1823		924	307	CDS	Rv1823	P64891	2069702..2070625	+		10, 5	31903.2	9.01	CONSERVED HYPOTHETICAL PROTEIN	2069771	1606.63	Cag/Aag	1	Q24K	non-syn	cons	pR	pM	pRa	pP			x	x
gcvH	Rv1826	405	134	CDS	Rv1826	Q50607	2071952..2072356	+		7, 1.1.2, 1.3.1	14205.5	3.74	PROBABLE GLYCINE CLEAVAGE SYSTEM H PROTEIN GCVH	2072313	1784.73	aCa/aAa	2	T121K	non-syn	non-cons	cR	pM	pRa	pP			x
														2074754	1732.48	C/T		317, 87	inter-genic	Rv1829, Rv1830									x			x	x
gcvB	Rv1832	2826	941	CDS	Rv1832	Q50601	2075877..2078702	+	1.4.4.2	7, 1.1.2, 1.3.1	99478.6	5.35	Probable glycine dehydrogenase gcvB (Glycine decarboxylase) (Glycine cleavage system P-protein)	2078246	1866.66	ggC/ggG	3	G790G	syn				pRa			x
Rv1835c		1887	628	CDS	Rv1835c	P0A5F5	2080701..2082587	-		10, 5	69931.4	7.72	CONSERVED HYPOTHETICAL PROTEIN	2082053	1831.27	Tgc/Cgc	-1	C179R	non-syn	non-cons		pM	pRa	pP			x
glcB	Rv1837c	2226	741	CDS	Rv1837c	P0A5J4	2084756..2086981	-	4.1.3.2	7, 1.2.4	80402.8	4.83	PROBABLE MALATE SYNTHASE G GLCB	2086672	1472.45	Ggt/Agt	-1	G104S	non-syn	cons			pRa				x
Rv1845c		951	316	CDS	Rv1845c	P95164	2095218..2096168	-		3, 2.3.4	32704.5	12.28	CONSERVED HYPOTHETICAL TRANSMEMBRANE PROTEIN	2095716	921.61	gcG/gcA	-3	A151A	syn		pR	pM	pRa	pP			x
Rv1846c		417	138	CDS	Rv1846c	P95163	2096183..2096599	-		9, 1.10.1	15211.2	7.19	POSSIBLE TRANSCRIPTIONAL REGULATORY PROTEIN	2096186	1091.64	acT/acC	-3	T138T	syn		pR	pM	pRa	pP			x		x	x		x	x
Rv1847		423	140	CDS	Rv1847	P95162	2096877..2097299	+		10, 5	15066	5.61	CONSERVED HYPOTHETICAL PROTEIN	2097270	1512.91	Cgg/Tgg	1	R132W	non-syn	non-cons			pRa				x
apa	mpt32, modD, Rv1860	978	325	CDS	Rv1860	Q50906	2107736..2108713	+		3, 2.3.2, 2.3.6	32720.7	4.7	ALANINE AND PROLINE RICH SECRETED PROTEIN APA (FIBRONECTIN ATTACHMENT PROTEIN) (Immunogenic protein MPT32) (Antigen MPT-32) (45-kDa glycoprotein) (45/47 kDa antigen)	2108141	1508.01	Ttc/Ctc	1	F136L	non-syn	cons			pRa				x	x	x	x		x	x
														2108890	1085.21	A/C		177, 275	inter-genic	apa, Rv1861								x				x	x
Rv1865c		861	286	CDS	Rv1865c	P95150	2112106..2112966	-	1.-.-.-	7, 1.2.7	30372.9	7.72	PROBABLE SHORT-CHAIN TYPE DEHYDROGENASE	2112832	1690.33	gcT/gcG	-3	A45A	syn			pM	pRa	pP	pW		x	x
Rv1867		1485	494	CDS	Rv1867	P95148	2115764..2117248	+		1, 1.8.3	53560.3	5.67	CONSERVED HYPOTHETICAL PROTEIN	2116903	1029.14	ggC/ggT	3	G380G	syn				pRa				x	x	x	x		x	x
lldD2	Rv1872c	1245	414	CDS	Rv1872c	P95143	2121907..2123151	-	1.1.2.3	7, 1.2.6.1	45341.4	10.15	POSSIBLE L-LACTATE DEHYDROGENASE (CYTOCHROME) LLDD2	2122395	1805.12	Gtg/Atg	-1	V(s)253M(s)	non-syn	cons	pR	pM	pRa	pP			x
lldD2	Rv1872c	1245	414	CDS	Rv1872c	P95143	2121907..2123151	-	1.1.2.3	7, 1.2.6.1	45341.4	10.15	POSSIBLE L-LACTATE DEHYDROGENASE (CYTOCHROME) LLDD2	2122976	1643.62	gGt/gCt	-2	G59A	non-syn	cons	pR	pM	pRa	pP			x	x				x	x
														2123169	1835.93	T/G		18, 5	inter-genic	lldD2, Rv1873								x	x	x		x	x
glnA3	Rv1878	1353	450	CDS	Rv1878	O07752	2128022..2129374	+	6.3.1.2	7, 1.4.1	46720	4.82	PROBABLE GLUTAMINE SYNTHETASE GLNA3 (GLUTAMINE SYNTHASE) (GS-I)	2128870	1525.24	ctA/ctG	3	L283L(s)	syn			pM	pRa	pP			x		x	x		x	x
fbpB	mpt59, 85B, Rv1886c	978	325	CDS	Rv1886c	P0C5B9	2134890..2135867	-	2.3.1.-	1, 1.8.3, 2.3.2, 2.3.6	34580.8	5.72	SECRETED ANTIGEN 85-B FBPB (85B) (ANTIGEN 85 COMPLEX B) (MYCOLYL TRANSFERASE 85B) (FIBRONECTIN-BINDING PROTEIN B) (EXTRACELLULAR ALPHA-ANTIGEN)	2135154	1812.25	ccC/ccA	-3	P238P	syn		pR	pM	pRa	pP			x
														2135870	1698.74	T/C		3, 388	inter-genic	fbpB, Rv1887									x	x		x	x
														2138436	1712.91	A/G		357, 8	inter-genic	Rv1888c, Rv1888A
Rv1888A		174	58	CDS	Rv1888A	Q79FJ0	2138444..2138617	-		10, 5	6236.03	4.37	CONSERVED HYPOTHETICAL PROTEIN	2138453	1878.47	ggG/ggA	-3	G55G	syn				pRa
														2142266	1723.24	C/A		397, 255	inter-genic	Rv1894c, Rv1895								x
Rv1895		1155	384	CDS	Rv1895	O07737	2142521..2143675	+	1.1.-.-	7, 1.2.7	39479.1	4.58	POSSIBLE DEHYDROGENASE	2143328	1758.35	Gtg/Ctg	1	V(s)270L(s)	non-syn	cons							x	x	x	x		x	x
lipJ	Rv1900c	1389	462	CDS	Rv1900c	O07732	2146245..2147633	-		7, 2.2.5	49684.3	5.41	PROBABLE LIGNIN PEROXIDASE LIPJ	2147022	1523.86	atT/atG	-3	I(s)204M(s)	non-syn	cons		pM	pRa	pP	pW		x		x	x		x	x
Rv1904		432	143	CDS	Rv1904	O07728	2150954..2151385	+		10, 5	14944.2	9.04	CONSERVED HYPOTHETICAL PROTEIN	2151222	1819.07	tTg/tGg	2	L(s)90W	non-syn	non-cons			pRa				x
katG	Rv1908c	2223	740	CDS	Rv1908c	Q08129	2153889..2156111	-	1.11.1.6	0, 3.6	80572.6	4.87	CATALASE-PEROXIDASE-PEROXYNITRITASE T KATG	2154724	2115.26	cGg/cTg	-2	R463L(s)	non-syn	non-cons	pR	pM	pRa	pP			x					x	x
fadB5	Rv1912c	1005	334	CDS	Rv1912c	O07721	2158087..2159091	-	1.-.-.-	1, 1.1.3	35813.1	9.81	POSSIBLE OXIDOREDUCTASE FADB5	2158109	1830.02	gAc/gGc	-2	D328G	non-syn	non-cons	pR		pRa				x					x	x
aceAa	Rv1915	1104	367	CDS	Rv1915	O07718	2160463..2161566	+	4.1.3.1	7, 1.2.4	40489.7	10.57	PROBABLE ISOCITRATE LYASE aceAa [FIRST PART] (ISOCITRASE) (ISOCITRATASE) (ICL)	2160998	1315.31	gGc/gAc	2	G179D	non-syn	non-cons		pM	pRa	pP	pW		x	x	x			x	x
PPE34	PPE, Rv1917c	4380	1459	CDS	Rv1917c	Q79FI9	2162932..2167311	-		6, 4.3.2	142943	3.54	PPE FAMILY PROTEIN	2163790	160.88	ccT/ccG	-3	P1174P	syn						pW		x
PPE34	PPE, Rv1917c	4380	1459	CDS	Rv1917c	Q79FI9	2162932..2167311	-		6, 4.3.2	142943	3.54	PPE FAMILY PROTEIN	2165286	1145.54	Tca/Gca	-1	S676A	non-syn	cons					pW		x	x	x	x		x	x
PPE35	PPE, Rv1918c	2964	987	CDS	Rv1918c	Q79FI8	2167649..2170612	-		6, 4.3.2	97950.3	3.9	PPE FAMILY PROTEIN	2167926	2001.85	tTg/tCg	-2	L(s)896S	non-syn	non-cons					pW		x					x	x
Rv1920		864	287	CDS	Rv1920	O53962	2171623..2172486	+		3, 2.3.4	31948.7	10.21	PROBABLE MEMBRANE PROTEIN	2172380	1154.48	gAg/gCg	2	E253A	non-syn	non-cons							x	x
														2173860	1867.45	A/C		65, 207	inter-genic	lppF, Rv1922
fadD31	Rv1925	1863	620	CDS	Rv1925	P95288	2177087..2178949	+	6.2.1.-	1, 1.1.3	66328	5.46	PROBABLE ACYL-CoA LIGASE FADD31 (ACYL-COA SYNTHETASE) (ACYL-CoA SYNTHASE)	2177366	1678.86	Cgc/Tgc	1	R94C	non-syn	non-cons							x	x
Rv1927		774	257	CDS	Rv1927	P95287	2179673..2180446	+		10, 5	28553.9	10.74	CONSERVED HYPOTHETICAL PROTEIN	2179825	1323.28	gaG/gaC	3	E51D	non-syn	cons							x	x
fadE17	Rv1934c	1230	409	CDS	Rv1934c	P95280	2184959..2186188	-	1.3.99.-	1, 1.1.3	44651.5	6.36	PROBABLE ACYL-CoA DEHYDROGENASE FADE17	2185674	1528.8	aTc/aCc	-2	I(s)172T	non-syn	non-cons	pR	pM	pRa	pP	pW		x
Rv1936		1110	369	CDS	Rv1936	P95278	2187384..2188493	+	1.-.-.-	7, 1.2.7	41829.6	5.4	POSSIBLE MONOOXYGENASE	2187587	1673.59	caG/caC	3	Q68H	non-syn	cons	pR	pM	pRa	pP	pW		x
ephB	Rv1938	1071	356	CDS	Rv1938	P95276	2191027..2192097	+	3.3.2.3	0, 3.6	39265.2	4.88	PROBABLE EPOXIDE HYDROLASE EPHB (EPOXIDE HYDRATASE)	2191498	1448.82	Ggg/Tgg	1	G158W	non-syn	non-cons		pM	pRa	pP	pW		x
Rv1948c		351	116	CDS	Rv1948c	P95266	2198714..2199064	-		10, 6	12792.2	4.07	HYPOTHETICAL PROTEIN	2199052	1946.47	Ggt/Cgt	-1	G5R	non-syn	non-cons		pM	pRa	pP			x	x				x	x
Rv1956		450	149	CDS	Rv1956	P95258	2202138..2202587	+		0, 1.10.1	16760.1	8.49	POSSIBLE ANTITOXIN, TRANSCRIPTIONAL REGULATORY PROTEIN	2202500	1723.48	caC/caT	3	H121H	syn		pR	pM	pRa	pP	pW		x
mce3A	mce3, Rv1966	1278	425	CDS	Rv1966	Q7D7P0	2209327..2210604	+		0, 4.1	45000	6.51	MCE-FAMILY PROTEIN MCE3A	2209465	1335.32	Gcg/Acg	1	A47T	non-syn	cons	bR	pM	pRa	pP	pW
mce3C	Rv1968	1233	410	CDS	Rv1968	O53969	2211626..2212858	+		0, 4.1	43671.6	9.18	MCE-FAMILY PROTEIN MCE3C	2211826	1770.99	aaA/aaG	3	K67K	syn		bR	pM	pRa	pP	pW				x	x
mce3F	Rv1971	1314	437	CDS	Rv1971	O53972	2215257..2216570	+		0, 4.1	46725.4	4.96	MCE-FAMILY PROTEIN MCE3F	2216443	1037.56	gCg/gAg	2	A396E	non-syn	non-cons	bR	pM	pRa	pP	pW				x	x
Rv1972		576	192	CDS	Rv1972	O53973	2216592..2217167	+		3, 2.3.4	20601.3	6.78	PROBABLE CONSERVED MCE ASSOCIATED MEMBRANE PROTEIN	2216963	1634.69	caC/caG	3	H124Q	non-syn	cons	pR	pM	pRa	pP	pW
Rv1977		1047	348	CDS	Rv1977	O53978	2219754..2220800	+		10, 5	38307.7	7.69	CONSERVED HYPOTHETICAL PROTEIN	2220512	1640.24	tcT/tcG	3	S253S	syn				pRa				x	x	x	x
Rv1978		849	282	CDS	Rv1978	O53979	2220908..2221756	+		10, 5	30584	6.86	CONSERVED HYPOTHETICAL PROTEIN	2221584	1742.57	aGt/aCt	2	S226T	non-syn	cons			pRa					x
														2223293	1664.67	T/C		129, 50	inter-genic	Rv1979c, mpt64			pRa						x	x		x
														2225365	2037.86	T/C		177, 48	inter-genic	nrdF1, Rv1982c
														2228967	1918.96	A/G		406, 24	inter-genic	cfp21, Rv1985c								x	x	x		x
Rv1985c		912	303	CDS	Rv1985c	P67665	2228991..2229902	-		9, 1.10.1	32836.7	9.33	PROBABLE TRANSCRIPTIONAL REGULATORY PROTEIN (PROBABLY LYSR-FAMILY)	2229801	1765.72	ccG/ccC	-3	P34P	syn								x	x				x
Rv1986		600	199	CDS	Rv1986	P64903	2230011..2230610	+		3, 2.3.4	20743.5	10.04	PROBABLE CONSERVED INTEGRAL MEMBRANE PROTEIN	2230045	1731.78	tGc/tAc	2	C12Y	non-syn	non-cons							x	x
ctpG	cmtA, Rv1992c	2316	771	CDS	Rv1992c	P63689	2234991..2237306	-	3.6.3.-	3, 3.1.2, 2.3.4	79277.2	5.56	PROBABLE METAL CATION TRANSPORTER P-TYPE ATPASE G CTPG	2235087	1730.6	ttC/ttT	-3	F740F	syn		pR	pM	pRa	pP	pW		x
Rv1999c		1323	440	CDS	Rv1999c	P63349	2243816..2245138	-		3, 2.3.4, 3.1.1	45267.2	10.82	PROBABLE CONSERVED INTEGRAL MEMBRANE PROTEIN	2244421	921.93	Ctg/Atg	-1	L(s)240M(s)	non-syn	cons	pR		pRa				x	x
Rv2000		1614	537	CDS	Rv2000	P64917	2245209..2246822	+		10, 6	59894.6	7.93	HYPOTHETICAL PROTEIN	2245864	1974.02	cCg/cAg	2	P219Q	non-syn	non-cons	pR	pM	pRa	pP			x	x
fabG3	Rv2002	783	260	CDS	Rv2002	P69167	2247660..2248442	+	1.1.1.53	1, 1.8.1	27029.7	4.79	POSSIBLE 20-BETA-HYDROXYSTEROID DEHYDROGENASE FABG3 (Cortisone reductase) ((R)-20-hydroxysteroid dehydrogenase)	2247677	1723.5	atA/atC	3	I(s)6I(s)	syn		pR		pRa				x	x	x			x	x
Rv2005c		888	295	CDS	Rv2005c	P64921	2250996..2251883	-		10, 5	30985.3	5.62	CONSERVED HYPOTHETICAL PROTEIN	2251605	1500.79	agC/agT	-3	S93S	syn			pM	pRa	pP			x
														2260100	1557.47	C/T		280, 565	inter-genic	Rv2012, Rv2013								x				x	x
														2260525	910.98	C/T		705, 140	inter-genic	Rv2012, Rv2013								x	x	x		x	x
Rv2017		1041	346	CDS	Rv2017	O53463	2263998..2265038	+		9, 1.10.1	38605.1	7.14	POSSIBLE TRANSCRIPTIONAL REGULATORY PROTEIN	2264782	1738.12	gCg/gAg	2	A262E	non-syn	non-cons	pR	pM	pRa	pP	pW				x	x		x	x
														2265059	1934.02	T/G		21, 221	inter-genic	Rv2017, Rv2018									x	x		x	x
Rv2021c		306	101	CDS	Rv2021c	O53467	2266805..2267110	-		9, 1.10.1	11291.9	10.75	POSSIBLE TRANSCRIPTIONAL REGULATORY PROTEIN	2267015	1654.74	gcA/gcG	-3	A32A	syn		pR	pM	pRa	pP			x	x
Rv2023A		459	0	CDS	Rv2023A		2268268..2268726	-		10	0	0	HYPOTHETICAL PROTEIN	2268433	2389.53	caG/caT	-3	Q98H	non-syn	cons	pR			pP				x
Rv2023A		459	0	CDS	Rv2023A		2268268..2268726	-		10	0	0	HYPOTHETICAL PROTEIN	2268627	1458.17	Caa/Gaa	-1	Q34E	non-syn	cons	pR			pP				x
Rv2024c		1548	515	CDS	Rv2024c	O53470	2268693..2270240	-		10, 5	57273.8	5.82	CONSERVED HYPOTHETICAL PROTEIN	2269545	1701.89	agC/agT	-3	S232S	syn		pR			pP		x	x
Rv2024c		1548	515	CDS	Rv2024c	O53470	2268693..2270240	-		10, 5	57273.8	5.82	CONSERVED HYPOTHETICAL PROTEIN	2269780	1418.14	gAc/gGc	-2	D154G	non-syn	non-cons	pR			pP		x	x		x	x		x	x
Rv2024c		1548	515	CDS	Rv2024c	O53470	2268693..2270240	-		10, 5	57273.8	5.82	CONSERVED HYPOTHETICAL PROTEIN	2270102	1162.24	Tgg/Cgg	-1	W47R	non-syn	non-cons	pR			pP		x	x		x	x		x	x
Rv2037c		975	324	CDS	Rv2037c	O53481	2282747..2283721	-		3, 2.3.4	34656.4	4.98	POSSIBLE CONSERVED TRANSMEMBRANE PROTEIN	2283191	1736.23	gcC/gcG	-3	A177A	syn			pM	pRa	pP
Rv2039c		843	280	CDS	Rv2039c	O53483	2284799..2285641	-		3, 3.1.3, 2.3.4	31575.5	9.63	Probable sugar-transport integral membrane protein ABC transporter	2285251	1875.82	Gtc/Ttc	-1	V131F	non-syn	non-cons	pR	pM	pRa	pP	pW		x		x	x		x	x
Rv2041c		1320	439	CDS	Rv2041c	O53485	2286527..2287846	-		3, 3.1.3, 2.3.1	47876.1	6.52	Probable sugar-binding lipoprotein	2287121	1743.48	gaT/gaC	-3	D242D	syn			pM	pRa	pP	pW	x	x	x	x	x		x	x
Rv2042c		798	265	CDS	Rv2042c	O53486	2287884..2288681	-		10, 5	29091.1	9.46	CONSERVED HYPOTHETICAL PROTEIN	2288085	1805.58	gcC/gcG	-3	A199A	syn			pM	pRa	pP	pW		x	x
Rv2047c		2565	854	CDS	Rv2047c	P65684	2291962..2294526	-		10, 5	91352.6	7.09	CONSERVED HYPOTHETICAL PROTEIN	2294007	1181.94	Acg/Gcg	-1	T174A	non-syn	cons	pR	pM	pRa	pP			x
pks12	Rv2048c	12456	4151	CDS	Rv2048c	O53490	2294531..2306986	-		1, 1.9	431580	4.86	Probable polyketide synthase pks12	2295685	905.39	Gtg/Ttg	-1	V(s)3768L(s)	non-syn	cons	pR	pM	pRa	pP			x
pks12	Rv2048c	12456	4151	CDS	Rv2048c	O53490	2294531..2306986	-		1, 1.9	431580	4.86	Probable polyketide synthase pks12	2296042	1347.07	Ccg/Gcg	-1	P3649A	non-syn	non-cons	pR	pM	pRa	pP			x
pks12	Rv2048c	12456	4151	CDS	Rv2048c	O53490	2294531..2306986	-		1, 1.9	431580	4.86	Probable polyketide synthase pks12	2296181	201.24	ggT/ggC	-3	G3602G	syn		pR	pM	pRa	pP			x
pks12	Rv2048c	12456	4151	CDS	Rv2048c	O53490	2294531..2306986	-		1, 1.9	431580	4.86	Probable polyketide synthase pks12	2298194	1206.22	gcC/gcA	-3	A2931A	syn		pR	pM	pRa	pP			x
pks12	Rv2048c	12456	4151	CDS	Rv2048c	O53490	2294531..2306986	-		1, 1.9	431580	4.86	Probable polyketide synthase pks12	2300237	1387.24	gcT/gcC	-3	A2250A	syn		pR	pM	pRa	pP			x
pks12	Rv2048c	12456	4151	CDS	Rv2048c	O53490	2294531..2306986	-		1, 1.9	431580	4.86	Probable polyketide synthase pks12	2300546	809.65	caT/caA	-3	H2147Q	non-syn	cons	pR	pM	pRa	pP			x
pks12	Rv2048c	12456	4151	CDS	Rv2048c	O53490	2294531..2306986	-		1, 1.9	431580	4.86	Probable polyketide synthase pks12	2300552	708.18	ccA/ccC	-3	P2145P	syn		pR	pM	pRa	pP			x
pks12	Rv2048c	12456	4151	CDS	Rv2048c	O53490	2294531..2306986	-		1, 1.9	431580	4.86	Probable polyketide synthase pks12	2300555	726.87	gaT/gaC	-3	D2144D	syn		pR	pM	pRa	pP			x
pks12	Rv2048c	12456	4151	CDS	Rv2048c	O53490	2294531..2306986	-		1, 1.9	431580	4.86	Probable polyketide synthase pks12	2302033	559.46	Cgc/Tgc	-1	R1652C	non-syn	non-cons	pR	pM	pRa	pP			x
Rv2052c		1605	534	CDS	Rv2052c	O53494	2310913..2312517	-		10, 5	55821.6	5.52	CONSERVED HYPOTHETICAL PROTEIN	2311099	394.58	ccG/ccC	-3	P473P	syn		pR	pM	pRa	pP			x		x			x	x
rpmG1	rpmG, Rv2057c	165	54	CDS	Rv2057c	P0A5W0	2314661..2314825	-		2, 2.1.1	6588.54	11.64	Probable ribosomal protein L33	2314689	1609.61	cGt/cTt	-2	R46L	non-syn	non-cons	pR	pM	pRa	pP	pW		x
Rv2059		1536	511	CDS	Rv2059	O07257	2315174..2316709	+		10, 5	54525.3	10.51	CONSERVED HYPOTHETICAL PROTEIN	2315386	1655.92	caC/caA	3	H71Q	non-syn	cons							x	x
Rv2059		1536	511	CDS	Rv2059	O07257	2315174..2316709	+		10, 5	54525.3	10.51	CONSERVED HYPOTHETICAL PROTEIN	2316123	1400.67	aCa/aAa	2	T317K	non-syn	non-cons							x
cobN	Rv2062c	3585	1194	CDS	Rv2062c	O53498	2317169..2320753	-		7, 1.7.13	129177	4.86	Probable cobalamin biosynthesis protein cobN	2318725	1229.3	Gaa/Aaa	-1	E677K	non-syn	cons			pRa				x
cobN	Rv2062c	3585	1194	CDS	Rv2062c	O53498	2317169..2320753	-		7, 1.7.13	129177	4.86	Probable cobalamin biosynthesis protein cobN	2320320	924.42	cGt/cAt	-2	R145H	non-syn	cons			pRa				x
cobG	Rv2064	1092	364	CDS	Rv2064	Q10675	2321451..2322542	+		7, 1.7.13	37496.6	5.45	Possible cobalamin biosynthesis protein CobG	2321975	1351.98	gaT/gaC	3	D175D	syn			pM	pRa	pP	pW
cobM	Rv2071c	756	251	CDS	Rv2071c	Q10672	2328222..2328977	-	2.1.1.133	7, 1.7.13	26420.3	6.11	Probable precorrin-4 C11-methyltransferase CobM	2328543	1079.57	atA/atG	-3	I(s)145M(s)	non-syn	cons		pM	pRa	pP	pW		x					x	x
cobL	Rv2072c	1173	390	CDS	Rv2072c	Q10671	2328974..2330146	-	2.1.1.132	7, 1.7.13	41854.3	6.59	Probable precorrin-6y methyltransferase CobL	2329533	1365.94	cTc/cCc	-2	L205P	non-syn	non-cons		pM	pRa	pP	pW		x		x	x		x	x
Rv2075c		1464	487	CDS	Rv2075c	Q10683	2331416..2332879	-		3, 2.3.6, 2.3.4	51580.3	6.28	Possible hypothetical exported or envelope protein	2331620	715.29	ggT/ggG	-3	G420G	syn		pR		pRa				x
Rv2075c		1464	487	CDS	Rv2075c	Q10683	2331416..2332879	-		3, 2.3.6, 2.3.4	51580.3	6.28	Possible hypothetical exported or envelope protein	2331789	1759.54	cCg/cAg	-2	P364Q	non-syn	non-cons	pR		pRa				x
Rv2077c		972	323	CDS	Rv2077c	P64933	2333323..2334294	-		3, 2.3.4	33321.2	4.83	POSSIBLE CONSERVED TRANSMEMBRANE PROTEIN	2334007	1832.07	gcT/gcC	-3	A96A	syn			pM	pRa	pP			x		x	x		x	x
Rv2078		315	104	CDS	Rv2078	Q10686	2335059..2335373	+		10, 6	10906.1	6.41	HYPOTHETICAL PROTEIN	2335075	1670.39	gAa/gGa	2	E6G	non-syn	non-cons		pM	pRa	pP			x		x	x		x	x
Rv2079		1971	656	CDS	Rv2079	Q10687	2335355..2337325	+		10, 5	69823.1	4.73	CONSERVED HYPOTHETICAL PROTEIN	2335494	839.75	tAc/tGc	2	Y47C	non-syn	non-cons		pM	pRa	pP			x		x	x		x	x
Rv2079		1971	656	CDS	Rv2079	Q10687	2335355..2337325	+		10, 5	69823.1	4.73	CONSERVED HYPOTHETICAL PROTEIN	2337179	1777.42	Caa/Taa	1	Q609*	non-syn	non-cons		pM	pRa	pP			x
Rv2082		2166	721	CDS	Rv2082	Q10690	2338709..2340874	+		10, 5	73532.4	6.56	CONSERVED HYPOTHETICAL PROTEIN	2338810	1352.67	cgT/cgC	3	R34R	syn		pR	pM	pRa	pP	pW		x	x
Rv2082		2166	721	CDS	Rv2082	Q10690	2338709..2340874	+		10, 5	73532.4	6.56	CONSERVED HYPOTHETICAL PROTEIN	2338811	1348.68	Aag/Gag	1	K35E	non-syn	cons	pR	pM	pRa	pP	pW		x	x
Rv2082		2166	721	CDS	Rv2082	Q10690	2338709..2340874	+		10, 5	73532.4	6.56	CONSERVED HYPOTHETICAL PROTEIN	2339255	1552.48	Act/Gct	1	T183A	non-syn	cons	pR	pM	pRa	pP	pW		x	x				x	x
Rv2082		2166	721	CDS	Rv2082	Q10690	2338709..2340874	+		10, 5	73532.4	6.56	CONSERVED HYPOTHETICAL PROTEIN	2339835	516.55	cCc/cTc	2	P376L	non-syn	non-cons	pR	pM	pRa	pP	pW		x
Rv2082		2166	721	CDS	Rv2082	Q10690	2338709..2340874	+		10, 5	73532.4	6.56	CONSERVED HYPOTHETICAL PROTEIN	2340621	1479.35	cCc/cGc	2	P638R	non-syn	non-cons	pR	pM	pRa	pP	pW		x
Rv2083		945	314	CDS	Rv2083	Q10691	2340871..2341815	+		10, 5	30773.6	5.3	CONSERVED HYPOTHETICAL PROTEIN	2341636	938.94	Ctg/Gtg	1	L(s)256V(s)	non-syn	cons	pR	pM	pRa	pP	pW		x		x	x		x	x
														2344246	1757.57	G/C		22, 165	inter-genic	Rv2087, pknJ			pRa
pknJ	Rv2088	1770	589	CDS	Rv2088	P65732	2344411..2346180	+	2.7.1.-	9, 1.10.3, 2.3.4	61563.1	7.81	PROBABLE TRANSMEMBRANE SERINE/THREONINE-PROTEIN KINASE J PKNJ (PROTEIN KINASE J) (STPK J)	2344499	1985.72	cTg/cGg	2	L(s)30R	non-syn	non-cons			pRa				x
pknJ	Rv2088	1770	589	CDS	Rv2088	P65732	2344411..2346180	+	2.7.1.-	9, 1.10.3, 2.3.4	61563.1	7.81	PROBABLE TRANSMEMBRANE SERINE/THREONINE-PROTEIN KINASE J PKNJ (PROTEIN KINASE J) (STPK J)	2345037	1281.45	ctC/ctA	3	L209L	syn				pRa				x		x	x		x	x
pepE	Rv2089c	1128	375	CDS	Rv2089c	P65810	2346197..2347324	-	3.4.13.-	7, 2.2.3	39439.7	4.48	Probable dipeptidase PepE	2346318	1945.62	cCg/cTg	-2	P336L(s)	non-syn	non-cons							x	x
Rv2090		1182	393	CDS	Rv2090	Q10699	2347373..2348554	+	3.1.11.-	2, 2.1.5, 2.2.2	41938.9	5.69	Probable 5'-3' exonuclease	2348446	1376.19	ttC/ttG	3	F358L(s)	non-syn	cons							x		x	x		x	x
Rv2096c		999	332	CDS	Rv2096c	P64941	2354312..2355310	-		10, 5	35299.8	5.55	CONSERVED HYPOTHETICAL PROTEIN	2354791	1641.59	Tcg/Ccg	-1	S174P	non-syn	non-cons	pR	pM	pRa	pP	pW		x	x
helZ	Rv2101	3042	1013	CDS	Rv2101	O53499	2360240..2363281	+	3.6.-.-	2, 2.1.5	111630	5.69	PROBABLE HELICASE HELZ	2361604	1212.57	gtC/gtG	3	V455V(s)	syn				pRa				x		x	x		x	x
helZ	Rv2101	3042	1013	CDS	Rv2101	O53499	2360240..2363281	+	3.6.-.-	2, 2.1.5	111630	5.69	PROBABLE HELICASE HELZ	2362041	1674.58	cCg/cAg	2	P601Q	non-syn	non-cons			pRa				x		x	x		x	x
Rv2103c		435	144	CDS	Rv2103c	O53501	2364086..2364520	-		0, 5	15662	7.9	CONSERVED HYPOTHETICAL PROTEIN WITH PIN DOMAIN	2364475	1796.83	Aca/Gca	-1	T16A	non-syn	cons	pR	pM	pRa	pP			x	x
prcA	Rv2109c	747	248	CDS	Rv2109c	O33244	2368983..2369729	-	3.4.25.1	7, 2.2.3	26848.9	5.19	Proteasome alpha subunit PrcA; assembles with beta subunit PrcB.	2369186	1887.82	Cgt/Ggt	-1	R182G	non-syn	non-cons	pR	pM	pRa	pP	pW	x		x				x	x
prcA	Rv2109c	747	248	CDS	Rv2109c	O33244	2368983..2369729	-	3.4.25.1	7, 2.2.3	26848.9	5.19	Proteasome alpha subunit PrcA; assembles with beta subunit PrcB.	2369326	1921.39	cGc/cCc	-2	R135P	non-syn	non-cons	pR	pM	pRa	pP	pW	x		x	x			x	x
Rv2125		879	292	CDS	Rv2125	O33260	2386293..2387171	+		10, 5	31808.6	4.34	CONSERVED HYPOTHETICAL PROTEIN	2386389	1347.23	Ggc/Agc	1	G33S	non-syn	cons							x	x	x	x		x	x
ansP1	Rv2127	1470	489	CDS	Rv2127	O33261	2388616..2390085	+		3, 3.1.1	52428.9	10.23	Probable L-asparagine permease ansP1	2388641	1463.43	gGc/gAc	2	G9D	non-syn	non-cons	pR	pM	pRa	pP	pW		x					x	x
pyrD	Rv2139	1074	357	CDS	Rv2139	P65908	2398720..2399793	+	1.3.3.1	7, 1.6.2	37998.5	10.41	Probable dihydroorotate dehydrogenase PyrD	2399734	1670.27	Ggc/Agc	1	G339S	non-syn	cons							x
murC	Rv2152c	1485	494	CDS	Rv2152c	P65472	2410638..2412122	-	6.3.2.8	3, 2.3.3	51144.3	6.61	Probable UDP-N-acetylmuramate-alanine ligase MurC	2411496	1740.16	ttC/ttT	-3	F209F	syn		pR	pM	pRa	pP	pW	x
murG	Rv2153c	1233	410	CDS	Rv2153c	O06224	2412119..2413351	-	2.4.1.-	3, 2.3.3	41828	10.31	ProbableUPD-N-acetylglucosamine-N-acetylmuramyl-(pentapeptide)pyrophosphoryl-undecaprenol-N-acetylglucosamine transferase MurG	2413246	442.82	Gtg/Ttg	-1	V(s)36L(s)	non-syn	cons	pR	pM	pRa	pP	pW	x						x	x
murD	Rv2155c	1461	486	CDS	Rv2155c	O06222	2414934..2416394	-	6.3.2.9	3, 2.3.3	49313.3	5.25	Probable UDP-N-acetylmuramoylalanine-D-glutamate ligase MurD	2415656	109.62	Cgg/Ggg	-1	R247G	non-syn	non-cons	pR	pM	pRa	pP	pW	x			x	x		x	x
Rv2160c		342	113	CDS	Rv2160c	O06217	2421662..2422003	-		9, 1.10.1	11819.1	4.68	CONSERVED HYPOTHETICAL PROTEIN	2421816	757.72	gTg/gCg	-2	V(s)63A	non-syn	cons	pR	pM	pRa									x	x
Rv2160A		636	212	CDS	Rv2160A	Q79FG9	2421643..2422278	-		9, 1.10.1	22712.8	11.42	CONSERVED HYPOTHETICAL PROTEIN	2421816	757.72	Tgc/Cgc	-1	C155R	non-syn	non-cons	pR											x	x
														2424925	2033.58	A/G		87, 123	inter-genic	PE_PGRS38, pbpB								x	x	x		x	x
pbpB	Rv2163c	2040	679	CDS	Rv2163c	O06214	2425048..2427087	-		3, 2.3.3, 2.3.4	72504.7	10.08	Probable penicillin-binding membrane protein pbpB	2425471	1480.9	cgA/cgG	-3	R539R	syn			pM		pP	pW	x						x	x
aroG	Rv2178c	1389	462	CDS	Rv2178c	O53512	2440332..2441720	-	4.1.2.15	7, 1.4.4	50641.3	5.56	Probable 3-deoxy-D-arabino-heptulosonate 7-phosphate synthase AroG (DAHP synthetase, phenylalanine-repressible)	2440926	1952.2	gaC/gaA	-3	D265E	non-syn	cons			pRa			x			x	x		x	x
Rv2180c		888	295	CDS	Rv2180c	O53514	2442327..2443214	-		3, 2.3.4	33195.1	10.83	Probable conserved integral membrane protein	2442468	1209.03	tgG/tgA	-3	W249*	non-syn	non-cons	pR	pM	pRa	pP			x
fadD15	Rv2187	1803	600	CDS	Rv2187	O53521	2448160..2449962	+	6.2.1.3	1, 1.1.3	64002.8	6.16	Probable long-chain-fatty-acid-CoA ligase fadD15 (FATTY-ACID-CoA SYNTHETASE) (FATTY-ACID-CoA SYNTHASE)	2448458	1882.09	aCc/aTc	2	T100I(s)	non-syn	non-cons							x					x	x
Rv2189c		774	257	CDS	Rv2189c	O53523	2451247..2452020	-		10, 5	27093.7	5.55	CONSERVED HYPOTHETICAL PROTEIN	2451700	1418.94	gcT/gcG	-3	A107A	syn				pRa				x
mmpS3	Rv2198c	900	299	CDS	Rv2198c	P65378	2462148..2463047	-		3, 2.3.4	30954.9	4.12	PROBABLE CONSERVED MEMBRANE PROTEIN MMPS3	2462871	1655.31	gcC/gcT	-3	A59A	syn		pR	pM	pRa	pP	pW		x	x	x	x		x	x
														2470591	1534.29	A/C		128, 31	inter-genic	Rv2205c, Rv2206												x	x
cobS	Rv2208	750	249	CDS	Rv2208	Q10397	2472493..2473242	+	2.-.-.-	7, 1.7.13	24313.6	11.48	Probable cobalamin 5'-phosphate synthase CobS	2472610	979.37	Ctg/Ttg	1	L(s)40L(s)	syn			pM	pRa	pP	pW		x
glnE	Rv2221c	2985	994	CDS	Rv2221c	P69942	2489369..2492353	-	2.7.7.42	7, 1.4.1, 2.1.6, 1.3.1	109106	7.55	GLUTAMATE-AMMONIA-LIGASE ADENYLYLTRANSFERASE GLNE (Glutamine-synthetase adenylyltransferase)	2491597	1406.81	Cgg/Agg	-1	R253R	syn				pRa			x		x
Rv2226		1542	513	CDS	Rv2226	Q10510	2498832..2500373	+		10, 5	56333.1	6.52	CONSERVED HYPOTHETICAL PROTEIN	2499726	1606.47	Gat/Aat	1	D299N	non-syn	cons							x		x	x		x	x
cobC	Rv2231c	1095	364	CDS	Rv2231c	P63500	2504605..2505699	-		7, 1.7.13	38904.6	6.59	Possible aminotransferase CobC	2505085	1833.32	gcC/gcT	-3	A205A	syn		pR	pM	pRa	pP	pW	x
Rv2237		768	255	CDS	Rv2237	P64957	2509489..2510256	+		10, 5	29067.4	9.63	CONSERVED HYPOTHETICAL PROTEIN	2509722	1271.17	ccA/ccG	3	P78P	syn								x		x	x		x	x
														2510350	1666.9	C/G		94, 248	inter-genic	Rv2237, valV								x
aceE	Rv2241	2706	901	CDS	Rv2241	Q10504	2512539..2515244	+	1.2.4.1	7, 1.2.2	100184	5.84	Probable pyruvate dehydrogenase E1 component aceE (PYRUVATE DECARBOXYLASE) (PYRUVATE DEHYDROGENASE) (PYRUVIC DEHYDROGENASE)	2513645	1637.2	aaG/aaA	3	K369K	syn				pRa
														2516567	1849.39	G/C		19, 220	inter-genic	Rv2242, fabD								x	x			x	x
accD6	Rv2247	1422	473	CDS	Rv2247	P63407	2520743..2522164	+	6.4.1.3	1, 1.8.1	50135.9	6.09	ACETYL/PROPIONYL-CoA CARBOXYLASE (BETA SUBUNIT) ACCD6	2521342	1621.15	gaT/gaC	3	D200D	syn		pR	pM	pRa	pP		x			x	x		x	x
accD6	Rv2247	1422	473	CDS	Rv2247	P63407	2520743..2522164	+	6.4.1.3	1, 1.8.1	50135.9	6.09	ACETYL/PROPIONYL-CoA CARBOXYLASE (BETA SUBUNIT) ACCD6	2521428	1687.58	gAc/gGc	2	D229G	non-syn	non-cons	pR	pM	pRa	pP		x
Rv2248		816	272	CDS	Rv2248	Q10526	2522360..2523175	+		10, 5	30119.7	9.54	CONSERVED HYPOTHETICAL PROTEIN	2522955	1726.8	gTc/gGc	2	V199G	non-syn	non-cons
Rv2251		1428	475	CDS	Rv2251	O53525	2525565..2526992	+		7, 1.2.6.3	49782.3	6.62	POSSIBLE FLAVOPROTEIN	2526974	1463.03	ccT/ccC	3	P470P	syn		pR	pM	pRa	pP	pW	x			x			x	x
Rv2256c		534	178	CDS	Rv2256c	O53530	2529341..2529874	-		10, 5	18896.2	4.71	CONSERVED HYPOTHETICAL PROTEIN	2529680	1600.52	acT/acC	-3	T65T	syn				pRa						x	x		x	x
Rv2258c		1062	353	CDS	Rv2258c	O53532	2530836..2531897	-		9, 1.10.1	37513.5	4.35	Possible transcriptional regulatory protein	2531742	1763.73	gcT/gcC	-3	A52A	syn		pR	pM		pP			x	x	x	x		x	x
Rv2260		636	211	CDS	Rv2260	O53534	2533330..2533965	+		10, 5	22137.5	5.18	CONSERVED HYPOTHETICAL PROTEIN	2533377	1722.91	gaT/gaC	3	D16D	syn		pR	pM	pRa	pP	pW	x
cyp128	Rv2268c	1470	489	CDS	Rv2268c	P63713	2542807..2544276	-	1.14.-.-	7, 4.6	53313	9.38	PROBABLE CYTOCHROME P450 128 CYP128	2543395	2045.16	gaA/gaG	-3	E294E	syn			pM	pRa	pP	pW	x
Rv2274c		318	105	CDS	Rv2274c	Q50689	2546488..2546805	-		0, 6	11045.7	10.43	HYPOTHETICAL PROTEIN, POSSIBLE TOXIN	2546684	2028.43	gGt/gTt	-2	G41V	non-syn	non-cons							x
cyp121	Rv2276	1191	396	CDS	Rv2276	P0A514	2547749..2548939	+	1.14.-.-	7, 4.6	43255.9	6.64	CYTOCHROME P450 121 CYP121	2548700	1728.57	Cac/Tac	1	H318Y	non-syn	cons	pR	pM	pRa	pP	pW			x
Rv2280		1380	459	CDS	Rv2280	Q50685	2551560..2552939	+	1.-.-.-	7, 1.2.7	48051.8	4.64	Probable dehydrogenase	2551576	1925.03	gCT/gGC	2	A6G	non-syn	cons							x	x
Rv2280		1380	459	CDS	Rv2280	Q50685	2551560..2552939	+	1.-.-.-	7, 1.2.7	48051.8	4.64	Probable dehydrogenase	2551577	1935.26	gCT/gGC	3	A6G	non-syn	cons							x	x
lppO	Rv2290	516	171	CDS	Rv2290	Q50675	2562599..2563114	+		3, 2.3.1	17324.3	6.88	Probable conserved lipoprotein lppO	2562644	1486.98	Gcg/Tcg	1	A16S	non-syn	cons			pRa				x
														2573756	2146.77	C/A		49, 57	inter-genic	cut2, Rv2302	pR		pRa						x	x		x	x
Rv2307c		846	281	CDS	Rv2307c	Q50658	2577851..2578696	-		10, 5	29671.1	7.66	CONSERVED HYPOTHETICAL PROTEIN	2578626	1687.18	aTg/aCg	-2	M(s)24T	non-syn	non-cons							x		x			x	x
Rv2308		717	238	CDS	Rv2308	Q50657	2580419..2581135	+		10, 5	26688.5	6.82	CONSERVED HYPOTHETICAL PROTEIN	2581052	1668.58	Gac/Aac	1	D212N	non-syn	cons							x	x
Rv2314c		1374	457	CDS	Rv2314c	P71898	2585917..2587290	-		10, 5	48711.8	4.68	CONSERVED HYPOTHETICAL PROTEIN	2586076	1374.67	cgG/cgC	-3	R405R	syn			pM	pRa	pP	pW		x	x
Rv2314c		1374	457	CDS	Rv2314c	P71898	2585917..2587290	-		10, 5	48711.8	4.68	CONSERVED HYPOTHETICAL PROTEIN	2586127	1419.18	ggT/ggC	-3	G388G	syn			pM	pRa	pP	pW		x	x	x	x		x	x
uspA	Rv2316	873	290	CDS	Rv2316	P71896	2588838..2589710	+		3, 3.1.3, 2.3.4	31531.3	10.52	PROBABLE SUGAR-TRANSPORT INTEGRAL MEMBRANE PROTEIN ABC TRANSPORTER USPA	2589036	1394.88	Gac/Cac	1	D67H	non-syn	non-cons	pR	pM	pRa	pP	pW
uspA	Rv2316	873	290	CDS	Rv2316	P71896	2588838..2589710	+		3, 3.1.3, 2.3.4	31531.3	10.52	PROBABLE SUGAR-TRANSPORT INTEGRAL MEMBRANE PROTEIN ABC TRANSPORTER USPA	2589216	1552.86	Gtg/Ctg	1	V(s)127L(s)	non-syn	cons	pR	pM	pRa	pP	pW				x			x	x
Rv2326c		2094	697	CDS	Rv2326c	P63399	2597854..2599947	-		3, 3.1, 2.3.4	72835.2	7.12	POSSIBLE TRANSMEMBRANE ATP-BINDING PROTEIN ABC TRANSORTER	2598400	1407.53	aaT/aaC	-3	N516N	syn			pM	pRa	pP	pW		x	x	x	x		x	x
Rv2327		492	163	CDS	Rv2327	P71885	2599988..2600479	+		10, 5	17207.7	11.52	CONSERVED HYPOTHETICAL PROTEIN	2600260	457.39	cgA/cgG	3	R91R	syn								x
PE23	PE, Rv2328	1149	382	CDS	Rv2328	P0A684	2600731..2601879	+		6, 4.3.1.1	36832.7	6.13	PE FAMILY PROTEIN	2601576	1687.24	agT/agG	3	S282R	non-syn	non-cons							x
PE23	PE, Rv2328	1149	382	CDS	Rv2328	P0A684	2600731..2601879	+		6, 4.3.1.1	36832.7	6.13	PE FAMILY PROTEIN	2601760	1671.17	Gcc/Acc	1	A344T	non-syn	cons							x
Rv2333c		1614	537	CDS	Rv2333c	P71879	2606708..2608321	-		3, 3.1.6, 2.3.4, 4.4	57115.2	7.2	PROBABLE CONSERVED INTEGRAL MEMBRANE TRANSPORT PROTEIN	2608117	1318.02	Gac/Tac	-1	D69Y	non-syn	non-cons							x		x			x	x
Rv2337c		1119	372	CDS	Rv2337c	P95233	2611869..2612987	-		10, 6	41272.3	10.36	HYPOTHETICAL PROTEIN	2612256	1429.55	ctC/ctA	-3	L244L	syn				pRa				x	x
Rv2337c		1119	372	CDS	Rv2337c	P95233	2611869..2612987	-		10, 6	41272.3	10.36	HYPOTHETICAL PROTEIN	2612632	1653.29	gGc/gTc	-2	G119V	non-syn	non-cons			pRa				x	x	x	x		x	x
														2619271	1746.63	T/C		363, 136	inter-genic	PE_PGRS39, asnT								x				x	x
plcC	Rv2349c	1527	508	CDS	Rv2349c	P95245	2627172..2628698	-	3.1.4.3	7, 2.2.5, 4.1	55047.3	6.23	PROBABLE PHOSPHOLIPASE C 3 PLCC	2627618	1877.74	Ggc/Tgc	-1	G361C	non-syn	non-cons	pR		pRa				x	x
plcC	Rv2349c	1527	508	CDS	Rv2349c	P95245	2627172..2628698	-	3.1.4.3	7, 2.2.5, 4.1	55047.3	6.23	PROBABLE PHOSPHOLIPASE C 3 PLCC	2627946	1923.16	cgT/cgC	-3	R251R	syn		pR		pRa				x	x
plcA	mpcA, Rv2351c	1539	512	CDS	Rv2351c	Q04001	2630537..2632075	-	3.1.4.3	7, 2.2.5	55381	6.43	PROBABLE MEMBRANE-ASSOCIATED PHOSPHOLIPASE C 1 PLCA (MTP40 ANTIGEN)	2630740	1874.65	Act/Gct	-1	T446A	non-syn	cons					pW		x
plcA	mpcA, Rv2351c	1539	512	CDS	Rv2351c	Q04001	2630537..2632075	-	3.1.4.3	7, 2.2.5	55381	6.43	PROBABLE MEMBRANE-ASSOCIATED PHOSPHOLIPASE C 1 PLCA (MTP40 ANTIGEN)	2631371	1853.67	gtG/gtA	-3	V(s)235V	syn						pW		x
														2634282	1927.65	T/G		184, 246	inter-genic	PPE38, PPE39					pW			x
														2637162	2012.59	C/T		273, 526	inter-genic	Rv2355, PPE40
														2637541	1760.09	C/T		652, 147	inter-genic	Rv2355, PPE40									x			x
Rv2360c		429	142	CDS	Rv2360c	O05838	2642150..2642578	-		10, 6	15347.5	5.25	HYPOTHETICAL PROTEIN	2642383	1815.24	Gcc/Acc	-1	A66T	non-syn	cons		pM	pRa	pP	pW		x	x	x			x	x
Rv2366c		1308	435	CDS	Rv2366c	P67130	2647060..2648367	-		3, 2.3.4	47195.1	4.51	PROBABLE CONSERVED TRANSMEMBRANE PROTEIN	2647905	1617.29	Cgc/Tgc	-1	R155C	non-syn	non-cons	pR	pM	pRa	pP	pW		x	x
mbtH	Rv2377c	216	71	CDS	Rv2377c	O05821	2656215..2656430	-		1, 1.9	8049.83	4.11	PUTATIVE CONSERVED PROTEIN MBTH	2656225	1699.57	gTc/gCc	-2	V69A	non-syn	cons	pR	pM	pRa					x	x	x		x	x
mbtF	Rv2379c	4386	1461	CDS	Rv2379c	O05819	2657700..2662085	-		1, 1.9	156748	5.69	PEPTIDE SYNTHETASE MBTF (PEPTIDE SYNTHASE)	2660319	1408.22	gaG/gaC	-3	E589D	non-syn	cons	pR	pM	pRa	pP	pW			x	x	x		x	x
mbtE	Rv2380c	5049	1682	CDS	Rv2380c	O86329	2662067..2667115	-		1, 1.9	183282	5.13	PEPTIDE SYNTHETASE MBTE (PEPTIDE SYNTHASE)	2663795	1220.15	gcC/gcT	-3	A1107A	syn		pR	pM	pRa	pP	pW	x
mbtD	Rv2381c	3015	1004	CDS	Rv2381c	P71719	2667255..2670269	-		1, 1.9	105592	5.35	POLYKETIDE SYNTHETASE MBTD (POLYKETIDE SYNTHASE)	2668467	1120.84	ccC/ccT	-3	P601P	syn		pR	pM	pRa	pP	pW
mbtB	Rv2383c	4245	1414	CDS	Rv2383c	P71717	2671593..2675837	-		1, 1.9	151602	5.29	PHENYLOXAZOLINE SYNTHASE MBTB (PHENYLOXAZOLINE SYNTHETASE)	2673818	1396.73	Gtg/Ctg	-1	V(s)674L(s)	non-syn	cons	pR	pM		pP	pW		x	x
														2680658	1658.22	T/G		653, 107	inter-genic	mbtI, Rv2387								x	x	x		x	x
														2692100	1919.21	C/T		25, 699	inter-genic	Rv2395, PE_PGRS41								x
cysW	Rv2398c	819	272	CDS	Rv2398c	P71746	2694981..2695799	-		3, 3.1.4, 2.3.4, 1.3.5	29288.6	9.35	PROBABLE SULFATE-TRANSPORT INTEGRAL MEMBRANE PROTEIN ABC TRANSPORTER CYSW	2695378	1735.68	gGc/gCc	-2	G141A	non-syn	cons	pR	pM	pRa	pP	pW	x			x	x		x	x
subI	Rv2400c	1071	356	CDS	Rv2400c	P71744	2696644..2697714	-		3, 3.1.4, 2.3.1, 1.3.5	37418.2	6.79	PROBABLE SULFATE-BINDING LIPOPROTEIN SUBI	2697489	1548.46	Gcg/Acg	-1	A76T	non-syn	cons		pM	pRa	pP	pW	x
Rv2409c		840	279	CDS	Rv2409c	P71734	2706494..2707333	-		10, 5	31028.7	6.86	CONSERVED HYPOTHETICAL PROTEIN	2706663	1690.93	aCc/aAc	-2	T224N	non-syn	cons	pR	pM	pRa	pP	pW		x
PE24	PE, Rv2408	720	239	CDS	Rv2408	Q79FE3	2706017..2706736	+		6, 4.3.1.1, 5	24476.6	6.51	POSSIBLE PE FAMILY-RELATED PROTEIN	2706663	1690.93	gGt/gTt	2	G216V	non-syn	non-cons							x
Rv2414c		1545	514	CDS	Rv2414c	P71729	2711332..2712876	-		10, 5	52812.5	12.12	CONSERVED HYPOTHETICAL PROTEIN	2711722	340.3	ccA/ccC	-3	P385P	syn		pR	pM	pRa	pP			x
														2713795	1088.96	C/T		11, 329	inter-genic	Rv2415c, eis									x	x		x	x
Rv2424c		1002	333	CDS	Rv2424c	P71924	2720776..2721777	-		5, 4.2.1.3	37095.7	10	PROBABLE TRANSPOSASE	2721562	1804.36	gcG/gcC	-3	A72A	syn				pRa				x		x			x	x
Rv2426c		876	291	CDS	Rv2426c	P71922	2723308..2724183	-		10, 5	31918.6	4.8	CONSERVED HYPOTHETICAL PROTEIN	2723506	1859.3	ttA/ttG	-3	L226L(s)	syn			pM	pRa	pP	pW		x	x				x	x
Rv2433c		291	96	CDS	Rv2433c	P71916	2728844..2729134	-		10, 6	10078.6	10.93	HYPOTHETICAL PROTEIN	2729058	1363.47	cTg/cGg	-2	L(s)26R	non-syn	non-cons		pM	pRa	pP	pW		x	x
rbsK	Rv2436	915	305	CDS	Rv2436	P71913	2733230..2734144	+	2.7.1.15	7, 1.1.1	30280.1	5.25	RIBOKINASE RBSK	2734074	671.76	gTc/gCc	2	V282A	non-syn	cons									x	x		x	x
proB	Rv2439c	1131	376	CDS	Rv2439c	P71910	2737117..2738247	-	2.7.2.11	7, 1.4.1	38788.2	9.81	PROBABLE GLUTAMATE 5-KINASE PROTEIN PROB (GAMMA-GLUTAMYL KINASE) (GK)	2737572	793.21	Gcg/Tcg	-1	A226S	non-syn	cons		pM	pRa	pP	pW	x			x			x	x
obg	Rv2440c	1440	479	CDS	Rv2440c	P71909	2738247..2739686	-		7, 1.6.5	50428.8	6.45	PROBABLE GTP1/OBG-FAMILY GTP-BINDING PROTEIN OBG	2738274	1108.95	agT/agG	-3	S471R	non-syn	non-cons		pM	pRa	pP	pW	x		x
														2740693	1125.38	T/C		332, 16	inter-genic	rplU, dctA								x				x	x
dctA	Rv2443	1476	491	CDS	Rv2443	P71906	2740709..2742184	+		3, 3.1.3, 2.3.4	50987.8	8.47	PROBABLE C4-DICARBOXYLATE-TRANSPORT TRANSMEMBRANE PROTEIN DCTA	2741209	1824.12	ctG/ctA	3	L(s)167L	syn								x	x
rpfE	Rv2450c	519	172	CDS	Rv2450c	O53177	2751662..2752180	-		3, 3.3, 2.3.6	17438.2	4.1	PROBABLE RESUSCITATION-PROMOTING FACTOR RPFE	2752122	977.61	aCg/aGg	-2	T20R	non-syn	non-cons			pRa				x
														2752698	1911.42	C/A		38, 150	inter-genic	Rv2451, Rv2452c									x	x		x	x
mmuM	Rv2458	909	302	CDS	Rv2458	O53185	2759779..2760687	+	2.1.1.10	7, 1.4.2, 1.3	31560.7	5.36	PROBABLE HOMOCYSTEINE S-METHYLTRANSFERASE MMUM (S-METHYLMETHIONINE:HOMOCYSTEINE METHYLTRANSFERASE) (CYSTEINE METHYLTRANSFERASE)	2760152	1379.8	tAc/tGc	2	Y125C	non-syn	non-cons			pRa				x		x	x		x	x
aglA	Rv2471	1641	546	CDS	Rv2471	O53198	2773564..2775204	+	3.2.1.20	7, 2.2.4	60443.4	4.72	PROBABLE ALPHA-GLUCOSIDASE AGLA (MALTASE) (GLUCOINVERTASE) (GLUCOSIDOSUCRASE) (MALTASE-GLUCOAMYLASE) (LYSOSOMAL ALPHA-GLUCOSIDASE) (ACID MALTASE)	2774555	1388.58	gTg/gCg	2	V(s)331A	non-syn	cons		pM	pRa	pP	pW		x	x
Rv2472		294	97	CDS	Rv2472	O53199	2775272..2775565	+		10, 5	10347.9	11.11	CONSERVED HYPOTHETICAL PROTEIN	2775361	1817.28	cgC/cgT	3	R30R	syn			pM	pRa	pP			x
gdh	Rv2476c	4875	1624	CDS	Rv2476c	O53203	2777388..2782262	-	1.4.1.2	7, 1.4.1, 1.1.2	176900	5.58	PROBABLE NAD-DEPENDENT GLUTAMATE DEHYDROGENASE GDH (NAD-GDH) (NAD-DEPENDENT GLUTAMIC DEHYDROGENASE)	2779136	1705.87	Agc/Ggc	-1	S1043G	non-syn	cons	pR	pM	pRa	pP	pW	x			x	x		x	x
plsB2	Rv2482c	2370	789	CDS	Rv2482c	O53207	2786914..2789283	-	2.3.1.15	1, 1.8.3, 2.3	88282.7	8.75	PROBABLE GLYCEROL-3-PHOSPHATE ACYLTRANSFERASE PLSB2 (GPAT)	2786952	1721.13	Tgc/Cgc	-1	C778R	non-syn	non-cons	pR	pM	pRa	pP	pW		x		x	x		x	x
plsC	Rv2483c	1743	581	CDS	Rv2483c	O53208	2789280..2791022	-	3.1.3.3 2.3.1.51	1, 1.8.1, 1.8.3, 1.4.3, 2.3.4	61787.9	10.25	POSSIBLE TRANSMEMBRANE PHOSPHOLIPID BIOSYNTHESIS BIFUNCTIONAL ENZYME PLSC: PUTATIVE L-3-PHOSPHOSERINE PHOSPHATASE (O-PHOSPHOSERINE PHOSPHOHYDROLASE) (PSP) (PSPASE) + 1-ACYL-SN-GLYCEROL-3-PHOSPHATE ACYLTRANSFERASE (1-AGP ACYLTRANSFERASE) (1-AGPAT) (LYSOPHOSPHATIDIC ACID ACYLTRANSFERASE) (LPAAT)	2789798	1842.66	Cgg/Agg	-1	R409R	syn		pR	pM	pRa	pP	pW			x
Rv2484c		1476	492	CDS	Rv2484c	O53209	2791019..2792494	-		10, 5	52309	8.09	CONSERVED HYPOTHETICAL PROTEIN. POSSIBLE TRIACYLGLYCEROL SYNTHASE (DIACYLGLYCEROL ACYLTRANSFERASE).	2791098	1338.61	gGt/gAt	-2	G466D	non-syn	non-cons	pR	pM	pRa	pP	pW			x				x	x
lipQ	Rv2485c	1266	421	CDS	Rv2485c	O53210	2792723..2793988	-	3.1.-.-	7, 2.2.5	45249.3	8.9	PROBABLE CARBOXYLESTERASE LIPQ	2793810	1227.34	cGc/cTc	-2	R60L	non-syn	non-cons							x	x
														2794071	1807.33	G/A		83, 105	inter-genic	lipQ, argW								x
Rv2488c		3414	1137	CDS	Rv2488c	O53213	2797467..2800880	-		9, 1.10.1	120818	6.41	PROBABLE TRANSCRIPTIONAL REGULATORY PROTEIN (LUXR-FAMILY)	2800087	1731.63	aCc/aTc	-2	T265I(s)	non-syn	non-cons		pM	pRa	pP			x
PE_PGRS43	PE_PGRS, Rv2490c	4983	1660	CDS	Rv2490c	Q79FD4	2801254..2806236	-		6, 4.3.1.2	133123	3.86	PE-PGRS FAMILY PROTEIN	2802041	124.88	gGc/gAc	-2	G1399D	non-syn	non-cons			pRa
Rv2492		753	251	CDS	Rv2492	O53217	2807278..2808030	+		10, 6	28818	7.89	HYPOTHETICAL PROTEIN	2807486	2610.01	gCc/gAc	2	A70D	non-syn	non-cons		pM	pRa	pP			x					x	x
Rv2494		426	141	CDS	Rv2494	O53219	2808310..2808735	+		0, 5	15392.8	9.4	CONSERVED HYPOTHETICAL PROTEIN WITH PIN DOMAIN	2808452	1610.71	gTg/gCg	2	V(s)48A	non-syn	cons		pM	pRa	pP			x
pdhC	Rv2495c	1182	393	CDS	Rv2495c	O06159	2808758..2809939	-	2.3.1.12	7, 1.2.2	41060.9	5.05	PROBABLE DIHYDROLIPOAMIDE S-ACETYLTRANSFERASE E2 COMPONENT PDHC (LIPOATE ACETYLTRANSFERASE) (THIOLTRANSACETYLASE A)	2809633	1699.83	Tac/Gac	-1	Y103D	non-syn	non-cons	pR	pM	pRa	pP	pW
accD1	Rv2502c	1590	529	CDS	Rv2502c	O06165	2816885..2818474	-	6.4.1.-	1, 1.8.1	56745.5	6.51	PROBABLE ACETYL-/PROPIONYL-CoA CARBOXYLASE (BETA SUBUNIT) ACCD1	2817502	1834.28	Ttt/Gtt	-1	F325V	non-syn	non-cons	pR	pM	pRa	pP	pW		x	x
scoB	Rv2503c	657	218	CDS	Rv2503c	P63650	2818471..2819127	-	2.8.3.5	1, 1.1.3, 1.1.2	22898.4	5.01	PROBABLE SUCCINYL-COA:3-KETOACID-COENZYME A TRANSFERASE (BETA SUBUNIT) SCOB (3-OXO-ACID:COA TRANSFERASE) (OXCT B) (SUCCINYL CoA:3-OXOACID CoA-TRANSFERASE)	2818837	1735.31	ggT/ggC	-3	G97G	syn		pR	pM	pRa	pP	pW		x	x	x	x		x	x
fadD35	Rv2505c	1644	547	CDS	Rv2505c	O06168	2819953..2821596	-	6.2.1.-	1, 1.1.3	59746.2	5.26	PROBABLE FATTY-ACID-CoA LIGASE FADD35 (FATTY-ACID-CoA SYNTHETASE) (FATTY-ACID-CoA SYNTHASE)	2821342	1432.87	gcG/gcA	-3	A85A	syn				pRa				x	x	x	x		x	x
Rv2509		807	268	CDS	Rv2509	O06172	2824678..2825484	+	1.-.-.-	7, 1.2.7	28013.1	9.01	PROBABLE SHORT-CHAIN TYPE DEHYDROGENASE/REDUCTASE	2825466	1534.87	aaG/aaA	3	K263K	syn								x	x				x	x
Rv2510c		1602	533	CDS	Rv2510c	O06173	2825488..2827089	-		10, 5	56546.5	5.25	CONSERVED HYPOTHETICAL PROTEIN	2825581	1580.66	atA/atC	-3	I(s)503I(s)	syn							x		x
														2827984	1708.45	G/T		58, 572	inter-genic	hisT, Rv2512c								x	x	x		x	x
														2828019	1788.17	T/C		93, 537	inter-genic	hisT, Rv2512c								x	x	x		x	x
Rv2512c		1248	416	CDS	Rv2512c	P60230	2828556..2829803	-		5, 4.2.1.2	45810	8.09	TRANSPOSASE FOR INSERTION SEQUENCE ELEMENT IS1081	2829779	219.39	Acc/Gcc	-1	T9A	non-syn	cons
Rv2513		423	140	CDS	Rv2513	O06175	2830161..2830583	+		10, 6	14897.5	4.21	HYPOTHETICAL PROTEIN	2830525	1804.08	aCg/aAg	2	T122K	non-syn	non-cons							x	x	x	x		x	x
Rv2516c		804	267	CDS	Rv2516c	O53221	2832710..2833513	-		10, 6	29355.2	5.63	HYPOTHETICAL PROTEIN	2833329	2047.45	gCt/gTt	-2	A62V	non-syn	cons	pR	pM	pRa	pP	pW	x
PE26	PE, Rv2519	1479	492	CDS	Rv2519	Q79FD3	2835785..2837263	+		6, 4.3.1.1	48752.2	3.95	PE FAMILY PROTEIN	2835984	1454.38	gTg/gCg	2	V(s)67A	non-syn	cons							x
Rv2522c		1413	471	CDS	Rv2522c	O53227	2838129..2839541	-		10, 5	49293.3	5.3	CONSERVED HYPOTHETICAL PROTEIN	2838897	1611.1	atG/atC	-3	M(s)215I(s)	non-syn	cons	pR	pM	pRa	pP	pW
fas	Rv2524c	9210	3069	CDS	Rv2524c	P95029	2840123..2849332	-	2.3.1.-	1, 1.8.1	326222	4.78	PROBABLE FATTY ACID SYNTHASE FAS (FATTY ACID SYNTHETASE)	2841022	942.94	Tgc/Cgc	-1	C2771R	non-syn	non-cons						x						x	x
fas	Rv2524c	9210	3069	CDS	Rv2524c	P95029	2840123..2849332	-	2.3.1.-	1, 1.8.1	326222	4.78	PROBABLE FATTY ACID SYNTHASE FAS (FATTY ACID SYNTHETASE)	2844573	1302.82	cGc/cAc	-2	R1587H	non-syn	cons						x
fas	Rv2524c	9210	3069	CDS	Rv2524c	P95029	2840123..2849332	-	2.3.1.-	1, 1.8.1	326222	4.78	PROBABLE FATTY ACID SYNTHASE FAS (FATTY ACID SYNTHETASE)	2847281	1501.49	gaT/gaC	-3	D684D	syn							x						x	x
														2850631	1735.85	T/C		57, 460	inter-genic	Rv2525c, Rv2526
Rv2531c	adi	2844	947	CDS	Rv2531c	Q7D6Y7	2854938..2857781	-	4.1.1.-	7, 1.1.2	106029	5.51	PROBABLE AMINO ACID DECARBOXYLASE	2855259	1438.96	gcT/gcC	-3	A841A	syn		pR	pM	pRa	pP			x	x	x	x		x	x
Rv2542		1212	403	CDS	Rv2542	P95011	2865130..2866341	+		10, 5	42448	4.99	CONSERVED HYPOTHETICAL PROTEIN	2865760	1716.25	Acc/Gcc	1	T211A	non-syn	cons			pRa				x		x	x		x	x
Rv2542		1212	403	CDS	Rv2542	P95011	2865130..2866341	+		10, 5	42448	4.99	CONSERVED HYPOTHETICAL PROTEIN	2865882	1893.96	gtT/gtC	3	V251V	syn				pRa				x		x	x		x	x
														2878550	1840.77	G/A		9, 21	inter-genic	Rv2558, Rv2559c
Rv2560		978	325	CDS	Rv2560	Q50738	2880075..2881052	+		3, 2.3.5	33124.3	6.08	PROBABLE PROLINE AND GLYCINE RICH TRANSMEMBRANE PROTEIN	2880702	2155.03	Gtc/Ctc	1	V210L	non-syn	cons							x	x	x	x		x	x
Rv2562		390	129	CDS	Rv2562	Q50737	2881758..2882147	+		10, 5	14319.4	4.93	CONSERVED HYPOTHETICAL PROTEIN	2881974	1729.07	Gcc/Acc	1	A73T	non-syn	cons			pRa				x
glnQ	Rv2564	993	330	CDS	Rv2564	P63401	2883342..2884334	+		3, 3.1.1	35428.6	5.26	PROBABLE GLUTAMINE-TRANSPORT ATP-BINDING PROTEIN ABC TRANSPORTER GLNQ	2884068	1669.07	Atg/Ctg	1	M(s)243L(s)	non-syn	cons	pR	pM	pRa	pP	pW		x
Rv2566		3423	1140	CDS	Rv2566	Q50732	2886373..2889795	+		10, 5	124504	5.65	LONG CONSERVED HYPOTHETICAL PROTEIN	2886570	1785.67	gaA/gaG	3	E66E	syn		pR	pM	pRa	pP	pW		x					x	x
Rv2566		3423	1140	CDS	Rv2566	Q50732	2886373..2889795	+		10, 5	124504	5.65	LONG CONSERVED HYPOTHETICAL PROTEIN	2888201	1327.73	cTc/cCc	2	L610P	non-syn	non-cons	pR	pM	pRa	pP	pW		x		x	x		x	x
Rv2566		3423	1140	CDS	Rv2566	Q50732	2886373..2889795	+		10, 5	124504	5.65	LONG CONSERVED HYPOTHETICAL PROTEIN	2889633	853.84	gcT/gcC	3	A1087A	syn		pR	pM	pRa	pP	pW		x		x	x		x	x
Rv2567		2655	884	CDS	Rv2567	Q50654	2889795..2892449	+		10, 5	95448.4	4.93	CONSERVED HYPOTHETICAL ALANINE AND LEUCINE RICH PROTEIN	2891267	1320.2	ggC/ggT	3	G491G	syn		pR	pM	pRa	pP	pW		x		x	x		x	x
Rv2567		2655	884	CDS	Rv2567	Q50654	2889795..2892449	+		10, 5	95448.4	4.93	CONSERVED HYPOTHETICAL ALANINE AND LEUCINE RICH PROTEIN	2891728	1559.99	cAg/cGg	2	Q645R	non-syn	cons	pR	pM	pRa	pP	pW		x		x	x		x	x
Rv2569c		945	314	CDS	Rv2569c	P0A5G5	2893464..2894408	-		10, 5	34378.4	5.9	CONSERVED HYPOTHETICAL PROTEIN	2894208	1399.86	agC/agT	-3	S67S	syn			pM	pRa	pP			x		x	x		x	x
Rv2573		741	246	CDS	Rv2573	Q50648	2898043..2898783	+		10, 5	26184	6.51	CONSERVED HYPOTHETICAL PROTEIN	2898522	1394.22	taT/taC	3	Y160Y	syn			pM	pRa	pP			x
Rv2578c		1023	340	CDS	Rv2578c	P65023	2902509..2903531	-		10, 5	37175.8	9.53	CONSERVED HYPOTHETICAL PROTEIN	2903439	1566.95	agC/agT	-3	S31S	syn								x
apt	Rv2584c	672	223	CDS	Rv2584c	Q50637	2910229..2910900	-	2.4.2.7	7, 1.6.4	23155.6	10.13	ADENINE PHOSPHORIBOSYLTRANSFERASE APT (APRT) (AMP DIPHOSPHORYLASE) (AMP PYROPHOSPHORYLASE) (TRANSPHOSPHORIBOSIDASE)	2910461	895.78	gCg/gAg	-2	A147E	non-syn	non-cons		pM	pRa	pP			x		x	x		x	x
Rv2585c		1674	557	CDS	Rv2585c	Q50636	2911004..2912677	-		3, 2.3.1	58602.5	5.7	POSSIBLE CONSERVED LIPOPROTEIN	2911293	1493.47	tGt/tCt	-2	C462S	non-syn	non-cons		pM	pRa	pP			x		x	x		x	x
Rv2585c		1674	557	CDS	Rv2585c	Q50636	2911004..2912677	-		3, 2.3.1	58602.5	5.7	POSSIBLE CONSERVED LIPOPROTEIN	2912294	1728.49	gcA/gcC	-3	A128A	syn			pM	pRa	pP			x		x	x		x	x
PE_PGRS44	PE_PGRS, Rv2591	1632	543	CDS	Rv2591	Q50630	2921551..2923182	+		6, 4.3.1.2	46287.1	3.69	PE-PGRS FAMILY PROTEIN	2922591	399.91	gcC/gcA	3	A347A	syn				pRa				x
ruvB	Rv2592c	1035	344	CDS	Rv2592c	P66753	2923199..2924233	-	3.6.1.-	2, 2.1.5	36626.8	5.16	PROBABLE HOLLIDAY JUNCTION DNA HELICASE RUVB	2923391	722.37	ccA/ccG	-3	P281P	syn		cR	pM	pRa	pP	pW		x	x	x	x		x	x
Rv2596		405	134	CDS	Rv2596	Q50625	2925734..2926138	+		0, 5	14382.3	6.51	CONSERVED HYPOTHETICAL PROTEIN WITH PIN DOMAIN	2925962	1655.64	Tgc/Cgc	1	C77R	non-syn	non-cons	pR	pM	pRa	pP	pW			x				x	x
														2927939	1710.79	T/C		31, 51	inter-genic	Rv2599, Rv2600			pRa		pW				x	x		x	x
Rv2611c		951	316	CDS	Rv2611c	O06203	2939012..2939962	-	2.3.1.-	1, 1.8.3	35094.2	9.18	PROBABLE ACYLTRANSFERASE	2939373	1603.03	tCt/tGt in K-1; tCT/tGC in K-2	-2	S197C	non-syn	non-cons	pR	pM	pRa	pP	pW	x		x	x	x		x	x
Rv2611c		951	316	CDS	Rv2611c	O06203	2939012..2939962	-	2.3.1.-	1, 1.8.3	35094.2	9.18	PROBABLE ACYLTRANSFERASE	2939657	1017.42	atA/atG	-3	I(s)102M(s)	non-syn	cons	pR	pM	pRa	pP	pW	x		x	x	x		x	x
Rv2621c		675	224	CDS	Rv2621c	O06191	2947884..2948558	-		9, 1.10.1	24240.9	9.64	POSSIBLE TRANSCRIPTIONAL REGULATORY PROTEIN	2948230	701.71	gCc/gTc	-2	A110V	non-syn	cons	pR	pM	pRa	pP	pW		x
Rv2629		1125	374	CDS	Rv2629	O06183	2955767..2956891	+		10, 5	40839.8	5.01	CONSERVED HYPOTHETICAL PROTEIN	2955957	1029.1	gAt/gCt	2	D64A	non-syn	non-cons	pR	pM	pRa	pP
PE_PGRS46	PE_PGRS, Rv2634c	2337	778	CDS	Rv2634c	P0A690	2960105..2962441	-		6, 4.3.1.2	63130.4	3.6	PE-PGRS FAMILY PROTEIN	2961808	605.79	Ggt/Agt	-1	G212S	non-syn	cons							x
														2969197	2056.27	A/G		347, 300	inter-genic	Rv2644c, valT
Rv2650c		1440	479	CDS	Rv2650c	P71947	2973795..2975234	-		5, 4.2.3	51099.8	4.75	POSSIBLE phiRv2 PROPHAGE PROTEIN	2974933	400.71	aTc/aCc	-2	I(s)101T	non-syn	non-cons	pR	pM	pRa	pP	pW			x	x	x
Rv2650c		1440	479	CDS	Rv2650c	P71947	2973795..2975234	-		5, 4.2.3	51099.8	4.75	POSSIBLE phiRv2 PROPHAGE PROTEIN	2975227	1948.39	aAt/aCt	-2	N3T	non-syn	cons	pR	pM	pRa	pP	pW			x
														2980861	2082.67	A/G		43, 102	inter-genic	Rv2659c, Rv2660c	pR		pRa
Rv2666		804	267	CDS	Rv2666	P71963	2983071..2983874	+		5, 4.2.1.2	28974.9	8.81	PROBABLE TRANSPOSASE FOR INSERTION SEQUENCE ELEMENT IS1081 (FRAGMENT)	2983873	1052.32	tAa/tGa	2	*268*	syn			pM	pRa	pP			x
Rv2668		522	173	CDS	Rv2668	P71965	2984733..2985254	+		3, 2.3.6	18345.7	5.6	POSSIBLE EXPORTED ALANINE AND VALINE RICH PROTEIN	2984740	504.94	cAc/cGc	2	H3R	non-syn	cons		pM	pRa	pP			x		x	x		x	x
Rv2672		1587	528	CDS	Rv2672	P71969	2987682..2989268	+	3.4.-.-	7, 2.3.2, 2.2.3, 2.3.6	54015.6	4.72	POSSIBLE SECRETED PROTEASE	2988630	803.29	Cat/Gat	1	H317D	non-syn	non-cons		pM	pRa	pP			x					x	x
arsB1	arsB, Rv2685	1287	428	CDS	Rv2685	O07187	3001983..3003269	+		3, 3.1.4, 2.3.4	45237.6	6.08	PROBABLE ARSENIC-TRANSPORT INTEGRAL MEMBRANE PROTEIN ARSB1	3003115	1362.79	gCa/gGa	2	A378G	non-syn	cons			pRa		pW		x	x				x	x
Rv2688c		906	301	CDS	Rv2688c	O07190	3004745..3005650	-		3, 3.1.6, 4.4	33099.6	6.52	PROBABLE ANTIBIOTIC-TRANSPORT ATP-BINDING PROTEIN ABC TRANSPORTER	3005185	1707.57	Ccc/Acc	-1	P156T	non-syn	non-cons	bR	pM	pRa	pP	pW		x		x	x		x	x
ceoB	trkA, Rv2691	684	227	CDS	Rv2691	Q7BV63	3009344..3010027	+		3, 3.1.2	24239.4	6.29	TRK SYSTEM POTASSIUM UPTAKE PROTEIN CEOB	3009692	1440.06	Acc/Gcc	1	T117A	non-syn	cons		pM	pRa	pP	pW		x		x	x		x	x
ceoB	trkA, Rv2691	684	227	CDS	Rv2691	Q7BV63	3009344..3010027	+		3, 3.1.2	24239.4	6.29	TRK SYSTEM POTASSIUM UPTAKE PROTEIN CEOB	3009834	1918.09	gAt/gGt	2	D164G	non-syn	non-cons		pM	pRa	pP	pW		x
ceoC	trkA, trkB, Rv2692	663	220	CDS	Rv2692	O07194	3010024..3010686	+		3, 3.1.2	23947.3	4.3	TRK SYSTEM POTASSIUM UPTAKE PROTEIN CEOC	3010420	1383.43	Atc/Gtc	1	I(s)133V	non-syn	cons		pM	pRa	pP	pW		x	x				x	x
Rv2693c		672	223	CDS	Rv2693c	O07195	3010697..3011368	-		3, 2.3.4	23768.8	10.62	PROBABLE CONSERVED INTEGRAL MEMBRANE ALANINE AND LEUCINE RICH PROTEIN	3010993	1637.85	Ggg/Agg	-1	G126R	non-syn	non-cons	pR	pM	pRa	pP			x	x
ppgK	Rv2702	798	265	CDS	Rv2702	Q59568	3016858..3017655	+	2.7.1.63	7, 1.1.1, 1.3.1	27429	6.36	POLYPHOSPHATE GLUCOKINASE PPGK (POLYPHOSPHATE-GLUCOSE PHOSPHOTRANSFERASE)	3017465	1885.94	aTa/aCa	2	I(s)203T	non-syn	non-cons			pRa			x	x	x	x	x		x	x
ideR	dtxR, Rv2711	693	230	CDS	Rv2711	P0A672	3023565..3024257	+		9, 1.10.1, 3.1.2, 1.7.14	25232.8	5.05	IRON-DEPENDENT REPRESSOR AND ACTIVATOR IDER	3024021	1865.95	Cgg/Agg	1	R153R	syn		pR		pRa					x
Rv2712c		1059	352	CDS	Rv2712c	O07211	3024270..3025328	-		10, 6	36957.2	5.41	HYPOTHETICAL PROTEIN	3024343	1602.62	aCc/aTc	-2	T329I(s)	non-syn	non-cons							x
Rv2714		975	324	CDS	Rv2714	O07213	3027065..3028039	+		10, 5	35519.7	4.44	CONSERVED HYPOTHETICAL ALANINE AND LEUCINE RICH PROTEIN	3027798	974	gTg/gCg	2	V(s)245A	non-syn	cons			pRa				x	x				x	x
Rv2719c		498	165	CDS	Rv2719c	O07218	3031040..3031537	-		3, 2.3.4	17323.8	12.13	POSSIBLE CONSERVED MEMBRANE PROTEIN	3031168	1124.21	Tat/Cat	-1	Y124H	non-syn	cons								x				x	x
Rv2721c		2100	699	CDS	Rv2721c	O07219	3032520..3034619	-		3, 2.3.4	72339.5	4.22	POSSIBLE CONSERVED TRANSMEMBRANE ALANINE AND GLYCINE RICH PROTEIN	3033189	1081.47	ccC/ccT	-3	P477P	syn								x	x
fadE20	Rv2724c	1161	386	CDS	Rv2724c	O33229	3036131..3037291	-	1.3.99.-	1, 1.1.3	42844.6	5.32	PROBABLE ACYL-CoA DEHYDROGENASE FADE20	3036826	1976.45	Gtg/Atg	-1	V(s)156M(s)	non-syn	cons			pRa				x	x
														3037377	1061.51	T/C		86, 50	inter-genic	fadE20, hflX			pRa						x			x	x
Rv2729c		906	301	CDS	Rv2729c	O33234	3041570..3042475	-		3, 2.3.4	31027.9	9.3	PROBABLE CONSERVED INTEGRAL MEMBRANE ALANINE VALINE AND LEUCINE RICH PROTEIN	3041871	1635.57	gCg/gAg	-2	A202E	non-syn	non-cons			pRa				x		x	x		x	x
recX	Rv2736c	525	174	CDS	Rv2736c	P0A5U8	3048562..3049086	-		2, 2.1.5	19145.8	9.81	REGULATORY PROTEIN RECX	3048912	951.96	Gtt/Ctt	-1	V59L	non-syn	cons	pR	pM	pRa	pP			x	x
PE_PGRS47	PE_PGRS, Rv2741	1578	525	CDS	Rv2741	Q79FB3	3053914..3055491	+		6, 4.3.1.2	44209.9	4.2	PE-PGRS FAMILY PROTEIN	3054081	1391.72	ggA/ggG	3	G56G	syn									x	x	x		x	x
PE_PGRS47	PE_PGRS, Rv2741	1578	525	CDS	Rv2741	Q79FB3	3053914..3055491	+		6, 4.3.1.2	44209.9	4.2	PE-PGRS FAMILY PROTEIN	3054321	1071.98	ggA/ggG	3	G136G	syn										x	x		x	x
Rv2743c		813	270	CDS	Rv2743c	O33286	3056420..3057232	-		3, 2.3.4	28961.5	11.9	POSSIBLE CONSERVED TRANSMEMBRANE ALANINE RICH PROTEIN	3056767	878.65	Ccg/Acg	-1	P156T	non-syn	non-cons	pR	pM	pRa	pP	pW		x
hsdM	Rv2756c	1623	540	CDS	Rv2756c	O33298	3068461..3070083	-	2.1.1.-	2, 2.1.5	60083.9	5.09	POSSIBLE TYPE I RESTRICTION/MODIFICATION SYSTEM DNA METHYLASE HSDM (M PROTEIN) (DNA METHYLTRANSFERASE)	3069167	2049.63	cTg/cCg	-2	L(s)306P	non-syn	non-cons		pM	pRa	pP	pW		x		x			x	x
PE27	PE, Rv2769c	828	275	CDS	Rv2769c	Q79FA8	3078158..3078985	-		6, 4.3.1.1	26381.6	4.08	PE FAMILY PROTEIN	3078178	1257.71	Gtg/Atg	-1	V(s)270M(s)	non-syn	cons			pRa		pW		x	x	x			x	x
PPE44	PPE, Rv2770c	1149	382	CDS	Rv2770c	Q79FA7	3079309..3080457	-		6, 4.3.2, 4.1	37435.3	4.44	PPE FAMILY PROTEIN	3079877	1428.66	tTc/tCc	-2	F194S	non-syn	non-cons			pRa		pW		x	x				x	x
Rv2771c		453	150	CDS	Rv2771c	O33313	3080581..3081033	-		10, 5	16000.2	4.74	CONSERVED HYPOTHETICAL PROTEIN	3080795	1749.22	cTc/cCc	-2	L80P	non-syn	non-cons			pRa				x		x	x		x	x
														3086788	2231.31	T/C		34, 32	inter-genic	Rv2779c, ald								x	x	x		x	x
Rv2794c		684	228	CDS	Rv2794c	O33336	3103257..3103940	-		10, 5	24708.4	6.67	CONSERVED HYPOTHETICAL PROTEIN	3103682	1405.14	Atg/Gtg	-1	M(s)87V(s)	non-syn	cons	pR	pM	pRa	pP	pW			x	x	x		x	x
Rv2795c		975	324	CDS	Rv2795c	O33337	3103937..3104911	-		10, 5	37568.4	6.68	CONSERVED HYPOTHETICAL PROTEIN	3104189	1625.38	tgT/tgC	-3	C241C	syn		pR	pM	pRa	pP	pW		x	x				x	x
														3110140	1170.63	G/T		75, 27	inter-genic	Rv2800, Rv2801c
Rv2802c		1044	347	CDS	Rv2802c	P71649	3110780..3111823	-		10, 6	38793.8	10.58	HYPOTHETICAL ARGININE AND ALANINE RICH PROTEIN	3111476	1670.74	tcG/tcA	-3	S116S	syn								x
Rv2805		405	134	CDS	Rv2805	P71646	3112867..3113271	+		10, 5	14307.6	10.45	CONSERVED HYPOTHETICAL PROTEIN	3112877	1400.6	gGc/gAc	2	G4D	non-syn	non-cons		pM	pRa	pP	pW		x					x	x
Rv2804c		630	209	CDS	Rv2804c	P71647	3112465..3113094	-		10, 6	22472.8	9.27	HYPOTHETICAL PROTEIN	3112877	1400.6	gCc/gTc	-2	A73V	non-syn	cons							x					x	x
Rv2807		1155	385	CDS	Rv2807	P71644	3113658..3114812	+		10, 5	42788	9.69	CONSERVED HYPOTHETICAL PROTEIN	3113872	761.09	gAg/gTg	2	E72V(s)	non-syn	non-cons								x	x	x		x	x
														3115384	2115.25	G/C		81, 24	inter-genic	Rv2808, Rv2809			pRa					x
Rv2812		1410	469	CDS	Rv2812	P71639	3116818..3118227	+		5, 4.2.1.3	52404.5	10.31	PROBABLE TRANSPOSASE	3118000	986.14	Agg/Ggg	1	R395G	non-syn	non-cons	pR	pM	pRa	pP	pW	x		x	x	x		x	x
Rv2820c		909	302	CDS	Rv2820c	P71632	3127364..3128272	-		10, 6	32300.8	7.59	HYPOTHETICAL PROTEIN	3127931	112.99	aaA/aaT	-3	K114N	non-syn	cons	pR	pM	pRa	pP	pW		x
Rv2825c		648	215	CDS	Rv2825c	P71627	3132892..3133539	-		10, 5	23358.9	8.93	CONSERVED HYPOTHETICAL PROTEIN	3133054	594.26	tCG/tGC	-3	S162C	non-syn	non-cons			pRa				x
Rv2825c		648	215	CDS	Rv2825c	P71627	3132892..3133539	-		10, 5	23358.9	8.93	CONSERVED HYPOTHETICAL PROTEIN	3133055	577.25	tCG/tGC	-2	S162C	non-syn	non-cons			pRa				x
Rv2825c		648	215	CDS	Rv2825c	P71627	3132892..3133539	-		10, 5	23358.9	8.93	CONSERVED HYPOTHETICAL PROTEIN	3133536	1795.26	Aaa/Gaa	-1	K2E	non-syn	cons			pRa				x		x	x		x	x
														3135606	2175.26	A/G		123, 182	inter-genic	Rv2827c, Rv2828c								x
Rv2828c		546	181	CDS	Rv2828c	P71624	3135788..3136333	-		10, 5	19550.4	6.72	CONSERVED HYPOTHETICAL PROTEIN	3135950	409.09	tCG/tGC	-3	S128C	non-syn	non-cons						x
Rv2828c		546	181	CDS	Rv2828c	P71624	3135788..3136333	-		10, 5	19550.4	6.72	CONSERVED HYPOTHETICAL PROTEIN	3135951	412.46	tCG/tGC	-2	S128C	non-syn	non-cons						x
Rv2830c		216	71	CDS	Rv2830c	P71622	3137009..3137224	-		0, 5, 4.2.3	7483.47	4.97	CONSERVED HYPOTHETICAL PROTEIN, ANTITOXIN	3137058	1119.6	gCg/gTg	-2	A56V(s)	non-syn	cons	pR	pM	pRa	pP	pW	x			x	x		x	x
echA16	Rv2831	750	249	CDS	Rv2831	P71621	3137271..3138020	+	4.2.1.17	1, 1.1.3	26630.3	6.13	PROBABLE ENOYL-CoA HYDRATASE ECHA16 (ENOYL HYDRASE) (UNSATURATED ACYL-CoA HYDRATASE) (CROTONASE)	3137736	882.59	Gac/Tac	1	D156Y	non-syn	non-cons							x
rbfA	Rv2838c	552	184	CDS	Rv2838c	P65964	3144620..3145171	-		2, 2.1.2	18998.2	5.32	PROBABLE RIBOSOME-BINDING FACTOR A RBFA (P15B PROTEIN)	3144623	870.43	gaG/gaA	-3	E183E	syn		pR	pM	pRa	pP	pW
Rv2837c		1011	336	CDS	Rv2837c	P71615	3143635..3144645	-		10, 5	35383.1	5.82	CONSERVED HYPOTHETICAL PROTEIN	3144623	870.43	aGt/aAt	-2	S8N	non-syn	cons	pR	pM	pRa			x	x
mtr	gorA, Rv2855	1380	459	CDS	Rv2855	O07927	3165205..3166584	+	1.-.-.-	7, 1.7.10	49945.6	5.43	NADPH-DEPENDENT MYCOTHIOL REDUCTASE MTR	3165636	1259.86	tcG/tcA	3	S144S	syn		pR	pM	pRa	pP		x	x	x
Rv2862c		585	194	CDS	Rv2862c	O33344	3174059..3174643	-		10, 5	21021.1	10.02	CONSERVED HYPOTHETICAL PROTEIN	3174496	1458.31	Tgt/Cgt	-1	C50R	non-syn	non-cons			pRa				x					x	x
														3177452	2133.8	C/A		187, 85	inter-genic	Rv2864c, Rv2865								x
Rv2866		264	87	CDS	Rv2866	O33348	3177822..3178085	+		0, 5	10204.8	11.51	CONSERVED HYPOTHETICAL PROTEIN, possible toxin	3177884	1516.39	cgC/cgA	3	R21R	syn		pR	pM	pRa	pP			x	x	x	x		x	x
rip	Rv2869c	1215	405	CDS	Rv2869c	O33351	3180548..3181762	-		3, 2.3.4	42834.1	8.7	MEMBRANE BOUND METALLOPROTEASE	3180988	1561.56	Gtc/Ttc	-1	V259F	non-syn	non-cons	pR	pM	pRa	pP		x	x	x				x	x
dipZ	Rv2874	2088	695	CDS	Rv2874	Q10801	3184847..3186934	+		7, 1.2.6.1, 2.3.4	74168.2	10	POSSIBLE INTEGRAL MEMBRANE C-TYPE CYTOCHROME BIOGENESIS PROTEIN DIPZ	3186860	1488.29	Tat/Gat	1	Y672D	non-syn	non-cons			pRa				x		x	x		x	x
mpt53	dsbE, Rv2878c	522	173	CDS	Rv2878c	P0A618	3188876..3189397	-		3, 2.3.2, 2.3.6	18382.9	4.98	SOLUBLE SECRETED ANTIGEN MPT53 PRECURSOR	3189242	1650.18	gcT/gcC	-3	A52A	syn		pR	pM	pRa	pP			x					x	x
Rv2891		750	249	CDS	Rv2891	P65047	3200266..3201015	+		10, 5	25788.6	11.54	CONSERVED HYPOTHETICAL PROTEIN	3200282	1302.06	gCg/gTg	2	A6V(s)	non-syn	cons							x
fdhD	Rv2899c	831	276	CDS	Rv2899c	P64118	3208576..3209406	-		7, 1.2.6.2	29058.1	8.09	POSSIBLE FDHD PROTEIN HOMOLOG	3209156	1462.14	gCc/gTc	-2	A84V	non-syn	cons	pR	pM	pRa	pP	pW		x	x
lppW	Rv2905	945	314	CDS	Rv2905	P65304	3214628..3215572	+		3, 2.3.1	33401.9	4.98	PROBABLE CONSERVED ALANINE RICH LIPOPROTEIN LPPW	3214869	1021.99	cAg/cGg	2	Q81R	non-syn	cons							x	x
ffh	Rv2916c	1578	525	CDS	Rv2916c	P66844	3224708..3226285	-		3, 3.4	54969.3	8.47	PROBABLE SIGNAL RECOGNITION PARTICLE PROTEIN FFH (FIFTY-FOUR HOMOLOG) (SRP PROTEIN)	3226181	1806.51	cgT/cgG	-3	R35R	syn			pM		pP		x		x	x	x		x	x
Rv2917		1881	626	CDS	Rv2917	Q10966	3226363..3228243	+		10, 5	68333.5	9.56	CONSERVED HYPOTHETICAL ALANINE AND ARGININE RICH PROTEIN	3228143	1033.2	cGg/cTg	2	R594L(s)	non-syn	non-cons							x		x	x		x	x
ppsA	Rv2931	5631	1876	CDS	Rv2931	Q10977	3245445..3251075	+		1, 1.9	198835	5.01	PHENOLPTHIOCEROL SYNTHESIS TYPE-I POLYKETIDE SYNTHASE PPSA	3248074	1514.07	cGC/cAT	2	R877H	non-syn	cons	pR	pM	pRa	pP	pW		x		x	x		x	x
ppsA	Rv2931	5631	1876	CDS	Rv2931	Q10977	3245445..3251075	+		1, 1.9	198835	5.01	PHENOLPTHIOCEROL SYNTHESIS TYPE-I POLYKETIDE SYNTHASE PPSA	3248075	1532.09	cGC/cAT	3	R877H	non-syn	cons	pR	pM	pRa	pP	pW		x		x	x		x	x
ppsA	Rv2931	5631	1876	CDS	Rv2931	Q10977	3245445..3251075	+		1, 1.9	198835	5.01	PHENOLPTHIOCEROL SYNTHESIS TYPE-I POLYKETIDE SYNTHASE PPSA	3249025	1719.63	cTa/cGa	2	L1194R	non-syn	non-cons	pR	pM	pRa	pP	pW		x	x
ppsC	Rv2933	6567	2188	CDS	Rv2933	P96202	3255685..3262251	+		1, 1.9	230621	4.86	PHENOLPTHIOCEROL SYNTHESIS TYPE-I POLYKETIDE SYNTHASE PPSC	3256494	1446.14	ggA/ggG	3	G270G	syn		pR	pM	pRa	pP	pW	x	x	x	x	x		x	x
ppsD	Rv2934	5484	1827	CDS	Rv2934	P96203	3262248..3267731	+		1, 1.9	193314	5.37	PHENOLPTHIOCEROL SYNTHESIS TYPE-I POLYKETIDE SYNTHASE PPSD	3266030	1031.66	tcA/tcG	3	S1261S	syn		bR	pM	pRa	pP	pW		x					x	x
ppsE	Rv2935	4467	1488	CDS	Rv2935	P96204	3267737..3272203	+		1, 1.9	158713	5.53	PHENOLPTHIOCEROL SYNTHESIS TYPE-I POLYKETIDE SYNTHASE PPSE	3269581	1922.54	gcA/gcG	3	A615A	syn		bR	pM	pRa	pP	pW		x		x	x		x	x
ppsE	Rv2935	4467	1488	CDS	Rv2935	P96204	3267737..3272203	+		1, 1.9	158713	5.53	PHENOLPTHIOCEROL SYNTHESIS TYPE-I POLYKETIDE SYNTHASE PPSE	3270784	1505.02	caA/caG	3	Q1016Q	syn		bR	pM	pRa	pP	pW		x	x	x	x		x	x
mas	Rv2940c	6336	2111	CDS	Rv2940c	P96291	3276380..3282715	-		1, 1.9	224379	4.84	PROBABLE MULTIFUNCTIONAL MYCOCEROSIC ACID SYNTHASE MEMBRANE-ASSOCIATED MAS	3276703	1911.9	Act/Cct	-1	T2005P	non-syn	non-cons							x	x
fadD28	acoas, Rv2941	1743	580	CDS	Rv2941	P96290	3283335..3285077	+	6.2.1.-	1, 1.1.3	62640.6	5.06	FATTY-ACID-CoA LIGASE FADD28 (FATTY-ACID-CoA SYNTHETASE) (FATTY-ACID-CoA SYNTHASE)	3284640	2008.56	Aca/Gca	1	T436A	non-syn	cons		pM	pRa	pP			x	x
fadD28	acoas, Rv2941	1743	580	CDS	Rv2941	P96290	3283335..3285077	+	6.2.1.-	1, 1.1.3	62640.6	5.06	FATTY-ACID-CoA LIGASE FADD28 (FATTY-ACID-CoA SYNTHETASE) (FATTY-ACID-CoA SYNTHASE)	3284855	2249.06	atC/atT	3	I(s)507I(s)	syn			pM	pRa	pP			x	x
pks15	Rv2947c	1491	496	CDS	Rv2947c	P96284	3296350..3297840	-		1, 1.9	51669.6	4.65	PROBABLE POLYKETIDE SYNTHASE PKS15	3296843	990.96	gTg/gCg	-2	V(s)333A	non-syn	cons	pR	pM	pRa	pP	pW		x		x	x		x	x
Rv2952		813	270	CDS	Rv2952	Q50464	3304441..3305253	+	2.1.1.-	7, 4.8	30651.5	7.63	POSSIBLE METHYLTRANSFERASE (METHYLASE)	3304966	1756.96	Ggg/Agg	1	G176R	non-syn	non-cons	pR	pM	pRa	pP			x	x
														3308606	2082.23	G/A		61, 62	inter-genic	Rv2955c, Rv2956									x	x		x	x
Rv2957		828	275	CDS	Rv2957	P0A599	3309470..3310297	+	2.4.1.-	7, 4.8	31046	9.56	POSSIBLE GLYCOSYL TRANSFERASE	3310174	1510.25	aaG/aaA	3	K235K	syn		pR		pRa				x
														3310427	1854.63	T/C		130, 287	inter-genic	Rv2957, Rv2958c
														3310626	1737.57	T/C		329, 88	inter-genic	Rv2957, Rv2958c
Rv2962c		1350	449	CDS	Rv2962c	P95130	3313773..3315122	-	2.4.1.-	7, 4.8, 3.5	49400.8	9.88	POSSIBLE GLYCOSYL TRANSFERASE	3314412	1794.83	gcT/gcC	-3	A237A	syn								x	x				x	x
purU	Rv2964	933	310	CDS	Rv2964	P0A5T6	3316529..3317461	+	3.5.1.10	7, 1.6.1	34005.9	6.72	PROBABLE FORMYLTETRAHYDROFOLATE DEFORMYLASE PURU (FORMYL-FH(4) HYDROLASE)	3316955	1734.45	Atg/Ctg	1	M(s)143L(s)	non-syn	cons	pR		pRa				x
Rv2971		849	282	CDS	Rv2971	P95124	3326101..3326949	+	1.-.-.-	7, 1.2.7	30332	4.45	PROBABLE OXIDOREDUCTASE	3326554	2092.57	Aac/Cac	1	N152H	non-syn	cons		pM	pRa	pP	pW	x						x	x
Rv2979c		585	194	CDS	Rv2979c	P95116	3335164..3335748	-		5, 4.2.1.3	21412.3	9.56	PROBABLE RESOLVASE	3335708	1613.72	cCg/cGg	-2	P14R	non-syn	non-cons	pR	pM	pRa	pP	pW		x					x	x
ddlA	ddl, Rv2981c	1122	373	CDS	Rv2981c	P95114	3336796..3337917	-	6.3.2.4	3, 2.3.3	39678.1	5.14	PROBABLE D-ALANINE--D-ALANINE LIGASE DDLA (D-ALANYLALANINE SYNTHETASE) (D-ALA-D-ALA LIGASE)	3336825	881.86	Aca/Gca	-1	T365A	non-syn	cons			pRa			x		x	x	x		x	x
gpdA2	gpsA, Rv2982c	1005	334	CDS	Rv2982c	P95113	3337995..3338999	-	1.1.1.94	1, 1.8.3	33991.9	5.39	PROBABLE GLYCEROL-3-PHOSPHATE DEHYDROGENASE [NAD(P)+] GPDA2 (NAD(P)H- DEPENDENT GLYCEROL-3-PHOSPHATE DEHYDROGENASE)	3338603	1452.39	Ccg/Gcg	-1	P133A	non-syn	non-cons			pRa				x	x	x	x		x	x
leuB	Rv2995c	1011	336	CDS	Rv2995c	P95313	3352458..3353468	-	1.1.1.85	7, 1.4.6, 1.4.7	35306	5.54	PROBABLE 3-ISOPROPYLMALATE DEHYDROGENASE LEUB (BETA-IPM DEHYDROGENASE) (IMDH) (3-IPM-DH)	3352932	1706.03	acG/acC	-3	T179T	syn			pM	pRa	pP	pW	x			x			x	x
Rv2997		1443	481	CDS	Rv2997	O53244	3355099..3356541	+	1.-.-.-	7, 1.2.7	50905.3	8.79	POSSIBLE ALANINE RICH DEHYDROGENASE	3356135	319.46	gAa/gCa	2	E346A	non-syn	non-cons
lppY	Rv2999	966	321	CDS	Rv2999	O53246	3357602..3358567	+		3, 2.3.1	33949.5	6.97	PROBABLE CONSERVED LIPOPROTEIN LPPY	3358235	1704.1	Atg/Ttg	1	M(s)212L(s)	non-syn	cons			pRa			x			x	x		x	x
														3363338	1779.54	A/G		352, 10	inter-genic	ilvB1, cfp6									x	x		x	x
gatB	Rv3009c	1530	509	CDS	Rv3009c	P64199	3367264..3368793	-	6.3.5.-	2, 2.1.3	54632.7	4.85	PROBABLE GLUTAMYL-TRNA(GLN) AMIDOTRANSFERASE (SUBUNIT B) GATB (Glu-ADT SUBUNIT B)	3367765	1951.63	ggC/ggT	-3	G343G	syn			pM	pRa	pP	pW	x	x		x	x		x	x
Rv3015c		1014	337	CDS	Rv3015c	O53262	3374651..3375664	-		10, 5	34211.8	4.49	CONSERVED HYPOTHETICAL PROTEIN	3375165	382.74	tTc/tGc	-2	F167C	non-syn	non-cons		pM	pRa	pP			x
PPE47	PPE, Rv3021c	1077	359	CDS	Rv3021c	O53268	3379376..3380452	-		6, 4.3.2	35130.7	3.9	PPE FAMILY PROTEIN	3379432	801.64	Agc/Ggc	-1	S341G	non-syn	cons	pR	pM	pRa	pP	pW		x
Rv3041c		864	287	CDS	Rv3041c	O53288	3401055..3401918	-		3, 3.1.2	31249.3	5.65	PROBABLE CONSERVED ATP-BINDING PROTEIN ABC TRANSPORTER	3401871	1430.28	gcT/gcC	-3	A16A	syn		pR	pM	pRa	pP	pW		x	x	x			x	x
serB2	Rv3042c	1230	409	CDS	Rv3042c	O53289	3401933..3403162	-	3.1.3.3	7, 1.4.3	43058.5	4.53	PROBABLE PHOSPHOSERINE PHOSPHATASE SERB2 (PSP) (O-PHOSPHOSERINE PHOSPHOHYDROLASE) (PSPASE)	3402816	1619.66	gGa/gAa	-2	G116E	non-syn	non-cons	pR	pM	pRa	pP		x		x	x	x		x	x
ctaD	Rv3043c	1722	573	CDS	Rv3043c	P63852	3403200..3404921	-	1.9.3.1	7, 1.2.6.1, 2.3.4	63654.5	6.99	PROBABLE CYTOCHROME C OXIDASE POLYPEPTIDE I CTAD (CYTOCHROME AA3 SUBUNIT 1)	3404376	1823.57	acG/acC	-3	T182T	syn			pM	pRa	pP		x		x	x			x	x
Rv3047c		285	94	CDS	Rv3047c	O53293	3408022..3408306	-		10, 6	10067.4	4.44	HYPOTHETICAL PROTEIN	3408150	1688.52	Aca/Gca	-1	T53A	non-syn	cons	pR						x
nrdE	Rv3051c	2082	693	CDS	Rv3051c	P0A5W8	3412085..3414166	-	1.17.4.1	2, 1.6.3, 1.6.4	79290.5	6.57	RIBONUCLEOSIDE-DIPHOSPHATE REDUCTASE (ALPHA CHAIN) NRDE (RIBONUCLEOTIDE REDUCTASE SMALL SUBUNIT) (R1F PROTEIN)	3412611	2102.47	cAg/cGg	-2	Q519R	non-syn	cons			pRa	pP	pW	x
cyp136	Rv3059	1479	492	CDS	Rv3059	P95099	3419492..3420970	+	1.14.-.-	7, 4.6	56227.5	7	PROBABLE CYTOCHROME P450 136 CYP136	3420825	2118.9	gAc/gGc	2	D445G	non-syn	non-cons							x					x	x
ligB	Rv3062	1524	507	CDS	Rv3062	P95096	3425584..3427107	+	6.5.1.1	2, 2.1.5	53704.4	9.59	PROBABLE ATP-DEPENDENT DNA LIGASE LIGB (POLYDEOXYRIBONUCLEOTIDE SYNTHASE [ATP]) (POLYNUCLEOTIDE LIGASE [ATP]) (SEALASE) (DNA REPAIR PROTEIN) (DNA JOINASE)	3425854	1752.5	Ccg/Tcg	1	P91S	non-syn	non-cons			pRa					x	x	x		x	x
cstA	Rv3063	2277	758	CDS	Rv3063	P95095	3427243..3429519	+		0, 3.5	80131	9.17	PROBABLE CARBON STARVATION PROTEIN A HOMOLOG CSTA	3428917	2080.85	Cgt/Agt	1	R559S	non-syn	non-cons			pRa				x		x	x		x	x
Rv3077	atsF	1812	603	CDS	Rv3077	Q6MX15	3439541..3441352	+	3.1.-.-	7, 4.9, 1.3.5	66740.8	6.56	POSSIBLE HYDROLASE	3440464	1654	cgT/cgG	3	R308R	syn			pM	pRa	pP			x		x	x		x	x
Rv3077	atsF	1812	603	CDS	Rv3077	Q6MX15	3439541..3441352	+	3.1.-.-	7, 4.9, 1.3.5	66740.8	6.56	POSSIBLE HYDROLASE	3440468	1689.69	Ggc/Cgc	1	G310R	non-syn	non-cons		pM	pRa	pP			x		x	x		x	x
Rv3081		1239	412	CDS	Rv3081	O53298	3446040..3447278	+		10, 5	45787.9	9.31	CONSERVED HYPOTHETICAL PROTEIN	3446699	1160.97	ttC/ttG	3	F220L(s)	non-syn	cons							x	x
														3447293	1511.23	T/G		15, 111	inter-genic	Rv3081, virS								x
lipR	Rv3084	927	308	CDS	Rv3084	O53301	3449997..3450923	+	3.1.1.-	7, 2.2.5	32616.6	9.96	PROBABLE ACETYL-HYDROLASE/ESTERASE LIPR	3450725	1394.62	gtT/gtC	3	V243V	syn		bR	pM	pRa	pP	pW		x		x			x	x
Rv3087		1419	472	CDS	Rv3087	O53304	3452925..3454343	+		10, 5	52596.9	7.4	CONSERVED HYPOTHETICAL PROTEIN. POSSIBLE TRIACYLGLYCEROL SYNTHASE (DIACYLGLYCEROL ACYLTRANSFERASE).	3454263	1741.65	Ctc/Gtc	1	L447V	non-syn	cons	bR	pM	pRa	pP	pW		x	x				x	x
Rv3088		1425	474	CDS	Rv3088	P67208	3454340..3455764	+		10, 5	50886.4	10.12	CONSERVED HYPOTHETICAL PROTEIN. POSSIBLE TRIACYLGLYCEROL SYNTHASE (DIACYLGLYCEROL ACYLTRANSFERASE).	3455686	1615.24	ctG/ctC	3	L(s)449L	syn		bR	pM	pRa	pP	pW		x	x	x			x	x
fadD13	Rv3089	1512	503	CDS	Rv3089	O53306	3455761..3457272	+	6.2.1.-	1, 1.1.3	54459.3	4.85	PROBABLE CHAIN -FATTY-ACID-CoA LIGASE FADD13 (FATTY-ACYL-CoA SYNTHETASE)	3456666	1600.64	gcA/gcG	3	A302A	syn		bR	pM	pRa	pP	pW		x	x	x	x		x	x
Rv3093c		1005	334	CDS	Rv3093c	O05772	3461760..3462764	-	1.-.-.-	7, 1.2.7	34565.5	9.01	HYPOTHETICAL OXIDOREDUCTASE	3462135	292.5	tgC/tgG	-3	C210W	non-syn	non-cons	pR	pM	pRa	pP	pW		x		x	x		x	x
lipY	PE_PGRS63, Rv3097c	1314	437	CDS	Rv3097c	P77909	3465778..3467091	-	3.1.1.3	6, 4.3.1.2, 2.2.5	44991.1	4.26	PE-PGRS FAMILY PROTEIN, TRIACYLGLYCEROL LIPASE (ESTERASE/LIPASE) (TRIGLYCERIDE LIPASE) (TRIBUTYRASE)	3466919	1824.79	gGc/gCc	-2	G58A	non-syn	cons			pRa				x	x				x	x
Rv3098c		453	150	CDS	Rv3098c	O05776	3467210..3467662	-		10, 6	15695.9	11.72	HYPOTHETICAL PROTEIN	3467465	1936.78	gcG/gcC	-3	A66A	syn				pRa				x	x				x	x
moaA1	moaA, Rv3109	1080	359	CDS	Rv3109	O05786	3477649..3478728	+		7, 1.7.4	39959.8	8.29	PROBABLE MOLYBDENUM COFACTOR BIOSYNTHESIS PROTEIN A MOAA1	3477942	2217.43	acA/acG	3	T98T	syn		pR		pRa		pW	x	x	x
Rv3113		669	222	CDS	Rv3113	O05790	3480074..3480742	+	3.1.3.-	7, 4.9	24801.1	5.34	POSSIBLE PHOSPHATASE	3480474	2061.64	gGa/gAa	2	G134E	non-syn	non-cons	pR	pM	pRa	pP		x	x	x	x			x	x
Rv3114		531	177	CDS	Rv3114	O05791	3480759..3481289	+		10, 5	18843.3	6.34	CONSERVED HYPOTHETICAL PROTEIN	3480789	1249.48	Tca/Cca	1	S11P	non-syn	non-cons	pR	pM	pRa	pP			x	x				x	x
														3482717	1234.16	A/G		19, 59	inter-genic	Rv3115, moeB2
cyp141	Rv3121	1203	401	CDS	Rv3121	O08362	3486509..3487711	+	1.14.-.-	7, 4.6	43730.8	4.87	PROBABLE CYTOCHROME P450 141 CYP141	3486977	1909.37	Aaa/Gaa	1	K157E	non-syn	cons							x	x	x	x
cyp141	Rv3121	1203	401	CDS	Rv3121	O08362	3486509..3487711	+	1.14.-.-	7, 4.6	43730.8	4.87	PROBABLE CYTOCHROME P450 141 CYP141	3487108	2012.58	gcC/gcT	3	A200A	syn								x	x
devS	dosS, Rv3132c	1737	578	CDS	Rv3132c	P95194	3497529..3499265	-	2.7.3.-	9, 1.10.2	62240.5	4.68	TWO COMPONENT SENSOR HISTIDINE KINASE DEVS	3498198	1852.18	gaG/gaA	-3	E356E	syn		bR	pM	pRa	pP	pW	x
Rv3134c		807	268	CDS	Rv3134c	P95192	3499943..3500749	-		10, 5	28007.8	8.18	CONSERVED HYPOTHETICAL PROTEIN	3500149	1849.16	Ctg/Ttg	-1	L(s)201L(s)	syn		bR	pM	pRa	pP			x
Rv3134c		807	268	CDS	Rv3134c	P95192	3499943..3500749	-		10, 5	28007.8	8.18	CONSERVED HYPOTHETICAL PROTEIN	3500243	1565.06	gcC/gcG	-3	A169A	syn		bR	pM	pRa	pP			x
Rv3137		783	260	CDS	Rv3137	P95189	3503393..3504175	+	3.1.3.-	7, 4.9	27661	4.97	PROBABLE MONOPHOSPHATASE	3503895	1230.32	cCg/cTg	2	P168L(s)	non-syn	non-cons		pM	pRa	pP		x			x	x		x	x
fadB4	Rv3141	972	323	CDS	Rv3141	P95185	3508095..3509066	+	1.6.5.5	1, 1.1.3	33852.7	5.22	PROBABLE NADPH QUINONE OXIDOREDUCTASE FADB4 (NADPH:QUINONE REDUCTASE) (ZETA-CRYSTALLIN)	3508970	1307.63	gaA/gaG	3	E292E	syn				pRa				x
														3509626	2115.23	C/A		80, 28	inter-genic	Rv3142c, Rv3143								x
PPE52	PPE, Rv3144c	1230	410	CDS	Rv3144c	Q6MX05	3510088..3511317	-		6, 4.3.2	39066.5	4.34	PPE-FAMILY PROTEIN	3510120	1520.34	Aag/Cag	-1	K400Q	non-syn	cons												x	x
nuoG	Rv3151	2421	806	CDS	Rv3151	P95175	3516746..3519166	+	1.6.5.3	7, 1.2.6.1, 1.2.6.2	85391.9	5.28	PROBABLE NADH DEHYDROGENASE I (CHAIN G) NUOG (NADH-UBIQUINONE OXIDOREDUCTASE CHAIN G)	3518167	834.98	atA/atG	3	I(s)474M(s)	non-syn	cons	pR	pM	pRa	pP	pW				x	x		x	x
nuoG	Rv3151	2421	806	CDS	Rv3151	P95175	3516746..3519166	+	1.6.5.3	7, 1.2.6.1, 1.2.6.2	85391.9	5.28	PROBABLE NADH DEHYDROGENASE I (CHAIN G) NUOG (NADH-UBIQUINONE OXIDOREDUCTASE CHAIN G)	3518555	1398.03	Acg/Gcg	1	T604A	non-syn	cons	pR	pM	pRa	pP	pW				x	x		x	x
PPE53	PPE, Rv3159c	1773	590	CDS	Rv3159c	Q6MX04	3527391..3529163	-		6, 4.3.2	56585.4	4.02	PPE FAMILY PROTEIN	3529067	1665.25	Cgt/Ggt	-1	R33G	non-syn	non-cons	pR		pRa				x
Rv3161c		1149	382	CDS	Rv3161c	O53311	3529990..3531138	-	1.-.-.-	7, 1.2.7	42504.1	5.01	POSSIBLE DIOXYGENASE	3530955	1903.14	Gtc/Ctc	-1	V62L	non-syn	cons	pR	pM	pRa	pP			x					x	x
														3542049	1826.5	G/A		4, 89	inter-genic	Rv3173c, Rv3174
Rv3174		708	235	CDS	Rv3174	O53324	3542138..3542845	+	1.-.-.-	7, 1.2.7	24849.4	4.79	PROBABLE SHORT-CHAIN DEHYDROGENASE/REDUCTASE	3542219	2084.85	Ggt/Agt	1	G28S	non-syn	cons	pR	pM	pRa	pP			x
Rv3175		1488	495	CDS	Rv3175	O53325	3542860..3544347	+	3.5.1.-	7, 4.9, 1.1.2	52081.8	7.72	POSSIBLE AMIDASE (AMINOHYDROLASE)	3543031	1461.87	Gcc/Acc	1	A58T	non-syn	cons	pR	pM	pRa	pP			x
														3550347	1826.43	C/T		204, 27	inter-genic	Rv3181c, Rv3182								x
Rv3183		330	109	CDS	Rv3183	O53333	3550715..3551044	+		9, 1.10.1	11802.4	7.87	POSSIBLE TRANSCRIPTIONAL REGULATORY PROTEIN	3550789	1009.25	gcC/gcG	3	A25A	syn		pR	pM		pP	pW		x
Rv3190c		1266	421	CDS	Rv3190c	O53336	3555422..3556687	-		10, 6	47449.8	6.92	HYPOTHETICAL PROTEIN	3556275	1976.72	cTg/cCg	-2	L(s)138P	non-syn	non-cons							x	x	x	x		x	x
nudC	Rv3199c	942	313	CDS	Rv3199c	O53345	3571602..3572543	-	3.6.1.22	7, 1.7.7	33794.1	4.73	PROBABLE NADH PYROPHOSPHATASE NUDC (NAD+ DIPHOSPHATASE) (NAD+ PYROPHOSPHATASE) (NADP PYROPHOSPHATASE)	3571828	1101.25	cCg/cGg	-2	P239R	non-syn	non-cons			pRa				x	x
Rv3201c		3306	1101	CDS	Rv3201c	O53347	3573731..3577036	-	3.6.1.-	2, 2.1.5	116689	6.18	PROBABLE ATP-DEPENDENT DNA HELICASE	3576231	1616.39	cAg/cGg	-2	Q269R	non-syn	cons	pR	pM	pRa	pP	pW	x
Rv3202c		3168	1055	CDS	Rv3202c	O53348	3577033..3580200	-	3.6.1.-	2, 2.1.5	110729	8.45	POSSIBLE ATP-DEPENDENT DNA HELICASE	3577497	1913.92	Gaa/Aaa	-1	E902K	non-syn	cons	pR	pM	pRa	pP	pW		x
Rv3204		306	102	CDS	Rv3204	O05862	3581315..3581620	+	2.1.1.-	2, 4.8	11017.6	7.7	POSSIBLE DNA-METHYLTRANSFERASE (MODIFICATION METHYLASE)	3581414	1673.73	Aca/Gca	1	T34A	non-syn	cons		pM	pRa	pP				x	x	x		x	x
Rv3210c		696	231	CDS	Rv3210c	O05856	3586844..3587539	-		10, 5	25121.3	4.96	CONSERVED HYPOTHETICAL PROTEIN	3587446	1748.71	Ctg/Ttg	-1	L(s)32L(s)	syn								x
Rv3213c		801	266	CDS	Rv3213c	O05853	3590692..3591492	-		3, 3.3	28575.2	8.48	POSSIBLE SOJ/PARA-RELATED PROTEIN	3591063	1882.49	Aag/Gag	-1	K144E	non-syn	cons							x	x	x	x		x
Rv3220c		1506	501	CDS	Rv3220c	O05846	3596029..3597534	-	2.7.3.-	9, 1.10.2	54012.3	5.58	PROBABLE TWO COMPONENT SENSOR KINASE	3597249	1635.4	Ggc/Cgc	-1	G96R	non-syn	non-cons		pM	pRa	pP			x
Rv3224		849	282	CDS	Rv3224	O05842	3599851..3600699	+	1.-.-.-	7, 1.2.7	29814.4	5.14	POSSIBLE IRON-REGULATED SHORT-CHAIN DEHYDROGENASE/REDUCTASE	3600576	1621.81	tgC/tgT	3	C242C	syn		pR	pM	pRa	pP			x	x
Rv3228		993	331	CDS	Rv3228	O05873	3604726..3605718	+		10, 5	34857.7	7.9	CONSERVED HYPOTHETICAL PROTEIN	3604821	220.63	gcG/gcC	3	A32A	syn			pM	pRa	pP	pW			x	x	x		x
Rv3236c	kefB	1158	385	CDS	Rv3236c	Q7D5V5	3611959..3613116	-		3, 3.1.2, 2.3.4	39043.1	7.93	PROBABLE CONSERVED INTEGRAL MEMBRANE TRANSPORT PROTEIN	3612813	1646.94	Acg/Gcg	-1	T102A	non-syn	cons		pM	pRa	pP			x	x
Rv3239c		3147	1048	CDS	Rv3239c	O05884	3614457..3617603	-		3, 3.1.6, 2.3.4	110199	9.73	PROBABLE CONSERVED TRANSMEMBRANE TRANSPORT PROTEIN	3614982	1915.06	ctA/ctG	-3	L874L(s)	syn				pRa		pW		x		x	x		x	x
														3621423	1944.33	A/G		169, 147	inter-genic	Rv3241c, Rv3242c									x			x	x
Rv3243c		843	280	CDS	Rv3243c	O05888	3622249..3623091	-		10, 6	30689.2	7.17	HYPOTHETICAL PROTEIN	3622441	1394.55	gtT/gtG	-3	V217V(s)	syn		pR	pM	pRa	pP		x			x	x		x	x
mtrB	Rv3245c	1704	567	CDS	Rv3245c	Q50496	3624910..3626613	-	2.7.3.-	9, 1.10.2	61636.5	8.99	TWO COMPONENT SENSORY TRANSDUCTION HISTIDINE KINASE MTRB	3625065	1626.91	Atg/Ctg	-1	M(s)517L(s)	non-syn	cons	pR	pM	pRa	pP	pW	x			x	x		x	x
mtrB	Rv3245c	1704	567	CDS	Rv3245c	Q50496	3624910..3626613	-	2.7.3.-	9, 1.10.2	61636.5	8.99	TWO COMPONENT SENSORY TRANSDUCTION HISTIDINE KINASE MTRB	3626562	1537.34	Ccg/Tcg	-1	P18S	non-syn	non-cons	pR	pM	pRa	pP	pW	x		x
sahH	Rv3248c	1488	495	CDS	Rv3248c	P60176	3628160..3629647	-	3.3.1.1	7, 1.4.2, 1.6.1	54323.5	4.85	PROBABLE ADENOSYLHOMOCYSTEINASE SAHH (S-ADENOSYL-L-HOMOCYSTEINE HYDROLASE) (ADOHCYASE)	3628520	1850.63	tcC/tcT	-3	S376S	syn				pRa			x		x
pmmA	Rv3257c	1398	465	CDS	Rv3257c	O86374	3637312..3638709	-	5.4.2.8	7, 1.3.3	49040.8	4.47	PROBABLE PHOSPHOMANNOMUTASE PMMA (PMM) (PHOSPHOMANNOSE MUTASE)	3638093	1763.24	tCg/tTg	-2	S206L(s)	non-syn	non-cons	pR	pM	pRa	pP	pW	x						x	x
Rv3263		1662	553	CDS	Rv3263	P96868	3643177..3644838	+	2.1.1.-	2, 2.1.5	60673.3	8.23	PROBABLE DNA METHYLASE (MODIFICATION METHYLASE) (METHYLTRANSFERASE)	3643985	1955.26	gAg/gCg	2	E270A	non-syn	non-cons							x
Rv3272		1185	394	CDS	Rv3272	P96877	3653448..3654632	+		10, 5	42458.5	7.69	CONSERVED HYPOTHETICAL PROTEIN	3653988	1734.04	Gtg/Atg	1	V(s)181M(s)	non-syn	cons		pM	pRa	pP			x
Rv3282		669	222	CDS	Rv3282	P96887	3664219..3664887	+		10, 5	23010.3	6.25	CONSERVED HYPOTHETICAL PROTEIN	3664457	1880.66	gCc/gAc	2	A80D	non-syn	non-cons	pR	pM	pRa	pP	pW		x
sseA	Rv3283	894	297	CDS	Rv3283	P96888	3664928..3665821	+	2.8.1.1	7, 1.3.5	33288.3	4.8	PROBABLE THIOSULFATE SULFURTRANSFERASE SSEA (RHODANESE) (THIOSULFATE CYANIDE TRANSSULFURASE) (THIOSULFATE THIOTRANSFERASE)	3665753	1604.48	Gag/Aag	1	E276K	non-syn	cons	pR	pM	pRa	pP	pW		x
Rv3289c		378	125	CDS	Rv3289c	P96894	3670034..3670411	-		3, 2.3.5	13151.5	7.97	POSSIBLE TRANSMEMBRANE PROTEIN	3670040	1720.41	gcG/gcA	-3	A124A	syn		pR	pM	pRa	pP			x					x	x
pcd	aldB, Rv3293	1485	494	CDS	Rv3293	Q7D5R7	3673602..3675086	+	1.5.-.-	7, 1.2.7	51312.1	5.05	PROBABLE PIPERIDEINE-6-CARBOXILIC ACID DEHYDROGENASE PCD (PIPERIDEINE-6-CARBOXYLATE DEHYDROGENASE)	3674157	399.94	Tgc/Agc	1	C186S	non-syn	non-cons		pM	pRa	pP			x	x
Rv3294c		810	269	CDS	Rv3294c	Q8VJ37	3675186..3675995	-		10, 5	29523.8	10.56	CONSERVED HYPOTHETICAL PROTEIN	3675504	2208.85	atC/atA	-3	I(s)164I(s)	syn									x
lhr	Rv3296	4542	1513	CDS	Rv3296	P96901	3676775..3681316	+	3.6.1.-	2, 2.1.5	161347	6.62	PROBABLE ATP-DEPENDENT HELICASE LHR (LARGE HELICASE-RELATED PROTEIN)	3678249	1363.83	aAg/aCg	2	K492T	non-syn	non-cons	pR	pM	pRa	pP			x
lhr	Rv3296	4542	1513	CDS	Rv3296	P96901	3676775..3681316	+	3.6.1.-	2, 2.1.5	161347	6.62	PROBABLE ATP-DEPENDENT HELICASE LHR (LARGE HELICASE-RELATED PROTEIN)	3680932	908.25	ccG/ccA	3	P1386P	syn		pR	pM	pRa	pP			x	x
nei	Rv3297	768	255	CDS	Rv3297	P64156	3681320..3682087	+	3.2.-.-	2, 2.1.5, 2.2.2	28525.5	8.78	PROBABLE ENDONUCLEASE VIII NEI	3681548	1440.08	Agg/Cgg	1	R77R	syn		pR	pM	pRa	pP			x	x				x
lpdA	Rv3303c	1482	493	CDS	Rv3303c	O53355	3689457..3690938	-	1.8.1.4	7, 1.2.2	51456.8	6.27	PROBABLE DIHYDROLIPOAMIDE DEHYDROGENASE LPDA (LIPOAMIDE REDUCTASE (NADH)) (LIPOYL DEHYDROGENASE) (DIHYDROLIPOYL DEHYDROGENASE) (DIAPHORASE)	3689523	1577.14	tgC/tgA	-3	C472*	non-syn	non-cons		pM	pRa	pP	pW		x	x	x	x		x
lpdA	Rv3303c	1482	493	CDS	Rv3303c	O53355	3689457..3690938	-	1.8.1.4	7, 1.2.2	51456.8	6.27	PROBABLE DIHYDROLIPOAMIDE DEHYDROGENASE LPDA (LIPOAMIDE REDUCTASE (NADH)) (LIPOYL DEHYDROGENASE) (DIHYDROLIPOYL DEHYDROGENASE) (DIAPHORASE)	3690016	932.66	tTg/tCg	-2	L(s)308S	non-syn	non-cons		pM	pRa	pP	pW		x					x
amiB1	amiB, Rv3306c	1185	394	CDS	Rv3306c	Q7D5Q9	3692805..3693989	-	3.5.1.-	7, 1.1.2, 4.9, 2.2.3	40740.2	4.85	PROBABLE AMIDOHYDROLASE AMIB1 (AMINOHYDROLASE)	3693681	1427.19	gcT/gcG	-3	A103A	syn			pM	pRa	pP	pW		x	x				x	x
sdhD	Rv3317	435	144	CDS	Rv3317	O53369	3704437..3704871	+	1.3.99.1	7, 1.2.3	16886.7	10.89	PROBABLE SUCCINATE DEHYDROGENASE (HYDROPHOBIC MEMBRANE ANCHOR SUBUNIT) SDHD (SUCCINIC DEHYDROGENASE) (FUMARATE REDUCTASE) (FUMARATE DEHYDROGENASE) (FUMARIC HYDROGENASE)	3704596	1803.78	Gtg/Ctg	1	V(s)54L(s)	non-syn	cons		pM	pRa	pP	pW		x	x	x	x		x	x
sdhD	Rv3317	435	144	CDS	Rv3317	O53369	3704437..3704871	+	1.3.99.1	7, 1.2.3	16886.7	10.89	PROBABLE SUCCINATE DEHYDROGENASE (HYDROPHOBIC MEMBRANE ANCHOR SUBUNIT) SDHD (SUCCINIC DEHYDROGENASE) (FUMARATE REDUCTASE) (FUMARATE DEHYDROGENASE) (FUMARIC HYDROGENASE)	3704770	1863.61	Acc/Gcc	1	T112A	non-syn	cons		pM	pRa	pP	pW		x
sigJ	Rv3328c	939	312	CDS	Rv3328c	O53378	3713394..3714332	-		2, 2.1.7	33530.1	6.9	PROBABLE ALTERNATIVE RNA POLYMERASE SIGMA FACTOR (FRAGMENT) SIGJ	3714211	1669.35	cCg/cAg	-2	P41Q	non-syn	non-cons							x		x	x		x	x
Rv3329		1317	438	CDS	Rv3329	O53379	3714392..3715708	+	2.6.1.-	7, 4.8	47699.1	5.32	PROBABLE AMINOTRANSFERASE	3714757	1936.35	caA/caC	3	Q122H	non-syn	cons			pRa				x		x	x		x	x
Rv3335c		870	289	CDS	Rv3335c	O53385	3721731..3722600	-		3, 2.3.4	31292.9	10.58	PROBABLE CONSERVED INTEGRAL MEMBRANE PROTEIN	3721806	1384.41	ggC/ggG	-3	G265G	syn		pR	pM	pRa	pP			x	x	x	x		x	x
PPE54	PPE, Rv3343c	7572	2523	CDS	Rv3343c	Q6MWY2	3729364..3736935	-		6, 4.3.2	250345	3.88	PPE FAMILY PROTEIN	3730993	1598.72	ggT/ggC	-3	G1981G	syn				pRa		pW	x	x
PPE54	PPE, Rv3343c	7572	2523	CDS	Rv3343c	Q6MWY2	3729364..3736935	-		6, 4.3.2	250345	3.88	PPE FAMILY PROTEIN	3732624	928.12	Ttg/Ctg	-1	L(s)1438L(s)	syn				pRa		pW	x	x
PPE54	PPE, Rv3343c	7572	2523	CDS	Rv3343c	Q6MWY2	3729364..3736935	-		6, 4.3.2	250345	3.88	PPE FAMILY PROTEIN	3735802	1088.07	acG/acC	-3	T378T	syn				pRa		pW	x	x
PPE54	PPE, Rv3343c	7572	2523	CDS	Rv3343c	Q6MWY2	3729364..3736935	-		6, 4.3.2	250345	3.88	PPE FAMILY PROTEIN	3736628	663.44	gAg/gCg	-2	E103A	non-syn	non-cons			pRa		pW	x	x		x	x		x	x
PE_PGRS50	PE_PGRS, Rv3345c	4617	1538	CDS	Rv3345c	Q6MWY0	3738158..3742774	-		6, 4.3.1.2	129385	10.11	PE-PGRS FAMILY PROTEIN	3741572	100.68	ggC/ggT	-3	G401G	syn		pR	pM	pRa		pW			x
														3743656	1890.65	G/A		201, 55	inter-genic	Rv3346c, PPE55
PPE55	PPE, Rv3347c	9474	3157	CDS	Rv3347c	Q6MWX9	3743711..3753184	-		6, 4.3.2	309539	3.93	PPE FAMILY PROTEIN	3743899	1719.93	Ctg/Ttg	-1	L(s)3096L(s)	syn								x
PPE55	PPE, Rv3347c	9474	3157	CDS	Rv3347c	Q6MWX9	3743711..3753184	-		6, 4.3.2	309539	3.93	PPE FAMILY PROTEIN	3746409	1591.17	cTg/cCg	-2	L(s)2259P	non-syn	non-cons							x	x	x	x		x	x
PPE55	PPE, Rv3347c	9474	3157	CDS	Rv3347c	Q6MWX9	3743711..3753184	-		6, 4.3.2	309539	3.93	PPE FAMILY PROTEIN	3752207	1994.66	atT/atC	-3	I(s)326I(s)	syn								x		x	x		x	x
PPE55	PPE, Rv3347c	9474	3157	CDS	Rv3347c	Q6MWX9	3743711..3753184	-		6, 4.3.2	309539	3.93	PPE FAMILY PROTEIN	3753164	1308.8	ccA/ccC	-3	P7P	syn								x		x	x		x	x
Rv3349c		741	246	CDS	Rv3349c	Q93IG7	3754293..3755033	-		5, 4.2.1.3	26598.3	11.64	PROBABLE TRANSPOSASE	3754508	845.04	Ctc/Gtc	-1	L176V	non-syn	cons							x
PPE56	PPE, Rv3350c	11151	3716	CDS	Rv3350c	Q6MWX8	3755952..3767102	-		6, 4.3.2	363350	4.05	PPE FAMILY PROTEIN	3761169	1797.08	gcG/gcA	-3	A1978A	syn								x
PPE56	PPE, Rv3350c	11151	3716	CDS	Rv3350c	Q6MWX8	3755952..3767102	-		6, 4.3.2	363350	4.05	PPE FAMILY PROTEIN	3761191	1833.69	gTc/gCc	-2	V1971A	non-syn	cons							x	x
PPE56	PPE, Rv3350c	11151	3716	CDS	Rv3350c	Q6MWX8	3755952..3767102	-		6, 4.3.2	363350	4.05	PPE FAMILY PROTEIN	3762013	1936.75	cTc/cGc	-2	L1697R	non-syn	non-cons							x
Rv3365c		2631	876	CDS	Rv3365c	Q93IG6	3774871..3777501	-		10, 5	93409.4	6.92	CONSERVED HYPOTHETICAL PROTEIN	3775409	479.71	cAg/cGg	-2	Q698R	non-syn	cons		pM	pRa	pP	pW		x
Rv3365c		2631	876	CDS	Rv3365c	Q93IG6	3774871..3777501	-		10, 5	93409.4	6.92	CONSERVED HYPOTHETICAL PROTEIN	3775441	876.29	agT/agG	-3	S687R	non-syn	non-cons		pM	pRa	pP	pW		x
spoU	Rv3366	465	154	CDS	Rv3366	O50394	3777737..3778201	+	2.1.1.-	2, 2.1.7	16516.8	7.14	PROBABLE tRNA/rRNA METHYLASE SPOU (tRNA/rRNA METHYLTRANSFERASE)	3778011	1068.58	cGG/cAT	2	R92H	non-syn	cons							x
spoU	Rv3366	465	154	CDS	Rv3366	O50394	3777737..3778201	+	2.1.1.-	2, 2.1.7	16516.8	7.14	PROBABLE tRNA/rRNA METHYLASE SPOU (tRNA/rRNA METHYLTRANSFERASE)	3778012	1092.47	cGG/cAT	3	R92H	non-syn	cons							x
														3778396	2041.48	C/T		195, 172	inter-genic	spoU, PE_PGRS51
idsB	Rv3383c	1053	350	CDS	Rv3383c	O50410	3797437..3798489	-	2.5.1.-	1, 1.8.3	36431.7	4.93	POSSIBLE POLYPRENYL SYNTHETASE IDSB (POLYPRENYL TRANSFERASE) (POLYPRENYL DIPHOSPHATE SYNTHASE)	3798095	1619.5	gTc/gGc	-2	V132G	non-syn	non-cons		pM	pRa	pP	pW		x		x	x		x	x
														3798596	2576.79	A/G		107, 647	inter-genic	idsB, Rv3384c								x
Rv3389c		873	290	CDS	Rv3389c	Q11198	3803919..3804791	-	1.-.-.-	7, 1.2.7	30296.2	4.98	DOUBLE HOTDOG HYDRATASE	3804299	1352.93	Ccc/Tcc	-1	P165S	non-syn	non-cons							x
														3811672	2060.69	G/T		36, 47	inter-genic	Rv3395c, Rv3395A
														3811675	1975.2	A/G		39, 44	inter-genic	Rv3395c, Rv3395A
guaA	Rv3396c	1578	525	CDS	Rv3396c	P0A5A1	3812501..3814078	-	6.3.5.2	7, 1.6.1	56027.6	5.23	PROBABLE GMP SYNTHASE [GLUTAMINE-HYDROLYZING] GUAA (GLUTAMINE AMIDOTRANSFERASE) (GMP SYNTHETASE)	3813266	1071.62	gtG/gtA	-3	V(s)271V	syn			pM	pRa	pP		x
idsA1	idsA, Rv3398c	1080	359	CDS	Rv3398c	P0A5H8	3815027..3816106	-	2.5.1.1, 2.5.1.10, 2.5.1.29	1, 1.8.3	38852	6.28	PROBABLE MULTIFUNCTIONAL GERANYLGERANYL PYROPHOSPHATE SYNTHETASE IDSA1 (GGPP SYNTHETASE) (GGPPSASE) (GERANYLGERANYL DIPHOSPHATE SYNTHASE): DIMETHYLALLYLTRANSFERASE (PRENYLTRANSFERASE) (GERANYL-DIPHOSPHATE SYNTHASE) + GERANYLTRANSTRANSFERASE (FARNESYL-DIPHOSPHATE SYNTHASE) (FARNESYL-PYROPHOSPHATE SYNTHETASE) (FARNESYL DIPHOSPHATE SYNTHETASE) (FPP SYNTHETASE) + FARNESYLTRANSTRANSFERASE (GERANYLGERA…	3815477	1770	gcC/gcA	-3	A210A	syn		pR	pM	pRa	pP		x			x			x	x
Rv3399		1047	348	CDS	Rv3399	Q50726	3816129..3817175	+		10, 5	38140.1	5.01	Conserved hypothetical protein. Possible S-adenosylmethionine-dependent methyltransferase.	3817117	1411.35	gCg/gAg	2	A330E	non-syn	non-cons			pRa				x	x	x	x		x	x
Rv3402c		1239	412	CDS	Rv3402c	Q50723	3820653..3821891	-		3, 2.3.2	44897.1	7.34	CONSERVED HYPOTHETICAL PROTEIN	3821845	1702.99	gCa/gAa	-2	A16E	non-syn	non-cons							x
Rv3403c		1602	533	CDS	Rv3403c	P65071	3822262..3823863	-		10, 6	57880	5.24	HYPOTHETICAL PROTEIN	3823159	1741.54	gtT/gtA	-3	V235V	syn			pM	pRa	pP			x		x	x		x	x
Rv3407		300	99	CDS	Rv3407	P65077	3826252..3826551	+		0, 5	11009.6	10.74	CONSERVED HYPOTHETICAL PROTEIN, ANTITOXIN	3826501	1967.94	Cgc/Tgc	1	R84C	non-syn	non-cons	pR	pM	pRa	pP	pW		x	x
Rv3408		411	136	CDS	Rv3408	Q50717	3826548..3826958	+		0, 5	14669.7	5.18	CONSERVED HYPOTHETICAL PROTEIN WITH PIN DOMAIN	3826684	1903.15	tCg/tTg	2	S46L(s)	non-syn	non-cons	pR	pM	pRa	pP	pW		x	x	x	x		x	x
guaB3	Rv3410c	1128	376	CDS	Rv3410c	P65170	3828783..3829910	-	1.1.1.205	7, 1.6.1	38990.5	4.98	PROBABLE INOSINE-5'-MONOPHOSPHATE DEHYDROGENASE GUAB3 (IMP DEHYDROGENASE) (INOSINIC ACID DEHYDROGENASE) (INOSINATE DEHYDROGENASE) (IMP OXIDOREDUCTASE) (INOSINE-5'-MONOPHOSPHATE OXIDOREDUCTASE) (IMPDH) (IMPD)	3829770	1705.9	ccA/ccG	-3	P47P	syn			pM	pRa	pP	pW				x	x		x	x
guaB2	Rv3411c	1590	529	CDS	Rv3411c	P65167	3829930..3831519	-	1.1.1.205	7, 1.6.1	54866.9	6.33	PROBABLE INOSINE-5'-MONOPHOSPHATE DEHYDROGENASE GUAB2 (IMP DEHYDROGENASE) (INOSINIC ACID DEHYDROGENASE) (INOSINATE DEHYDROGENASE) (IMP OXIDOREDUCTASE) (INOSINE-5'-MONOPHOSPHATE OXIDOREDUCTASE) (IMPDH) (IMPD)	3830349	1289.82	Gcg/Acg	-1	A391T	non-syn	cons		pM	pRa	pP	pW	x
guaB2	Rv3411c	1590	529	CDS	Rv3411c	P65167	3829930..3831519	-	1.1.1.205	7, 1.6.1	54866.9	6.33	PROBABLE INOSINE-5'-MONOPHOSPHATE DEHYDROGENASE GUAB2 (IMP DEHYDROGENASE) (INOSINIC ACID DEHYDROGENASE) (INOSINATE DEHYDROGENASE) (IMP OXIDOREDUCTASE) (INOSINE-5'-MONOPHOSPHATE OXIDOREDUCTASE) (IMPDH) (IMPD)	3830695	986.38	gcT/gcC	-3	A275A	syn			pM	pRa	pP	pW	x						x	x
Rv3415c		828	275	CDS	Rv3415c	Q50711	3833694..3834521	-		10, 5	28626.9	9.97	CONSERVED HYPOTHETICAL PROTEIN	3834486	2095.38	caA/caG	-3	Q12Q	syn			pM	pRa	pP			x
rimI	Rv3420c	477	158	CDS	Rv3420c	Q50708	3838586..3839062	-	2.3.1.128	2, 2.1.1	17357.4	8.42	RIBOSOMAL-PROTEIN-ALANINE ACETYLTRANSFERASE RIMI (ACETYLATING ENZYME FOR N-TERMINAL OF RIBOSOMAL PROTEIN S18)	3838871	1219.77	gcT/gcC	-3	A64A	syn			pM	pRa	pP	pW		x	x	x	x		x	x
Rv3424c		363	120	CDS	Rv3424c	P65085	3841714..3842076	-		10, 6	13018.2	11.28	HYPOTHETICAL PROTEIN	3841790	3472.37	gTg/gCg	-2	V(s)96A	non-syn	cons							x
PPE57	PPE, Rv3425	531	176	CDS	Rv3425	Q50703	3842239..3842769	+		6, 4.3.2	19855	4.65	PPE FAMILY PROTEIN	3842620	1481.2	Act/Gct	1	T128A	non-syn	cons					pW		x
PPE57	PPE, Rv3425	531	176	CDS	Rv3425	Q50703	3842239..3842769	+		6, 4.3.2	19855	4.65	PPE FAMILY PROTEIN	3842625	1443.16	ccA/ccG	3	P129P	syn						pW		x
Rv3428c		1233	411	CDS	Rv3428c	Q50700	3844738..3845970	-		5, 4.2.1.3	45461.7	9.19	POSSIBLE TRANSPOSASE	3844992	1738.44	Agc/Tgc	-1	S327C	non-syn	non-cons			pRa		pW					x
Rv3428c		1233	411	CDS	Rv3428c	Q50700	3844738..3845970	-		5, 4.2.1.3	45461.7	9.19	POSSIBLE TRANSPOSASE	3845695	1739.57	cgG/cgA	-3	R92R	syn				pRa		pW
														3846791	940.8	A/G		821, 374	inter-genic	Rv3428c, PPE59
Rv3440c		312	103	CDS	Rv3440c	O06257	3859665..3859976	-		10, 6	10672	8.07	HYPOTHETICAL PROTEIN	3859893	1307.18	gaG/gaA	-3	E28E	syn			pM	pRa	pP			x		x	x		x	x
esxU	Rv3445c	378	125	CDS	Rv3445c	O06262	3862947..3863324	-		3, 5, 2.3.2	13476.2	6.68	ESAT-6 LIKE PROTEIN ESXU	3863138	1064.17	Ccg/Tcg	-1	P63S	non-syn	non-cons	pR	pM	pRa	pP	pW		x	x
Rv3446c		1215	404	CDS	Rv3446c	O06263	3863317..3864531	-		10, 6	41523.4	8.7	HYPOTHETICAL ALANINE AND VALINE RICH PROTEIN	3863681	1547.34	cGg/cCg	-2	R284P	non-syn	non-cons		pM	pRa	pP	pW		x	x
Rv3447c		3711	1236	CDS	Rv3447c	O06264	3864528..3868238	-		3, 2.3.4	131896	7.41	PROBABLE CONSERVED MEMBRANE PROTEIN	3864995	1819.18	Agc/Ggc	-1	S1082G	non-syn	cons		pM	pRa	pP	pW		x	x	x	x		x	x
mycP4	Rv3449	1368	455	CDS	Rv3449	O06316	3869752..3871119	+	3.4.21.-	7, 2.2.3, 2.3.6	46015.8	6.63	PROBABLE MEMBRANE-ANCHORED MYCOSIN MYCP4 (SERINE PROTEASE) (SUBTILISIN-LIKE PROTEASE) (SUBTILASE-LIKE) (MYCOSIN-4)	3870010	1082.36	Acc/Gcc	1	T87A	non-syn	cons	pR	pM	pRa	pP	pW		x
Rv3450c		1413	470	CDS	Rv3450c	O06317	3871084..3872496	-		3, 2.3.4	48167	6.78	PROBABLE CONSERVED MEMBRANE PROTEIN	3871246	797.83	ggA/ggG	-3	G417G	syn								x					x	x
rplQ	Rv3456c	543	181	CDS	Rv3456c	P0A5V4	3876890..3877432	-		2, 2.1.1	19475.1	10.23	PROBABLE 50S RIBOSOMAL PROTEIN L17 RPLQ	3877421	1997.55	ccT/ccC	-3	P4P	syn		pR	pM	pRa	pP	pW			x	x	x		x	x
rmlC	rfbC, Rv3465	609	202	CDS	Rv3465	O06330	3882834..3883442	+	5.1.3.13	7, 1.3.3	22313.9	4.74	dTDP-4-DEHYDRORHAMNOSE 3,5-EPIMERASE RMLC (dTDP-4-KETO-6-DEOXYGLUCOSE 3,5-EPIMERASE) (dTDP-L-RHAMNOSE SYNTHETASE) (THYMIDINE DIPHOSPHO-4-KETO-RHAMNOSE 3,5-EPIMERASE)	3883178	2046.06	gaA/gaC	3	E115D	non-syn	cons	pR	pM	pRa	pP		x		x
Rv3467		954	317	CDS	Rv3467	Q50655	3883964..3884917	+		5, 4.2.2	34535.2	7.09	CONSERVED HYPOTHETICAL PROTEIN	3884906	1891.35	Aaa/Gaa	1	K315E	non-syn	cons	pR	pM	pRa				x
Rv3468c	rmlB3	1095	364	CDS	Rv3468c	Q6MWX3	3884975..3886069	-	4.2.1.46	7, 1.3.3	39482.7	10.12	POSSIBLE DTDP-GLUCOSE 4,6-DEHYDRATASE	3885886	1297.66	Atc/Gtc	-1	I(s)62V	non-syn	cons		pM	pRa	pP					x	x		x	x
kgtP	Rv3476c	1350	449	CDS	Rv3476c	O06339	3892371..3893720	-		3, 3.1.3, 2.3.4	49516.5	9.51	PROBABLE DICARBOXYLIC ACID TRANSPORT INTEGRAL MEMBRANE PROTEIN KGTP (DICARBOXYLATE TRANSPORTER)	3892671	1394.18	gtT/gtC	-3	V350V	syn								x		x	x		x	x
kgtP	Rv3476c	1350	449	CDS	Rv3476c	O06339	3892371..3893720	-		3, 3.1.3, 2.3.4	49516.5	9.51	PROBABLE DICARBOXYLIC ACID TRANSPORT INTEGRAL MEMBRANE PROTEIN KGTP (DICARBOXYLATE TRANSPORTER)	3893480	1531.28	Ctt/Ttt	-1	L81F	non-syn	cons							x					x	x
PPE60	mtb39c, PPE, Rv3478	1182	393	CDS	Rv3478	Q6MWX1	3894426..3895607	+		6, 4.3.2	39381.5	4.95	PE FAMILY PROTEIN	3894732	1039.48	Agg/Ggg	1	R103G	non-syn	non-cons	pR	pM	pRa	pP	pW		x
PPE60	mtb39c, PPE, Rv3478	1182	393	CDS	Rv3478	Q6MWX1	3894426..3895607	+		6, 4.3.2	39381.5	4.95	PE FAMILY PROTEIN	3895585	1317.39	cCc/cTc	2	P387L	non-syn	non-cons	pR	pM	pRa	pP	pW		x
														3895727	1616.57	C/A		120, 93	inter-genic	PPE60, Rv3479												x	x
Rv3479		3066	1021	CDS	Rv3479	O06342	3895820..3898885	+		3, 2.3.5	109260	7.41	POSSIBLE TRANSMEMBRANE PROTEIN	3898408	1819.39	gcA/gcG	3	A863A	syn								x		x	x		x	x
lipF	Rv3487c	834	277	CDS	Rv3487c	O06350	3906174..3907007	-	3.-.-.-	7, 2.2.5	29397.5	7.67	PROBABLE ESTERASE/LIPASE LIPF	3906311	1890.74	Cgt/Tgt	-1	R233C	non-syn	non-cons							x	x
otsA	Rv3490	1503	500	CDS	Rv3490	O06353	3908236..3909738	+	2.4.1.15	0, 3.5	55862.3	6.73	PROBABLE ALPHA, ALPHA-TREHALOSE-PHOSPHATE SYNTHASE [UDP-FORMING] OTSA (TREHALOSE-6-PHOSPHATE SYNTHASE) (UDP-GLUCOSE-GLUCOSEPHOSPHATE GLUCOSYLTRANSFERASE) (TREHALOSEPHOSPHATE-UDP GLUCOSYLTRANSFERASE) (TREHALOSE-6-PHOSPHATE SYNTHETASE) (TREHALOSE-PHOSPHATE SYNTHASE) (TREHALOSE-PHOSPHATE SYNTHETASE) (TRANSGLUCOSYLASE) (TREHALOSEPHOSPHATE-UDP GLUCOSYL TRANSFERASE)	3908465	1107.94	gAa/gGa	2	E77G	non-syn	non-cons	pR	pM	pRa	pP	pW	x
otsA	Rv3490	1503	500	CDS	Rv3490	O06353	3908236..3909738	+	2.4.1.15	0, 3.5	55862.3	6.73	PROBABLE ALPHA, ALPHA-TREHALOSE-PHOSPHATE SYNTHASE [UDP-FORMING] OTSA (TREHALOSE-6-PHOSPHATE SYNTHASE) (UDP-GLUCOSE-GLUCOSEPHOSPHATE GLUCOSYLTRANSFERASE) (TREHALOSEPHOSPHATE-UDP GLUCOSYLTRANSFERASE) (TREHALOSE-6-PHOSPHATE SYNTHETASE) (TREHALOSE-PHOSPHATE SYNTHASE) (TREHALOSE-PHOSPHATE SYNTHETASE) (TRANSGLUCOSYLASE) (TREHALOSEPHOSPHATE-UDP GLUCOSYL TRANSFERASE)	3909235	1728.08	Gtg/Ctg	1	V(s)334L(s)	non-syn	cons	pR	pM	pRa	pP	pW	x						x	x
mce4C	Rv3497c	1074	357	CDS	Rv3497c	O53542	3915883..3916956	-		0, 4.1	38132.3	9.45	MCE-FAMILY PROTEIN MCE4C	3916386	1819.62	Cgt/Agt	-1	R191S	non-syn	non-cons	pR	pM	pRa	pP	pW		x	x
PE_PGRS56	PE_PGRS, Rv3512	3240	1079	CDS	Rv3512	Q6MWW7	3941724..3944963	+		6, 4.3.1.2	81161.5	3.73	PE-PGRS FAMILY PROTEIN	3942640	203.93	aTt/aCt	2	I(s)306T	non-syn	non-cons	pR	pM	pRa	pP	pW		x
fadD19	Rv3515c	1647	548	CDS	Rv3515c	Q7D5D8	3950824..3952470	-	6.2.1.-	1, 1.1.3	59708.3	5.38	PROBABLE FATTY-ACID-CoA LIGASE FADD19 (FATTY-ACID-CoA SYNTHETASE) (FATTY-ACID-CoA SYNTHASE)	3952308	1510.67	Gac/Tac	-1	D55Y	non-syn	non-cons							x
echA19	Rv3516	792	263	CDS	Rv3516	O53561	3952544..3953335	+	4.2.1.17	1, 1.1.3	28216.4	7.34	POSSIBLE ENOYL-CoA HYDRATASE ECHA19 (ENOYL HYDRASE) (UNSATURATED ACYL-CoA HYDRATASE) (CROTONASE)	3952800	1654.42	gGc/gAc	2	G86D	non-syn	non-cons			pRa				x
Rv3521		912	303	CDS	Rv3521	O53566	3957521..3958432	+		10, 5	32970.4	6.32	CONSERVED HYPOTHETICAL PROTEIN	3958403	1695.47	Aac/Gac	1	N295D	non-syn	cons		pM		pP			x
ltp4	Rv3522	1065	354	CDS	Rv3522	O53567	3958448..3959512	+	2.3.1.16	1, 3.1.5	37864.8	6.38	POSSIBLE LIPID TRANSFER PROTEIN OR KETO ACYL-COA THIOLASE LTP4	3959418	1767.74	aCc/aTc	2	T324I(s)	non-syn	non-cons		pM		pP	pW		x		x	x		x	x
ltp3	Rv3523	1185	394	CDS	Rv3523	P71878	3959529..3960713	+	2.3.1.16	1, 3.1.5	41421.2	6.64	PROBABLE LIPID CARRIER PROTEIN OR KETO ACYL-COA THIOLASE LTP3	3959730	1471.68	Ttc/Ctc	1	F68L	non-syn	cons		pM	pRa	pP	pW		x
Rv3525c		525	174	CDS	Rv3525c	P71876	3961800..3962324	-		7, 1.7.14	17665.4	5.89	POSSIBLE SIDEROPHORE-BINDING PROTEIN	3962187	1645.24	gaC/gaT	-3	D46D	syn								x
Rv3528c		714	237	CDS	Rv3528c	P71873	3964479..3965192	-		10, 6	27440.3	8.06	HYPOTHETICAL PROTEIN	3964518	2066.16	ccC/ccT	-3	P225P	syn								x	x
Rv3531c		1128	375	CDS	Rv3531c	P71870	3967817..3968944	-		10, 6	41870	5.1	HYPOTHETICAL PROTEIN	3968006	1967.28	ttT/ttG	-3	F313L(s)	non-syn	cons	pR	pM		pP	pW		x	x
														3970594	1710.26	C/G		31, 111	inter-genic	PPE61, PPE62
kstD	Rv3537	1692	564	CDS	Rv3537	P71864	3975369..3977060	+	1.-.-.-	7, 1.2.7	60635.8	8.38	PROBABLE DEHYDROGENASE	3976595	1890.38	agG/agT	3	R409S	non-syn	non-cons	pR	pM	pRa	pP	pW
ltp2	Rv3540c	1161	386	CDS	Rv3540c	P71861	3979499..3980659	-	2.3.1.16	1, 3.1.5	40555.6	5.37	PROBABLE LIPID TRANSFER PROTEIN OR KETO ACYL-COA THIOLASE LTP2	3979990	1664.91	Gtg/Ctg	-1	V(s)224L(s)	non-syn	cons		pM	pRa	pP	pW		x
fadE29	Rv3543c	1164	387	CDS	Rv3543c	P71858	3981977..3983140	-	1.3.99.-	1, 1.1.3	42715.3	6.6	PROBABLE ACYL-CoA DEHYDROGENASE FADE29	3981983	1943.24	ccC/ccT	-3	P386P	syn		pR	pM	pRa	pP	pW		x
cyp125	Rv3545c	1302	433	CDS	Rv3545c	P63709	3984144..3985445	-	1.14.-.-	7, 4.6	48400.4	5.59	PROBABLE CYTOCHROME P450 125 CYP125	3984321	1812.89	caC/caT	-3	H375H	syn		pR	pM	pRa	pP	pW		x					x	x
fdxB	Rv3554	2058	685	CDS	Rv3554	P71846	3992685..3994742	+	1.-.-.-	7, 1.2.6.3	76533.5	6.94	POSSIBLE ELECTRON TRANSFER PROTEIN FDXB	3993058	1220.49	gGg/gAg	2	G125E	non-syn	non-cons		pM	pRa	pP	pW		x
														4001622	1751.6	T/C		33, 15	inter-genic	fadE30, fadD3
fadE32	Rv3563	960	320	CDS	Rv3563	P96845	4004291..4005250	+	1.3.99.-	1, 1.1.3	33455	6.24	PROBABLE ACYL-CoA DEHYDROGENASE FADE32	4005114	746.23	tGg/tCg	2	W275S	non-syn	non-cons	pR	pM	pRa	pP	pW			x				x	x
fadE33	Rv3564	957	318	CDS	Rv3564	P96846	4005247..4006203	+	1.3.99.-	1, 1.1.3	33558.2	4.77	PROBABLE ACYL-CoA DEHYDROGENASE FADE33	4005607	1248.7	Ttg/Ctg	1	L(s)121L(s)	syn		pR	pM	pRa	pP	pW	x		x	x	x		x	x
hsaB	Rv3567c	564	187	CDS	Rv3567c	P96849	4008719..4009282	-	1.-.-.-	7, 1.2.7	20539.2	4.7	POSSIBLE OXIDOREDUCTASE. Possible 3-hydroxy-9,10-seconandrost-1,3,5(10)-triene-9,17-dione hydroxylase.	4008747	1699.74	aTc/aCc	-2	I(s)179T	non-syn	non-cons		pM	pRa	pP			x	x				x	x
Rv3579c		969	322	CDS	Rv3579c	P96861	4021425..4022393	-	2.1.1.-	7, 4.8	34009.7	11.36	POSSIBLE TRNA/RRNA METHYLTRANSFERASE	4022388	1368.42	ccC/ccT	-3	P2P	syn			pM	pRa	pP		x
ispF	Rv3581c	480	159	CDS	Rv3581c	P65183	4023868..4024347	-		7, 1.7.11	16425.8	6.67	PROBABLE 2C-METHYL-D-ERYTHRITOL 2,4-CYCLODIPHOSPHATE SYNTHASE ISPF (MECPS)	4024273	1552.56	gtA/gtG	-3	V25V(s)	syn			pM	pRa	pP	pW	x			x	x		x	x
radA	Rv3585	1443	480	CDS	Rv3585	P65953	4026444..4027886	+		2, 2.1.5	49880.9	7.19	DNA REPAIR PROTEIN RADA (DNA REPAIR PROTEIN SMS)	4026899	1711.2	caG/caA	3	Q152Q	syn		pR	pM	pRa	pP			x		x	x		x	x
Rv3586		1077	358	CDS	Rv3586	O53571	4027891..4028967	+		10, 5	39031	5.28	CONSERVED HYPOTHETICAL PROTEIN	4028752	1696.94	Acg/Gcg	1	T288A	non-syn	cons	pR	pM	pRa	pP			x	x				x	x
PE_PGRS58	PE_PGRS, Rv3590c	1755	584	CDS	Rv3590c	Q7D580	4031404..4033158	-		6, 4.3.1.2	48398.2	4.13	PE-PGRS FAMILY PROTEIN	4032218	369.63	gCt/gTt	-2	A314V	non-syn	cons			pRa				x	x
Rv3591c		774	257	CDS	Rv3591c	O06157	4033269..4034042	-	3.-.-.-	7, 4.9	28510.3	6.61	POSSIBLE HYDROLASE	4033577	1467.14	Ttc/Ctc	-1	F156L	non-syn	cons			pRa				x
lpqF	Rv3593	1359	452	CDS	Rv3593	O06155	4034352..4035710	+		3, 2.3.1	48487.6	7.01	PROBABLE CONSERVED LIPOPROTEIN LPQF	4034827	1465.84	gCg/gTg	2	A159V(s)	non-syn	cons		pM	pRa			x			x	x		x	x
PE_PGRS59	PE_PGRS, Rv3595c	1320	439	CDS	Rv3595c	Q6MWV6	4036731..4038050	-		6, 4.3.1.2	37142.4	3.72	PE-PGRS FAMILY PROTEIN	4037283	271.65	ggA/ggC	-3	G256G	syn				pRa				x	x	x	x
lysS	Rv3598c	1518	505	CDS	Rv3598c	P67607	4041423..4042940	-	6.1.1.6	2, 2.1.3	55677.1	5.1	LYSYL-TRNA SYNTHETASE 1 LYSS (LYSINE--TRNA LIGASE 1) (LYSRS 1) (LYSINE TRANSLASE)	4041581	2086.47	Gcg/Acg	-1	A454T	non-syn	cons		pM	pRa	pP		x
Rv3603c		912	303	CDS	Rv3603c	O06279	4045207..4046118	-		10, 5	31104.5	5.79	CONSERVED HYPOTHETICAL ALANINE AND LEUCINE RICH PROTEIN	4046007	1271.43	Gtg/Atg	-1	V(s)38M(s)	non-syn	cons	pR	pM	pRa	pP	pW
ftsH	Rv3610c	2283	760	CDS	Rv3610c	P0C5C0	4050601..4052883	-	3.4.24.-	3, 3.3, 2.2.3, 3.5	81985.3	5.61	MEMBRANE-BOUND PROTEASE FTSH (CELL DIVISION PROTEIN)	4050811	837.13	taC/taT	-3	Y691Y	syn		pR	pM	pRa	pP		x	x
Rv3611		654	217	CDS	Rv3611	O06272	4052950..4053603	+		10, 6	23815.4	12.44	HYPOTHETICAL ARGININE AND PROLINE RICH PROTEIN	4053050	442.95	aAc/aGc	2	N34S	non-syn	cons						x
Rv3616c		1179	392	CDS	Rv3616c	O06267	4055197..4056375	-		10, 5	39888.2	5.01	CONSERVED HYPOTHETICAL ALANINE AND GLYCINE RICH PROTEIN	4055801	1773.36	aCc/aTc	-2	T192I(s)	non-syn	non-cons	pR		pRa				x	x	x	x		x	x
														4056416	2591.54	C/A		41, 1317	inter-genic	Rv3616c, ephA												x	x
														4056693	2138.1	G/T		318, 1040	inter-genic	Rv3616c, ephA
Rv3618		1188	395	CDS	Rv3618	O07914	4058698..4059885	+	1.-.-.-	7, 1.2.7	43277	6.08	POSSIBLE MONOOXYGENASE	4059143	1162.51	gAg/gCg	2	E149A	non-syn	non-cons	pR	pM	pRa	pP	pW		x
														4059904	1755.99	A/G		19, 80	inter-genic	Rv3618, esxV									x	x
esxV	ES6_1, Mtb9.9D, Rv3619c	285	94	CDS	Rv3619c	P96364	4059984..4060268	-		3, 5, 2.3.2	9832.75	4.48	PUTATIVE ESAT-6 LIKE PROTEIN ESXV (ESAT-6 LIKE PROTEIN 1)	4060100	555.62	Ctg/Ttg	-1	L(s)57L(s)	syn		pR	pM	pRa	pP	pW
esxW	ES6_10, QILSS, Rv3620c	297	98	CDS	Rv3620c	O07932	4060295..4060591	-		3, 5, 2.3.2	11023.2	5.02	PUTATIVE ESAT-6 LIKE PROTEIN ESXW (ESAT-6 LIKE PROTEIN 10)	4060588	1728.07	Acc/Gcc	-1	T2A	non-syn	cons	pR	pM	pRa	pP	pW
Rv3629c		1098	365	CDS	Rv3629c	O06378	4067957..4069054	-		3, 2.3.4	39311.4	9.36	PROBABLE CONSERVED INTEGRAL MEMBRANE PROTEIN	4068468	1859.63	gGt/gTt	-2	G196V	non-syn	non-cons							x
Rv3630		1296	431	CDS	Rv3630	O06377	4069175..4070470	+		3, 2.3.4	43467	10.06	PROBABLE CONSERVED INTEGRAL MEMBRANE PROTEIN	4069292	1452.97	Gcc/Acc	1	A40T	non-syn	cons			pRa				x		x	x		x	x
Rv3649		2316	771	CDS	Rv3649	O06359	4088781..4091096	+	3.6.-.-	2, 2.1.5	81410.2	6.11	PROBABLE HELICASE	4089058	1190.39	cTc/cCc	2	L93P	non-syn	non-cons			pRa				x					x	x
Rv3655c		378	125	CDS	Rv3655c	O69623	4094923..4095300	-		10, 5	12975.1	8.64	CONSERVED HYPOTHETICAL PROTEIN	4095295	1364	gaA/gaG	-3	E2E	syn		pR	pM	pRa	pP			x					x	x
														4100975	1803.23	T/C		465, 290	inter-genic	Rv3661, Rv3662c								x	x	x	x	x	x
dppA	Rv3666c	1626	541	CDS	Rv3666c	O69634	4105459..4107084	-		3, 3.1.1, 2.3.1	58381.4	5.16	PROBABLE PERIPLASMIC DIPEPTIDE-BINDING LIPOPROTEIN DPPA	4107074	1693.9	cAg/cGg	-2	Q4R	non-syn	cons		pM	pRa	pP	pW	x						x	x
Rv3669		519	172	CDS	Rv3669	O69637	4110827..4111345	+		3, 2.3.4	18887	10.53	PROBABLE CONSERVED TRANSMEMBRANE PROTEIN	4111303	2077.86	gtG/gtC	3	V(s)159V	syn			pM	pRa	pP		x			x	x		x	x
Rv3671c		1194	398	CDS	Rv3671c	O69639	4112322..4113515	-	3.4.21.-	7, 2.2.3	40721.3	6.8	POSSIBLE MEMBRANE-ASSOCIATED SERINE PROTEASE	4112429	1785.32	Atc/Gtc	-1	I(s)363V	non-syn	cons	pR	pM	pRa	pP			x					x	x
nth	Rv3674c	738	245	CDS	Rv3674c	P63540	4115157..4115894	-	4.2.99.18	2, 2.1.5, 2.2.2	26998.2	10.26	PROBABLE ENDONUCLEASE III NTH (DNA-(APURINIC OR APYRIMIDINIC SITE)LYASE) (AP LYASE) (AP ENDONUCLEASE CLASS I) (ENDODEOXYRIBONUCLEASE (APURINIC OR APYRIMIDINIC)) (DEOXYRIBONUCLEASE (APURINIC OR APYRIMIDINIC))	4115890	1760.21	cCc/cGc	-2	P2R	non-syn	non-cons		pM	pRa	pP	pW		x
Rv3676		675	224	CDS	Rv3676	O69644	4116478..4117152	+		9, 1.10.1	24759.2	10.24	PROBABLE TRANSCRIPTIONAL REGULATORY PROTEIN (PROBABLY CRP/FNR-FAMILY)	4116610	1792.32	Gat/Aat	1	D45N	non-syn	cons			pRa				x
Rv3680		1161	386	CDS	Rv3680	O69648	4119795..4120955	+	3.6.1.-	3, 3.1.4	41404.5	5.86	PROBABLE ANION TRANSPORTER ATPASE	4120390	2119.3	gGa/gCa	2	G199A	non-syn	cons		pM	pRa	pP	pW
														4121112	1653.98	C/A		157, 86	inter-genic	Rv3680, whiB4
ponA2	Rv3682	2433	810	CDS	Rv3682	Q7D529	4121916..4124348	+	2.4.2.- 3.4.-.-	3, 2.3.3, 3.5	84635.6	5.13	PROBABLE BIFUNCTIONAL MEMBRANE-ASSOCIATED PENICILLIN-BINDING PROTEIN 1A/1B PONA2 (MUREIN POLYMERASE) [INCLUDES: PENICILLIN-INSENSITIVE TRANSGLYCOSYLASE (PEPTIDOGLYCAN TGASE) + PENICILLIN-SENSITIVE TRANSPEPTIDASE (DD-TRANSPEPTIDASE)]	4122287	1752.09	gcG/gcT	3	A124A	syn				pRa				x
ponA2	Rv3682	2433	810	CDS	Rv3682	Q7D529	4121916..4124348	+	2.4.2.- 3.4.-.-	3, 2.3.3, 3.5	84635.6	5.13	PROBABLE BIFUNCTIONAL MEMBRANE-ASSOCIATED PENICILLIN-BINDING PROTEIN 1A/1B PONA2 (MUREIN POLYMERASE) [INCLUDES: PENICILLIN-INSENSITIVE TRANSGLYCOSYLASE (PEPTIDOGLYCAN TGASE) + PENICILLIN-SENSITIVE TRANSPEPTIDASE (DD-TRANSPEPTIDASE)]	4123770	916.24	Gcg/Acg	1	A619T	non-syn	cons			pRa				x	x
Rv3691		1002	333	CDS	Rv3691	O69659	4132518..4133519	+		10, 5	35492.4	9.12	CONSERVED HYPOTHETICAL PROTEIN	4133316	1233.54	Acg/Tcg	1	T267S	non-syn	cons	pR	pM	pRa	pP	pW		x
Rv3695		933	310	CDS	Rv3695	O69663	4137206..4138138	+		3, 2.3.4	33167.8	9.17	POSSIBLE CONSERVED MEMBRANE PROTEIN	4137829	1644.55	gcC/gcT	3	A208A	syn								x
Rv3703c		1278	425	CDS	Rv3703c	O69671	4145614..4146891	-		10, 5	47106.7	5.06	CONSERVED HYPOTHETICAL PROTEIN	4145737	1630.89	taT/taC	-3	Y385Y	syn		pR	pM	pRa	pP	pW		x					x	x
asd	Rv3708c	1038	345	CDS	Rv3708c	P0A542	4151180..4152217	-	1.2.1.11	7, 1.4.2	36230.1	4.64	ASPARTATE-SEMIALDEHYDE DEHYDROGENASE ASD (ASA DEHYDROGENASE) (ASADH) (ASPARTIC SEMIALDEHYDE DEHYDROGENASE) (L-ASPARTATE-BETA-SEMIALDEHYDE DEHYDROGENASE)	4151855	1302.06	ccT/ccC	-3	P121P	syn			pM	pRa	pP		x		x	x			x	x
dnaQ	Rv3711c	990	329	CDS	Rv3711c	O69678	4155740..4156729	-	2.7.7.7	2, 2.1.5	35749.8	6.04	PROBABLE DNA POLYMERASE III (EPSILON SUBUNIT) DNAQ	4156099	1545.2	Gtg/Ttg	-1	V(s)211L(s)	non-syn	cons							x	x	x	x		x	x
dnaQ	Rv3711c	990	329	CDS	Rv3711c	O69678	4155740..4156729	-	2.7.7.7	2, 2.1.5	35749.8	6.04	PROBABLE DNA POLYMERASE III (EPSILON SUBUNIT) DNAQ	4156503	1362.45	gGc/gAc	-2	G76D	non-syn	non-cons							x					x	x
cobQ2	Rv3713	696	231	CDS	Rv3713	O69680	4158227..4158922	+		7, 1.7.13	24125.6	6.12	POSSIBLE COBYRIC ACID SYNTHASE COBQ2	4158493	1620.43	atC/atT	3	I(s)89I(s)	syn			pM	pRa	pP	pW	x
Rv3714c		891	296	CDS	Rv3714c	O69681	4158931..4159821	-		10, 5	33251.3	11.19	CONSERVED HYPOTHETICAL PROTEIN	4159195	1249.51	ccA/ccG	-3	P209P	syn				pRa				x		x			x	x
recR	Rv3715c	612	203	CDS	Rv3715c	P65990	4159889..4160500	-		2, 2.1.5	22119.3	4.75	PROBABLE RECOMBINATION PROTEIN RECR	4160371	2173.52	Ggt/Tgt	-1	G44C	non-syn	non-cons	pR	pM	pRa	pP			x
Rv3719		1413	470	CDS	Rv3719	O69686	4162306..4163718	+		10, 5	53006.8	7.55	CONSERVED HYPOTHETICAL PROTEIN	4162339	1772.83	Acg/Gcg	1	T12A	non-syn	cons	pR	pM	pRa	pP			x		x	x		x	x
dnaZX	Rv3721c	1737	578	CDS	Rv3721c	P63975	4164995..4166731	-	2.7.7.7	2, 2.1.5, 2.2.2	61891.1	5.69	DNA POLYMERASE III (SUBUNIT GAMMA/TAU) DNAZ/X	4166441	1476.28	caC/caT	-3	H97H	syn				pRa			x
Rv3722c		1308	435	CDS	Rv3722c	O69689	4166821..4168128	-		10, 5	47308.8	5.84	CONSERVED HYPOTHETICAL PROTEIN	4167656	1847.63	aTg/aCg	-2	M(s)158T	non-syn	non-cons			pRa			x
cut5b	Rv3724B	564	188	CDS	Rv3724B	Q79FA4	4169606..4170169	+	3.1.1.-	3, 2.3.2	18755.1	5.94	PROBABLE CUTINASE [SECOND PART] CUT5B	4169852	1857.76	Gcg/Tcg	1	A83S	non-syn	cons	pR	pM	pRa		pW			x
Rv3725		930	309	CDS	Rv3725	O69692	4170214..4171143	+	1.-.-.-	7, 1.2.7	32725.6	10.06	POSSIBLE OXIDOREDUCTASE	4170739	1664.96	Gtc/Ctc	1	V176L	non-syn	cons			pRa				x	x
Rv3727		1809	602	CDS	Rv3727	O69694	4172955..4174763	+	1.-.-.-	7, 1.2.7	66293.6	8.65	POSSIBLE OXIDOREDUCTASE	4174131	1870.8	Gga/Cga	1	G393R	non-syn	non-cons			pRa				x	x
Rv3729		2331	776	CDS	Rv3729	O69696	4178285..4180615	+	2.-.-.-	7, 4.8	84128.7	5.83	POSSIBLE TRANSFERASE	4179089	1189.18	Ccg/Tcg	1	P269S	non-syn	non-cons							x					x	x
Rv3729		2331	776	CDS	Rv3729	O69696	4178285..4180615	+	2.-.-.-	7, 4.8	84128.7	5.83	POSSIBLE TRANSFERASE	4179832	1595.81	caG/caC	3	Q516H	non-syn	cons							x
ligC	Rv3731	1077	358	CDS	Rv3731	O69698	4181758..4182834	+	6.5.1.1	2, 2.1.5	40159.6	7.07	POSSIBLE ATP-DEPENDENT DNA LIGASE LIGC (POLYDEOXYRIBONUCLEOTIDE SYNTHASE [ATP]) (POLYNUCLEOTIDE LIGASE [ATP]) (SEALASE) (DNA REPAIR PROTEIN) (DNA JOINASE)	4182387	1573.66	gtG/gtC	3	V(s)210V	syn				pRa				x
ligC	Rv3731	1077	358	CDS	Rv3731	O69698	4181758..4182834	+	6.5.1.1	2, 2.1.5	40159.6	7.07	POSSIBLE ATP-DEPENDENT DNA LIGASE LIGC (POLYDEOXYRIBONUCLEOTIDE SYNTHASE [ATP]) (POLYNUCLEOTIDE LIGASE [ATP]) (SEALASE) (DNA REPAIR PROTEIN) (DNA JOINASE)	4182695	1755.19	cGc/cAc	2	R313H	non-syn	cons			pRa				x		x	x		x	x
Rv3736		1062	353	CDS	Rv3736	O69703	4186634..4187695	+		9, 1.10.1	37973.5	9.26	TRANSCRIPTIONAL REGULATORY PROTEIN (PROBABLY ARAC/XYLS-FAMILY)	4186678	1522.74	ctG/ctA	3	L(s)15L	syn			pM	pRa	pP			x
Rv3736		1062	353	CDS	Rv3736	O69703	4186634..4187695	+		9, 1.10.1	37973.5	9.26	TRANSCRIPTIONAL REGULATORY PROTEIN (PROBABLY ARAC/XYLS-FAMILY)	4187485	2012.36	gcT/gcC	3	A284A	syn			pM	pRa	pP			x		x	x		x	x
Rv3737		1590	529	CDS	Rv3737	O69704	4187699..4189288	+		3, 2.3.4	54775.3	8.89	PROBABLE CONSERVED TRANSMEMBRANE PROTEIN	4187817	1026.53	gAt/gGt	2	D40G	non-syn	non-cons		pM	pRa	pP			x		x	x		x	x
Rv3737		1590	529	CDS	Rv3737	O69704	4187699..4189288	+		3, 2.3.4	54775.3	8.89	PROBABLE CONSERVED TRANSMEMBRANE PROTEIN	4189210	771.61	ccG/ccT	3	P504P	syn			pM	pRa	pP			x
ctpJ	nmtA, Rv3743c	1983	660	CDS	Rv3743c	O69710	4193391..4195373	-	3.6.1.-	3, 3.1.2, 2.3.4	68612.5	9.05	PROBABLE CATION TRANSPORTER P-TYPE ATPASE CTPJ	4194501	1658.19	ttC/ttT	-3	F291F	syn				pRa				x
proV	Rv3758c	1131	376	CDS	Rv3758c	O69724	4203287..4204417	-		0, 3.1.1, 3.5	39552.2	7.6	POSSIBLE OSMOPROTECTANT (GLYCINE BETAINE/CARNITINE/CHOLINE/L-PROLINE) TRANSPORT ATP-BINDING PROTEIN ABC TRANSPORTER PROV	4204168	1959.17	Aac/Gac	-1	N84D	non-syn	cons	pR	pM	pRa	pP	pW		x
proX	Rv3759c	948	315	CDS	Rv3759c	O69725	4204426..4205373	-		0, 3.1.1, 3.5	33357.8	6.4	POSSIBLE OSMOPROTECTANT (GLYCINE BETAINE/CARNITINE/CHOLINE/L-PROLINE) BINDING LIPOPROTEIN PROX	4204441	1784.71	caT/caC	-3	H311H	syn			pM	pRa	pP	pW				x	x		x	x
proX	Rv3759c	948	315	CDS	Rv3759c	O69725	4204426..4205373	-		0, 3.1.1, 3.5	33357.8	6.4	POSSIBLE OSMOPROTECTANT (GLYCINE BETAINE/CARNITINE/CHOLINE/L-PROLINE) BINDING LIPOPROTEIN PROX	4205120	1593.98	cTg/cCg	-2	L(s)85P	non-syn	non-cons		pM	pRa	pP	pW				x			x	x
proX	Rv3759c	948	315	CDS	Rv3759c	O69725	4204426..4205373	-		0, 3.1.1, 3.5	33357.8	6.4	POSSIBLE OSMOPROTECTANT (GLYCINE BETAINE/CARNITINE/CHOLINE/L-PROLINE) BINDING LIPOPROTEIN PROX	4205325	1080.04	Tgg/Cgg	-1	W17R	non-syn	non-cons		pM	pRa	pP	pW
tcrY	Rv3764c	1428	475	CDS	Rv3764c	O69729	4209582..4211009	-	2.7.3.-	9, 1.10.2	50312.3	7.5	POSSIBLE TWO COMPONENT SENSOR KINASE TCRY	4210274	1805.7	Tgt/Cgt	-1	C246R	non-syn	non-cons			pRa				x		x	x		x	x
														4214988	2150.64	G/A		101, 212	inter-genic	Rv3769, Rv3770c
Rv3770c		576	191	CDS	Rv3770c	P72037	4215200..4215775	-		10, 6	21023	6.79	HYPOTHETICAL LEUCINE RICH PROTEIN	4215433	1687.35	Gcg/Acg	-1	A115T	non-syn	cons			pRa				x
Rv3770c		576	191	CDS	Rv3770c	P72037	4215200..4215775	-		10, 6	21023	6.79	HYPOTHETICAL LEUCINE RICH PROTEIN	4215484	1814.75	Ccc/Gcc	-1	P98A	non-syn	non-cons			pRa				x					x	x
hisC2	Rv3772	1062	353	CDS	Rv3772	P72039	4217134..4218195	+	2.6.1.9	7, 1.4.5	38007.3	6.52	PROBABLE HISTIDINOL-PHOSPHATE AMINOTRANSFERASE HISC2 (IMIDAZOLE ACETOL-PHOSPHATE TRANSAMINASE) (IMIDAZOLYLACETOLPHOSPHATE AMINOTRANSFERASE)	4217557	1766.71	Acg/Gcg	1	T142A	non-syn	cons							x	x				x	x
Rv3773c		585	194	CDS	Rv3773c	P72040	4218241..4218825	-		10, 5	20724.5	4.8	CONSERVED HYPOTHETICAL PROTEIN	4218416	1673.34	gGg/gTg	-2	G137V(s)	non-syn	non-cons							x	x
echA21	Rv3774	825	274	CDS	Rv3774	P75019	4218849..4219673	+	4.2.1.17	1, 1.1.3	29101.1	4.75	POSSIBLE ENOYL-CoA HYDRATASE ECHA21 (ENOYL HYDRASE) (UNSATURATED ACYL-CoA HYDRATASE) (CROTONASE)	4218941	1806.13	ggG/ggA	3	G31G	syn			pM	pRa	pP			x
Rv3776		1560	519	CDS	Rv3776	P72042	4221089..4222648	+		10, 5	55692.2	8.16	CONSERVED HYPOTHETICAL PROTEIN	4221423	1578.56	tCg/tTg	2	S112L(s)	non-syn	non-cons			pRa				x
Rv3776		1560	519	CDS	Rv3776	P72042	4221089..4222648	+		10, 5	55692.2	8.16	CONSERVED HYPOTHETICAL PROTEIN	4221490	1669.86	ctC/ctG	3	L134L(s)	syn				pRa				x		x	x		x	x
Rv3776		1560	519	CDS	Rv3776	P72042	4221089..4222648	+		10, 5	55692.2	8.16	CONSERVED HYPOTHETICAL PROTEIN	4222073	956.98	Atg/Gtg	1	M(s)329V(s)	non-syn	cons			pRa				x		x	x		x	x
Rv3777		987	328	CDS	Rv3777	P72043	4222694..4223680	+	1.-.-.-	7, 1.2.7	33931.2	6.68	PROBABLE OXIDOREDUCTASE	4222882	1750.72	ctA/ctG	3	L63L(s)	syn				pRa				x		x	x		x	x
Rv3777		987	328	CDS	Rv3777	P72043	4222694..4223680	+	1.-.-.-	7, 1.2.7	33931.2	6.68	PROBABLE OXIDOREDUCTASE	4223172	1035.88	gTc/gCc	2	V160A	non-syn	cons			pRa				x		x			x	x
glfT1	rfbE, Rv3782	915	304	CDS	Rv3782	Q7D4V6	4228347..4229261	+	2.4.1.-	3, 1.3.3, 2.3.2	33863.9	9.28	Galactofuranosyl transferase	4229167	1342.92	gTg/gCg	2	V(s)274A	non-syn	cons	pR	pM	pRa	pP	pW	x
Rv3788		486	161	CDS	Rv3788	P65095	4234780..4235265	+		10, 6	17374.4	4.9	HYPOTHETICAL PROTEIN	4234960	1649.61	Atc/Ctc	1	I(s)61L	non-syn	cons			pRa				x	x
Rv3790		1386	461	CDS	Rv3790	P72056	4235779..4237164	+	1.-.-.-	7, 1.2.7	50163	7.77	PROBABLE OXIDOREDUCTASE	4236237	1637.58	acC/acT	3	T153T	syn		pR	pM	pRa	pP	pW	x		x
Rv3792		1932	643	CDS	Rv3792	P72058	4237932..4239863	+		3, 2.3.4	69515.1	10.11	PROBABLE CONSERVED TRANSMEMBRANE PROTEIN	4238675	1073.38	ggC/ggT	3	G248G	syn		pR	pM	pRa	pP	pW	x
embC	Rv3793	3285	1094	CDS	Rv3793	P72059	4239863..4243147	+	2.4.2.34	3, 2.3.2, 2.3.4, 4.4	117490	10.14	INTEGRAL MEMBRANE INDOLYLACETYLINOSITOL ARABINOSYLTRANSFERASE EMBC (ARABINOSYLINDOLYLACETYLINOSITOL SYNTHASE)	4242643	1052.82	cgC/cgT	3	R927R	syn		bR	pM	pRa	pP	pW	x		x	x	x		x	x
embA	Rv3794	3285	1094	CDS	Rv3794	P0A560	4243233..4246517	+	2.4.2.34	3, 2.3.2, 2.3.4, 4.4	115692	9.9	INTEGRAL MEMBRANE INDOLYLACETYLINOSITOL ARABINOSYLTRANSFERASE EMBA (ARABINOSYLINDOLYLACETYLINOSITOL SYNTHASE)	4243460	1434.85	tgC/tgT	3	C76C	syn		bR	pM	pRa	pP	pW
fadE35	Rv3797	1782	593	CDS	Rv3797	O53577	4251085..4252866	+	1.3.99.-	1, 1.1.3	65322	5.69	PROBABLE ACYL-CoA DEHYDROGENASE FADE35	4251297	1803.49	ggG/ggC	3	G71G	syn				pRa				x	x				x	x
fadE35	Rv3797	1782	593	CDS	Rv3797	O53577	4251085..4252866	+	1.3.99.-	1, 1.1.3	65322	5.69	PROBABLE ACYL-CoA DEHYDROGENASE FADE35	4252066	1210.54	Tcg/Ccg	1	S328P	non-syn	non-cons			pRa				x
Rv3798		1335	444	CDS	Rv3798	Q10621	4252993..4254327	+		5, 4.2.1.3	50153.3	10.7	PROBABLE TRANSPOSASE	4254290	929.56	cTg/cGg	2	L(s)433R	non-syn	non-cons			pRa				x
accD4	Rv3799c	1569	522	CDS	Rv3799c	O53578	4254380..4255948	-	6.4.1.3	1, 1.8.1, 1.4	56647.6	5.24	PROBABLE PROPIONYL-CoA CARBOXYLASE BETA CHAIN 4 ACCD4 (PCCASE) (PROPANOYL-COA:CARBON DIOXIDE LIGASE)	4254431	1772.65	gaC/gaT	-3	D506D	syn		pR	pM	pRa	pP	pW	x
accD4	Rv3799c	1569	522	CDS	Rv3799c	O53578	4254380..4255948	-	6.4.1.3	1, 1.8.1, 1.4	56647.6	5.24	PROBABLE PROPIONYL-CoA CARBOXYLASE BETA CHAIN 4 ACCD4 (PCCASE) (PROPANOYL-COA:CARBON DIOXIDE LIGASE)	4255922	1151.77	caT/caC	-3	H9H	syn		pR	pM	pRa	pP	pW	x			x	x		x	x
pks13	Rv3800c	5202	1733	CDS	Rv3800c	O53579	4255945..4261146	-		1, 1.9	186445	4.58	POLYKETIDE SYNTHASE PKS13	4256210	1789.59	gCc/gAc	-2	A1646D	non-syn	non-cons	pR	pM	pRa	pP	pW	x
pks13	Rv3800c	5202	1733	CDS	Rv3800c	O53579	4255945..4261146	-		1, 1.9	186445	4.58	POLYKETIDE SYNTHASE PKS13	4257220	1767.3	cgT/cgC	-3	R1309R	syn		pR	pM	pRa	pP	pW	x			x	x		x	x
pks13	Rv3800c	5202	1733	CDS	Rv3800c	O53579	4255945..4261146	-		1, 1.9	186445	4.58	POLYKETIDE SYNTHASE PKS13	4258106	1776.58	aCg/aTg	-2	T1014M(s)	non-syn	non-cons	pR	pM	pRa	pP	pW	x
fadD32	Rv3801c	1914	637	CDS	Rv3801c	O53580	4261153..4263066	-	6.2.1.-	1, 1.1.3	69231.8	6.1	PROBABLE FATTY-ACID-CoA LIGASE FADD32 (FATTY-ACID-CoA SYNTHETASE) (FATTY-ACID-CoA SYNTHASE	4262388	1985.14	Ggc/Agc	-1	G227S	non-syn	cons	pR	pM	pRa	pP		x		x
Rv3805c		1884	627	CDS	Rv3805c	O53582	4266953..4268836	-		3, 2.3.4	68709.4	10.05	PROBABLE CONSERVED TRANSMEMBRANE PROTEIN	4267647	1616.65	gAc/gGc	-2	D397G	non-syn	non-cons	pR		pRa		pW	x
pirG	erp, P36, Rv3810	855	284	CDS	Rv3810	P0A5P4	4273739..4274593	+		3, 2.3.2, 2.3.6, 3.3	27668.3	4.11	EXPORTED REPETITIVE PROTEIN PRECURSOR PIRG (CELL SURFACE PROTEIN) (EXP53)	4274541	427.87	cCc/cAc	2	P268H	non-syn	non-cons							x
Rv3815c		756	251	CDS	Rv3815c	O07808	4280033..4280788	-	2.3.1.-	7, 4.8	27672.9	11.12	POSSIBLE ACYLTRANSFERASE	4280708	1654.29	gtC/gtT	-3	V27V	syn			pM	pRa	pP	pW		x	x
papA2	Rv3820c	1407	468	CDS	Rv3820c	Q7D4T4	4284419..4285825	-		1, 1.9	52117.9	6.1	POSSIBLE CONSERVED POLYKETIDE SYNTHASE ASSOCIATED PROTEIN PAPA2	4284429	2420.86	cCa/cTa	-2	P466L	non-syn	non-cons							x
Rv3822		1215	404	CDS	Rv3822	O07801	4286721..4287935	+		10, 5	41408	9		4287164	1810.04	ggA/ggG	3	G148G	syn			pM	pRa	pP			x					x	x
mmpL8	Rv3823c	3270	1089	CDS	Rv3823c	O07800	4288260..4291529	-		3, 2.3.4, 3.1.5	115998	9.65	PROBABLE CONSERVED INTEGRAL MEMBRANE TRANSPORT PROTEIN MMPL8	4290135	2036.58	ctG/ctA	-3	L(s)465L	syn				pRa		pW		x
pks2	Rv3825c	6381	2126	CDS	Rv3825c	O07798	4293225..4299605	-		1, 1.9	225758	5.2	PROBABLE POLYKETIDE SYNTHASE PKS2	4296015	1954.63	gaC/gaT	-3	D1197D	syn		pR		pRa		pW		x		x			x	x
fadD23	Rv3826	1755	585	CDS	Rv3826	O07797	4299812..4301566	+	6.2.1.-	1, 1.1.3	62840.6	5.35	PROBABLE FATTY-ACID-CoA LIGASE FADD23 (FATTY-ACID-CoA SYNTHETASE) (FATTY-ACID-CoA SYNTHASE)	4301075	2080.52	Gaa/Caa	1	E422Q	non-syn	cons							x
Rv3827c		1227	408	CDS	Rv3827c	O07796	4301563..4302789	-		5, 4.2.1.3	45864.3	11.75	POSSIBLE TRANSPOSASE	4302036	1616.21	Acg/Gcg	-1	T252A	non-syn	cons	pR	pM	pRa	pP	pW		x		x	x		x	x
Rv3831		483	160	CDS	Rv3831	P96247	4305757..4306239	+		10, 6	17867.5	9.98	HYPOTHETICAL PROTEIN	4306155	1926.9	agC/agT	3	S133S	syn								x		x	x		x	x
Rv3833		792	263	CDS	Rv3833	P96245	4306867..4307658	+		9, 1.10.1	29472.5	11.3	TRANSCRIPTIONAL REGULATORY PROTEIN (PROBABLY ARAC-FAMILY)	4307179	1734.72	Gtc/Atc	1	V105I(s)	non-syn	cons							x		x	x		x	x
serS	Rv3834c	1260	419	CDS	Rv3834c	P67561	4307655..4308914	-	6.1.1.11	2, 2.1.3	45292.2	5.22	SERYL-TRNA SYNTHETASE SERS (SERINE--TRNA LIGASE) (SERRS) (SERINE TRANSLASE)	4308395	1855.76	Ctg/Ttg	-1	L(s)174L(s)	syn							x
Rv3835		1350	449	CDS	Rv3835	P96243	4309047..4310396	+		3, 2.3.4	47043.2	4.81	PROBABLE CONSERVED MEMBRANE PROTEIN	4309927	1604.4	cTc/cGc	2	L294R	non-syn	non-cons		pM	pRa	pP
Rv3837c		699	232	CDS	Rv3837c	P96241	4311009..4311707	-	5.4.2.-	7, 1.2.1, 1.3.1	25019	4.82	PROBABLE PHOSPHOGLYCERATE MUTASE (PHOSPHOGLYCEROMUTASE) (PHOSPHOGLYCERATE PHOSPHOMUTASE)	4311664	1576.2	gGc/gAc	-2	G15D	non-syn	non-cons		pM	pRa	pP	pW		x	x
Rv3839		777	258	CDS	Rv3839	P96239	4312765..4313541	+		10, 5	28292.5	5.97	CONSERVED HYPOTHETICAL PROTEIN	4313128	1471.18	Ccc/Tcc	1	P122S	non-syn	non-cons	pR	pM	pRa	pP			x					x	x
bfrB	Rv3841	546	181	CDS	Rv3841	P96237	4314178..4314723	+		7, 1.7.14	20441.9	4.47	POSSIBLE BACTERIOFERRITIN BFRB	4314645	1621.47	ctA/ctG	3	L156L(s)	syn								x		x			x	x
glpQ1	Rv3842c	825	274	CDS	Rv3842c	P96236	4314738..4315562	-	3.1.4.46	7, 1.3.1	29916.9	7.71	PROBABLE GLYCEROPHOSPHORYL DIESTER PHOSPHODIESTERASE GLPQ1 (GLYCEROPHOSPHODIESTER PHOSPHODIESTERASE)	4314800	1277.49	Cac/Tac	-1	H255Y	non-syn	cons		pM	pRa	pP			x
														4319985	1930.94	G/C		345, 719	inter-genic	Rv3845, sodA								x
														4329782	1953.66	G/A		168, 257	inter-genic	Rv3857c, gltD								x				x	x
														4338732	1852.12	G/A		211, 117	inter-genic	whiB6, Rv3863								x	x	x
														4340028	2014.33	G/C		1, 242	inter-genic	Rv3863, Rv3864								x
Rv3871		1776	591	CDS	Rv3871	O69736	4348827..4350602	+		10, 5	64560.6	6.65	CONSERVED HYPOTHETICAL PROTEIN	4350305	1706.64	ccG/ccA	3	P493P	syn		pR		pRa				x	x
PE35	PE, Rv3872	300	99	CDS	Rv3872	Q79F93	4350745..4351044	+		6, 4.3.1.1, 5	9927.76	3.95	PE FAMILY-RELATED PROTEIN	4351039	1902.42	Gaa/Taa	1	E99*	non-syn	non-cons	pR	pM	pRa	pP				x	x	x		x
Rv3877		1536	511	CDS	Rv3877	O69741	4355007..4356542	+		3, 2.3.4	53981.1	6.8	PROBABLE CONSERVED TRANSMEMBRANE PROTEIN	4356110	1910.42	ctG/ctC	3	L(s)368L	syn		pR	pM	pRa	pP	pW			x	x	x		x
Rv3879c		2190	729	CDS	Rv3879c	O69743	4357593..4359782	-		10, 6	74492.1	5.32	HYPOTHETICAL ALANINE AND PROLINE RICH PROTEIN	4357597	1356.27	tGc/tCc	-2	C729S	non-syn	non-cons							x		x			x
Rv3879c		2190	729	CDS	Rv3879c	O69743	4357593..4359782	-		10, 6	74492.1	5.32	HYPOTHETICAL ALANINE AND PROLINE RICH PROTEIN	4357804	1764.62	gAg/gCg	-2	E660A	non-syn	non-cons							x	x
Rv3879c		2190	729	CDS	Rv3879c	O69743	4357593..4359782	-		10, 6	74492.1	5.32	HYPOTHETICAL ALANINE AND PROLINE RICH PROTEIN	4359165	2093.4	acC/acG	-3	T206T	syn								x
Rv3879c		2190	729	CDS	Rv3879c	O69743	4357593..4359782	-		10, 6	74492.1	5.32	HYPOTHETICAL ALANINE AND PROLINE RICH PROTEIN	4359653	1755.71	Gat/Aat	-1	D44N	non-syn	cons							x	x
														4359828	1881.28	G/A		46, 371	inter-genic	Rv3879c, Rv3880c								x
Rv3882c		1389	462	CDS	Rv3882c	O05462	4362032..4363420	-		3, 2.3.4	50396.6	9.46	POSSIBLE CONSERVED MEMBRANE PROTEIN	4362568	1207.45	Aga/Cga	-1	R285R	syn		pR	pM	pRa	pP	pW		x	x
Rv3884c		1860	619	CDS	Rv3884c	O05460	4364979..4366838	-		10, 5	68041	5.41	PROBABLE CBXX/CFQX FAMILY PROTEIN	4366195	1041.37	gAg/gGg	-2	E215G	non-syn	non-cons	pR		pRa				x	x	x			x	x
Rv3884c		1860	619	CDS	Rv3884c	O05460	4364979..4366838	-		10, 5	68041	5.41	PROBABLE CBXX/CFQX FAMILY PROTEIN	4366272	1473.38	gcC/gcG	-3	A189A	syn		pR		pRa				x	x	x	x		x	x
Rv3885c		1614	537	CDS	Rv3885c	O05459	4366908..4368521	-		3, 2.3.4	57637.9	10.68	POSSIBLE CONSERVED MEMBRANE PROTEIN	4368084	1529.65	gtC/gtG	-3	V146V(s)	syn		pR	pM	pRa	pP	pW		x
Rv3888c		1026	341	CDS	Rv3888c	O05456	4371681..4372706	-		3, 2.3.4	37691.6	8.26	PROBABLE CONSERVED MEMBRANE PROTEIN	4372353	1706.57	cgC/cgG	-3	R118R	syn		pR	pM	pRa	pP	pW		x						x
PPE69	PPE, Rv3892c	1200	399	CDS	Rv3892c	Q79F90	4374484..4375683	-		6, 4.3.2	38852.5	5.53	PPE FAMILY PROTEIN	4375628	1285.97	aCg/aAg	-2	T19K	non-syn	non-cons			pRa		pW		x		x	x		x	x
Rv3894c		4191	1396	CDS	Rv3894c	O05450	4376262..4380452	-		3, 2.3.4	153700	6.4	POSSIBLE CONSERVED MEMBRANE PROTEIN	4378504	1968.07	gAt/gGt	-2	D650G	non-syn	non-cons		pM		pP	pW		x
Rv3894c		4191	1396	CDS	Rv3894c	O05450	4376262..4380452	-		3, 2.3.4	153700	6.4	POSSIBLE CONSERVED MEMBRANE PROTEIN	4379680	1873.31	cGc/cCc	-2	R258P	non-syn	non-cons		pM		pP	pW		x	x	x	x		x	x
Rv3896c		909	302	CDS	Rv3896c	O05448	4381943..4382851	-		10, 5	32835.1	11.72	CONSERVED HYPOTHETICAL PROTEIN	4382054	1683.04	gcA/gcG	-3	A266A	syn			pM	pRa	pP			x	x	x	x		x	x
Rv3896c		909	302	CDS	Rv3896c	O05448	4381943..4382851	-		10, 5	32835.1	11.72	CONSERVED HYPOTHETICAL PROTEIN	4382275	1717.11	Caa/Aaa	-1	Q193K	non-syn	cons		pM	pRa	pP			x	x	x	x		x	x
Rv3898c		333	110	CDS	Rv3898c	O05447	4383653..4383985	-		10, 5	10875	3.82	CONSERVED HYPOTHETICAL PROTEIN	4383655	1559.62	Tag/Cag	-1	*111Q	non-syn	non-cons		pM	pRa	pP			x	x				x	x
														4384007	2074.51	C/G		22, 140	inter-genic	Rv3898c, Rv3899c			pRa					x				x	x
Rv3900c		936	311	CDS	Rv3900c	O05445	4385373..4386308	-		10, 5	32980.1	9.99	CONSERVED HYPOTHETICAL ALANINE RICH PROTEIN	4386228	743.33	ctA/ctG	-3	L27L(s)	syn			pM	pRa	pP			x	x	x			x	x
														4393178	1240.16	A/G		105, 271	inter-genic	pcnA, Rv3908								x	x			x	x
Rv3908		747	248	CDS	Rv3908	O05437	4393449..4394195	+		10, 5	27139.3	10.85	CONSERVED HYPOTHETICAL PROTEIN	4393590	876.21	Cgg/Ggg	1	R48G	non-syn	non-cons		pM	pRa	pP	pW		x	x
Rv3910		3555	1184	CDS	Rv3910	O05435	4396597..4400151	+		3, 2.3.4	123563	7.46	PROBABLE CONSERVED TRANSMEMBRANE PROTEIN	4397736	1829.4	atC/atT	3	I(s)380I(s)	syn			pM	pRa	pP	pW		x	x
gid	gidB, Rv3919c	675	225	CDS	Rv3919c	O53597	4407528..4408202	-		3, 3.3	23971.7	10.75	PROBABLE GLUCOSE-INHIBITED DIVISION PROTEIN B GID	4407588	1641.63	gcA/gcG	-3	A205A	syn			pM		pP	pW			x				x
gid	gidB, Rv3919c	675	225	CDS	Rv3919c	O53597	4407528..4408202	-		3, 3.3	23971.7	10.75	PROBABLE GLUCOSE-INHIBITED DIVISION PROTEIN B GID	4407927	1637.15	gaA/gaC	-3	E92D	non-syn	cons		pM		pP	pW			x
														4408923	1351.9	C/T		26, 46	inter-genic	Rv3920c, Rv3921c								x				x

## Sheet: common to all 3 genomes
Gene name	Synonym	Gene length	Protein length	Gene type	Accession number	UniProt	Coordinates	Orientation	EC number	Functional category	Molecular mass	Isoelectric point	Description	Position of Change	Score	Base Change	Triplet Position	Amino Acid Change	Comment I	Comment II	Operon 1	Operon 2	Operon 3	Operon 4	Operon 5	ess	non-ess	210	CDC1551	F11	H37Ra	Bovis	BCG
Rv0012		789	262	CDS	Rv0012	P71582	14089..14877	+		3, 2.3.4	28337.4	8	PROBABLE CONSERVED MEMBRANE PROTEIN	14785	1936.77	Tgc/Cgc	1	C233R	non-syn	non-cons		pM	pRa	pP			x		x	x	x	x
Rv0064		2940	979	CDS	Rv0064	O53609	68620..71559	+		3, 2.3.4	107368	7.76	PROBABLE CONSERVED TRANSMEMBRANE PROTEIN	69989	1291.19	gGt/gAt	2	G457D	non-syn	non-cons						x	x		x	x	x	x	x
Rv0082		480	159	CDS	Rv0082	O53627	89924..90403	+	1.-.-.-	7, 1.2.7	16231.8	7.34	PROBABLE OXIDOREDUCTASE	90144	1072.69	cAa/cGa	2	Q74R	non-syn	cons	pR	pM	pRa	pP	pW		x		x	x	x	x	x
Rv0083		1923	640	CDS	Rv0083	Q10880	90400..92322	+	1.-.-.-	7, 1.2.7	65627.7	10.37	PROBABLE OXIDOREDUCTASE	91071	1292.57	atT/atC	3	I(s)224I(s)	syn		pR	pM	pRa	pP	pW		x	x	x	x	x	x	x
nrp	Rv0101	7539	2512	CDS	Rv0101	Q10896	110001..117539	+	6.-.-.-	1, 1.9	269376	5.58	PROBABLE PEPTIDE SYNTHETASE NRP (PEPTIDE SYNTHASE)	116000	1646.23	gtT/gtG	3	V2000V(s)	syn		pR	pM	pRa	pP			x		x	x	x	x	x
PE_PGRS1	PE_PGRS, Rv0109	1491	496	CDS	Rv0109	Q79G09	131382..132872	+		6, 4.3.1.2	42288.4	3.93	PE-PGRS FAMILY PROTEIN	132417	449.6	Cgc/Ggc	1	R346G	non-syn	non-cons			pRa						x	x	x	x	x
Rv0204c		1239	412	CDS	Rv0204c	O53655	241976..243214	-		3, 2.3.4	43990	10.23	PROBABLE CONSERVED TRANSMEMBRANE PROTEIN	242299	821.54	Gtg/Ctg	-1	V(s)306L(s)	non-syn	cons							x	x	x	x	x	x	x
Rv0323c		672	223	CDS	Rv0323c	O07249	390580..391251	-		10, 5	24211.3	5.78	CONSERVED HYPOTHETICAL PROTEIN	390828	1363.41	Agt/Ggt	-1	S142G	non-syn	cons							x	x	x	x	x	x	x
PPE8	PPE, Rv0355c	9903	3300	CDS	Rv0355c	Q6MX44	424777..434679	-		6, 4.3.2	327030	3.93	PPE FAMILY PROTEIN	426909	682.23	Tgg/Ggg	-1	W2591G	non-syn	non-cons	pR		pRa		pW		x
pyrE	umpA, Rv0382c	540	179	CDS	Rv0382c	P0A5U0	457841..458380	-	2.4.2.10	7, 1.6	18860.3	6.24	PROBABLE OROTATE PHOSPHORIBOSYLTRANSFERASE PYRE (OPRT) (OPRTASE)	458282	1246.74	taT/taC	-3	Y33Y	syn		pR	pM	pRa	pP			x		x	x	x	x	x
														459399	855.44	A/C		84, 57	inter-genic	Rv0383c, clpB			pRa					x	x	x		x	x
PPE9	PPE, Rv0388c	543	180	CDS	Rv0388c	Q6MX42	467459..468001	-		6, 4.3.2	18586.7	5.6	PPE FAMILY PROTEIN	467526	185.2	gGg/gCg	-2	G159A	non-syn	cons	pR		pRa				x		x	x	x	x	x
PPE9	PPE, Rv0388c	543	180	CDS	Rv0388c	Q6MX42	467459..468001	-		6, 4.3.2	18586.7	5.6	PPE FAMILY PROTEIN	467546	270.75	gaC/gaG	-3	D152E	non-syn	cons	pR		pRa				x		x	x	x	x	x
PPE9	PPE, Rv0388c	543	180	CDS	Rv0388c	Q6MX42	467459..468001	-		6, 4.3.2	18586.7	5.6	PPE FAMILY PROTEIN	467557	400.57	Ttg/Gtg	-1	L(s)149V(s)	non-syn	cons	pR		pRa				x		x	x	x	x	x
PPE9	PPE, Rv0388c	543	180	CDS	Rv0388c	Q6MX42	467459..468001	-		6, 4.3.2	18586.7	5.6	PPE FAMILY PROTEIN	467564	358.82	caT/caG	-3	H146Q	non-syn	cons	pR		pRa				x		x	x	x	x	x
PPE9	PPE, Rv0388c	543	180	CDS	Rv0388c	Q6MX42	467459..468001	-		6, 4.3.2	18586.7	5.6	PPE FAMILY PROTEIN	467585	396.36	caC/caG	-3	H139Q	non-syn	cons	pR		pRa				x		x	x	x	x	x
PPE9	PPE, Rv0388c	543	180	CDS	Rv0388c	Q6MX42	467459..468001	-		6, 4.3.2	18586.7	5.6	PPE FAMILY PROTEIN	467590	450.18	Acg/Gcg	-1	T138A	non-syn	cons	pR		pRa				x		x	x	x	x	x
PPE9	PPE, Rv0388c	543	180	CDS	Rv0388c	Q6MX42	467459..468001	-		6, 4.3.2	18586.7	5.6	PPE FAMILY PROTEIN	467621	507.98	ggA/ggC	-3	G127G	syn		pR		pRa				x		x	x	x	x	x
PPE9	PPE, Rv0388c	543	180	CDS	Rv0388c	Q6MX42	467459..468001	-		6, 4.3.2	18586.7	5.6	PPE FAMILY PROTEIN	467638	512.08	Cag/Aag	-1	Q122K	non-syn	cons	pR		pRa				x		x	x	x	x	x
ctpH	Rv0425c	4620	1539	CDS	Rv0425c	P96271	510702..515321	-	3.6.1.-	3, 3.1.2	159772	8.22	POSSIBLE METAL CATION TRANSPORTING P-TYPE ATPASE CTPH	511518	1124.9	atA/atC	-3	I(s)1268I(s)	syn		pR		pRa			x	x		x	x	x	x	x
PPE10	PPE, Rv0442c	1464	487	CDS	Rv0442c	P42611	530751..532214	-		6, 4.3.2	47213.8	4.33	PPE FAMILY PROTEIN	532097	1722.71	Aaa/Gaa	-1	K40E	non-syn	cons		pM	pRa	pP			x		x	x	x	x	x
Rv0461		525	174	CDS	Rv0461	O53746	552026..552550	+		3, 2.3.5	18589.5	7.5	PROBABLE TRANSMEMBRANE PROTEIN	552085	1449.64	caA/caG	3	Q20Q	syn		pR	pM	pRa	pP			x	x	x	x	x	x	x
Rv0473		1371	456	CDS	Rv0473	O53758	563564..564934	+		3, 2.3.4	50528.7	6.93	POSSIBLE CONSERVED TRANSMEMBRANE PROTEIN	563577	1405.69	aAa/aGa	2	K5R	non-syn	cons			pRa				x		x	x	x	x	x
PE_PGRS6	PE_PGRS, Rv0532	1785	594	CDS	Rv0532	Q6MX30	622793..624577	+		6, 4.3.1.2	50835	4.22	PE-PGRS FAMILY PROTEIN	623508	550.95	gCc/gGc	2	A239G	non-syn	cons			pRa
PE_PGRS7	PE_PGRS, Rv0578c	3921	1306	CDS	Rv0578c	Q6MX28	671996..675916	-		6, 4.3.1.2	105963	4.98	PE-PGRS FAMILY PROTEIN	672491	115.1	ggG/ggC	-3	G1142G	syn								x
rpsL	Rv0682	375	124	CDS	Rv0682	P41196	781560..781934	+		2, 2.1.1	13849.2	11.93	PROBABLE 30S RIBOSOMAL PROTEIN S12 RPSL	781922	1823.15	aaA/aaG	3	K121K	syn		pR	pM	pRa	pP	pW	x		x	x	x	x	x	x
PE_PGRS9	PE_PGRS, Rv0746	2352	783	CDS	Rv0746	Q79FW8	835701..838052	+		6, 4.3.1.2	64157.7	3.78	PE-PGRS FAMILY PROTEIN	836658	179.23	Acc/Gcc	1	T320A	non-syn	cons		pM	pRa	pP	pW			x	x	x	x	x	x
PE_PGRS9	PE_PGRS, Rv0746	2352	783	CDS	Rv0746	Q79FW8	835701..838052	+		6, 4.3.1.2	64157.7	3.78	PE-PGRS FAMILY PROTEIN	837033	716.49	Acc/Gcc	1	T445A	non-syn	cons		pM	pRa	pP	pW			x	x	x	x	x	x
Rv0890c		2649	882	CDS	Rv0890c	Q10550	989948..992596	-		9, 1.10.1	94464.1	5.86	PROBABLE TRANSCRIPTIONAL REGULATORY PROTEIN (PROBABLY LUXR-FAMILY)	990001	1736.26	Ccc/Gcc	-1	P866A	non-syn	non-cons		pM	pRa	pP	pW		x		x	x	x	x	x
Rv0919		501	166	CDS	Rv0919	O05911	1024684..1025184	+	2.3.1.	10, 5	18048.5	8.11	GCN5-RELATED N-ACETYLTRANSFERASE	1025106	1946.01	ttT/ttC	3	F141F	syn			pM	pRa	pP	pW		x	x	x	x	x	x	x
pstA1	Rv0930	927	308	CDS	Rv0930	O86345	1036999..1037925	+		3, 3.1.4, 2.3.4	33465.9	10.95	PROBABLE PHOSPHATE-TRANSPORT INTEGRAL MEMBRANE ABC TRANSPORTER PSTA1	1037911	1183.26	Cga/Tga	1	R305*	non-syn	non-cons		pM	pRa	pP	pW		x		x	x	x	x	x
PE_PGRS17	PE_PGRS, Rv0978c	996	331	CDS	Rv0978c	Q79FU2	1093361..1094356	-		6, 4.3.1.2	31019	4.45	PE-PGRS FAMILY PROTEIN	1093406	1372.99	gtT/gtC	-3	V317V	syn										x	x	x	x	x
zwf1	zwf, Rv1121	1401	466	CDS	Rv1121	P0A586	1243707..1245107	+	1.1.1.49	7, 1.2.5	52155.2	4.99	PROBABLE GLUCOSE-6-PHOSPHATE 1-DEHYDROGENASE ZWF1 (G6PD)	1244700	1155.9	Tta/Cta	1	L332L	syn			pM	pRa	pP			x	x	x	x	x	x	x
pks3	Rv1180	1467	488	CDS	Rv1180	O50436	1313725..1315191	+	2.3.1.-	1, 1.9, 3.5	50566.3	4.41	PROBABLE POLYKETIDE BETA-KETOACYL SYNTHASE PKS3	1315191	1666.02	taA/taC	3	*489Y	non-syn	non-cons	pR		pRa		pW				x	x	x	x	x
pks4	Rv1181	4749	1582	CDS	Rv1181	O50437	1315234..1319982	+	2.3.1.-	1, 1.9	168084	5.7	PROBABLE POLYKETIDE BETA-KETOACYL SYNTHASE PKS4	1315884	1680.35	gcG/gcA	3	A217A	syn		pR		pRa		pW	x	x		x	x	x	x	x
fadD21	Rv1185c	1737	578	CDS	Rv1185c	P63523	1325776..1327512	-	6.2.1.-	1, 1.1.3	62756.7	5.06	PROBABLE FATTY-ACID--CoA LIGASE FADD21 (FATTY-ACID-CoA SYNTHETASE) (FATTY-ACID-CoA SYNTHASE)	1327402	1859.73	gaA/gaG	-3	E37E	syn		pR		pRa				x	x	x	x	x	x	x
Rv1188		990	329	CDS	Rv1188	O50444	1331021..1332010	+	1.5.99.8	7, 1.1.2	36237.1	8.34	PROBABLE PROLINE DEHYDROGENASE	1331696	1631.11	Agg/Cgg	1	R226R	syn		pR	pM	pRa	pP	pW	x			x	x	x	x	x
pknH	Rv1266c	1881	626	CDS	Rv1266c	Q11053	1413960..1415840	-	2.7.1.-	9, 1.10.3, 2.3.4	66753.7	6.74	PROBABLE TRANSMEMBRANE SERINE/THREONINE-PROTEIN KINASE H PKNH (PROTEIN KINASE H) (STPK H)	1414021	1545.28	cGg/cAg	-2	R607Q	non-syn	cons							x	x	x	x	x	x	x
rho	Rv1297	1809	602	CDS	Rv1297	P66028	1453204..1455012	+		2, 2.1.7	65101.2	5.42	PROBABLE TRANSCRIPTION TERMINATION FACTOR RHO HOMOLOG	1453608	1056.51	ggT/ggC	3	G135G	syn				pRa			x		x	x	x	x	x	x
														1471659	2037.7	C/T		82, 187	inter-genic	murA, rrs								x	x	x	x	x	x
dsbF	Rv1677	549	182	CDS	Rv1677	O53924	1901748..1902296	+		3, 2.3.1	19205.7	6.34	PROBABLE CONSERVED LIPOPROTEIN DSBF	1901816	1940.69	caA/caG	3	Q23Q	syn		pR	pM	pRa	pP	pW		x		x	x	x	x	x
Rv1783		1308	435	CDS	Rv1783	O53934	2019257..2020564	+		3, 2.3.4	48585.8	5.07	PROBABLE CONSERVED MEMBRANE PROTEIN	2020563	1779.57	tAg/tTg	2	*436L(s)	non-syn	non-cons	pR	pM	pRa	pP	pW			x	x	x	x	x	x
PPE32	PPE, Rv1808	1230	409	CDS	Rv1808	Q79FJ6	2049921..2051150	+		6, 4.3.2	39899.2	4.09	PPE FAMILY PROTEIN	2050913	885.61	gaA/gaG	3	E331E	syn		pR				pW		x		x	x	x	x	x
PPE33	PPE, Rv1809	1407	468	CDS	Rv1809	Q79FJ5	2051282..2052688	+		6, 4.3.2	47156.2	4.9	PPE FAMILY PROTEIN	2051746	896.77	gcT/gcC	3	A155A	syn		pR							x	x	x	x	x	x
Rv1815		666	221	CDS	Rv1815	Q50618	2057528..2058193	+		10, 5	22786.7	6.06	CONSERVED HYPOTHETICAL PROTEIN	2057774	1520.46	Atc/Ttc	1	I(s)83F	non-syn	cons	pR		pRa				x		x	x	x	x	x
														2167489	1266.85	T/C		178, 160	inter-genic	PPE34, PPE35					pW				x	x	x	x	x
fadD31	Rv1925	1863	620	CDS	Rv1925	P95288	2177087..2178949	+	6.2.1.-	1, 1.1.3	66328	5.46	PROBABLE ACYL-CoA LIGASE FADD31 (ACYL-COA SYNTHETASE) (ACYL-CoA SYNTHASE)	2177654	1761.92	Atg/Ctg	1	M(s)190L(s)	non-syn	cons							x	x	x	x		x	x
Rv1979c		1446	282	CDS	Rv1979c	Q10875	2221719..2223164	-		3, 3.1.1, 2.3.4	30584	6.86	POSSIBLE CONSERVED PERMEASE	2221796	2096.11	Gtc/Atc	-1	V457I(s)	non-syn	cons			pRa				x	x	x	x	x	x
														2251999	1769.9	A/G		116, 3	inter-genic	Rv2005c, otsB1									x	x	x	x	x
Rv2037c		975	324	CDS	Rv2037c	O53481	2282747..2283721	-		3, 2.3.4	34656.4	4.98	POSSIBLE CONSERVED TRANSMEMBRANE PROTEIN	2282787	1638.07	tGt/tAt	-2	C312Y	non-syn	non-cons		pM	pRa	pP					x	x	x	x	x
pks12	Rv2048c	12456	4151	CDS	Rv2048c	O53490	2294531..2306986	-		1, 1.9	431580	4.86	Probable polyketide synthase pks12	2297976	1636.72	tCa/tTa	-2	S3004L	non-syn	non-cons	pR	pM	pRa	pP			x		x	x	x	x	x
helZ	Rv2101	3042	1013	CDS	Rv2101	O53499	2360240..2363281	+	3.6.-.-	2, 2.1.5	111630	5.69	PROBABLE HELICASE HELZ	2361623	1152.04	Atg/Ctg	1	M(s)462L(s)	non-syn	cons			pRa				x		x	x	x	x	x
PE_PGRS37	PE_PGRS, Rv2126c	771	256	CDS	Rv2126c	Q79FH2	2387202..2387972	-		6, 4.3.1.2	20305.9	4.49	PE-PGRS FAMILY PROTEIN	2387733	214.89	gaA/gaG	-3	E80E	syn								x	x	x	x	x	x	x
Rv2205c		1077	358	CDS	Rv2205c	P64288	2469387..2470463	-		10, 5	35592.4	4.99	CONSERVED HYPOTHETICAL PROTEIN	2470149	759.45	gaA/gaG	-3	E105E	syn				pRa				x		x	x	x	x	x
Rv2231A		423	141	CDS	Rv2231A		2505739..2506161	-		0	15424.5	9.24	POSSIBLE TOXIN	2505919	1610.16	gcT/gcC	-3	A81A	syn										x	x	x	x	x
														2718852	1708.02	T/G		44, 231	inter-genic	nadD, Rv2422									x	x	x	x	x
rpfE	Rv2450c	519	172	CDS	Rv2450c	O53177	2751662..2752180	-		3, 3.3, 2.3.6	17438.2	4.1	PROBABLE RESUSCITATION-PROMOTING FACTOR RPFE	2751804	409.32	cGg/cAg	-2	R126Q	non-syn	cons			pRa				x		x	x	x	x	x
pdhC	Rv2495c	1182	393	CDS	Rv2495c	O06159	2808758..2809939	-	2.3.1.12	7, 1.2.2	41060.9	5.05	PROBABLE DIHYDROLIPOAMIDE S-ACETYLTRANSFERASE E2 COMPONENT PDHC (LIPOATE ACETYLTRANSFERASE) (THIOLTRANSACETYLASE A)	2809621	1533.6	Acc/Gcc	-1	T107A	non-syn	cons	pR	pM	pRa	pP	pW				x	x	x	x	x
Rv2614A		228	75	CDS	Rv2614A	Q79FC4	2943376..2943603	+		10	8538.34	11.15	Conserved hypothetical protein	2943411	1588.13	ctT/ctC	3	L12L	syn									x	x	x	x	x	x
Rv2627c		1242	413	CDS	Rv2627c	O06185	2953507..2954748	-		10, 5	46252.2	10.08	CONSERVED HYPOTHETICAL PROTEIN	2954439	2004.25	Aga/Gga	-1	R104G	non-syn	non-cons									x	x	x	x	x
Rv2680		633	210	CDS	Rv2680	O86317	2996105..2996737	+		10, 5	22555	4.27	CONSERVED HYPOTHETICAL PROTEIN	2996194	716	gtT/gtA	3	V30V	syn		pR	pM	pRa	pP			x		x	x	x	x	x
Rv2695		708	235	CDS	Rv2695	O07197	3011916..3012623	+		10, 5	24154.4	4.64	CONSERVED HYPOTHETICAL ALANINE RICH PROTEIN	3012293	922.11	acA/acG	3	T126T	syn								x		x	x	x	x	x
Rv2896c		1170	389	CDS	Rv2896c	Q10817	3205265..3206434	-		10, 5	40115.6	7.1	CONSERVED HYPOTHETICAL PROTEIN	3205978	921.52	Tcg/Gcg	-1	S153A	non-syn	cons		pM	pRa	pP	pW		x	x	x	x	x	x	x
ppsB	Rv2932	4617	1538	CDS	Rv2932	Q10978	3251072..3255688	+		1, 1.9	162495	5	PHENOLPTHIOCEROL SYNTHESIS TYPE-I POLYKETIDE SYNTHASE PPSB	3254365	1811.19	ctT/ctC	3	L1098L	syn		pR	pM	pRa	pP	pW	x		x	x	x	x	x	x
gatA	Rv3011c	1485	494	CDS	Rv3011c	O53258	3369950..3371434	-	6.3.5.-	2, 2.1.3	51406	4.7	PROBABLE GLUTAMYL-TRNA(GLN) AMIDOTRANSFERASE (SUBUNIT A) GATA (Glu-ADT SUBUNIT A)	3370177	1620.4	Atg/Ctg	-1	M(s)420L(s)	non-syn	cons		pM	pRa	pP	pW	x			x	x	x	x	x
PPE47	PPE, Rv3021c	1077	359	CDS	Rv3021c	O53268	3379376..3380452	-		6, 4.3.2	35130.7	3.9	PPE FAMILY PROTEIN	3379708	132.8	Ctg/Gtg	-1	L(s)249V(s)	non-syn	cons	pR	pM	pRa	pP	pW		x
PPE47	PPE, Rv3021c	1077	359	CDS	Rv3021c	O53268	3379376..3380452	-		6, 4.3.2	35130.7	3.9	PPE FAMILY PROTEIN	3379712	101.06	gcC/gcG	-3	A247A	syn		pR	pM	pRa	pP	pW		x
PPE47	PPE, Rv3021c	1077	359	CDS	Rv3021c	O53268	3379376..3380452	-		6, 4.3.2	35130.7	3.9	PPE FAMILY PROTEIN	3379784	619.34	ggG/ggT	-3	G223G	syn		pR	pM	pRa	pP	pW		x
PPE47	PPE, Rv3021c	1077	359	CDS	Rv3021c	O53268	3379376..3380452	-		6, 4.3.2	35130.7	3.9	PPE FAMILY PROTEIN	3379788	799.86	gGg/gCg	-2	G222A	non-syn	cons	pR	pM	pRa	pP	pW		x
PPE52	PPE, Rv3144c	1230	410	CDS	Rv3144c	Q6MX05	3510088..3511317	-		6, 4.3.2	39066.5	4.34	PPE-FAMILY PROTEIN	3510642	519.26	Agc/Ggc	-1	S226G	non-syn	cons									x	x	x	x	x
sugI	Rv3331	1509	502	CDS	Rv3331	O53381	3717090..3718598	+		3, 3.1.3, 2.3.4	53011	10.43	PROBABLE SUGAR-TRANSPORT INTEGRAL MEMBRANE PROTEIN SUGI	3718357	1785.35	cCg/cTg	2	P423L(s)	non-syn	non-cons		pM	pRa	pP	pW		x		x	x	x	x	x
Rv3479		3066	1021	CDS	Rv3479	O06342	3895820..3898885	+		3, 2.3.5	109260	7.41	POSSIBLE TRANSMEMBRANE PROTEIN	3896340	1033.26	cTc/cGc	2	L174R	non-syn	non-cons							x		x	x	x	x	x
gshA	Rv3704c	1299	432	CDS	Rv3704c	O69672	4146888..4148186	-	6.3.2.2	7, 1.3.1	45795	4.54	GLUTAMATE--CYSTEINE LIGASE GSHA (GAMMA-GLUTAMYLCYSTEINE SYNTHETASE) (GAMMA-ECS) (GCS) (GAMMA-GLUTAMYL-L-CYSTEINE SYNTHETASE)	4147070	516.84	Ttg/Ctg	-1	L(s)373L(s)	syn		pR	pM	pRa	pP	pW		x		x	x	x	x	x
gid	gidB, Rv3919c	675	225	CDS	Rv3919c	O53597	4407528..4408202	-		3, 3.3	23971.7	10.75	PROBABLE GLUCOSE-INHIBITED DIVISION PROTEIN B GID	4407904	1719.16	tCt/tTt	-2	S100F	non-syn	non-cons		pM		pP	pW			x	x	x	x	x
