# Supplementary material for: Genomic Diversity among Drug Sensitive and Multidrug Resistant Isolates of Mycobacterium tuberculosis with Identical DNA Fingerprints
Source: PLoS One. 2009 Oct 12;4(10):e7407. doi: 10.1371/journal.pone.0007407 (PMC2756628; doi:10.1371/journal.pone.0007407)
Supplement: File S3 — Contains the H37Rv genome (AL123456.2) and TubercuList R11 annotation, necessary for the graphical representation of all SNPs. (1.96 MB ZIP) [file pone.0007407.s003.zip]

Archive with 1 entries (1 files):
- AL123456_2_TubercuList_R11.embl
