# Supplementary material for: Genomic Diversity among Drug Sensitive and Multidrug Resistant Isolates of Mycobacterium tuberculosis with Identical DNA Fingerprints
Source: PLoS One. 2009 Oct 12;4(10):e7407. doi: 10.1371/journal.pone.0007407 (PMC2756628; doi:10.1371/journal.pone.0007407)
Supplement: File S3 — Contains the H37Rv genome (AL123456.2) and TubercuList R11 annotation, necessary for the graphical representation of all SNPs. (1.96 MB ZIP) [file pone.0007407.s003.zip › AL123456_2_TubercuList_R11.embl]

FT   CDS             1..1524
FT                   /gene="dnaA"
FT                   /standard_name="Rv0001"
FT                   /locus_tag="Rv0001"
FT                   /note="CHROMOSOMAL REPLICATION INITIATOR PROTEIN DNAA"
FT                   /colour=2
FT                   /class="Information pathways"
FT   CDS             2052..3260
FT                   /gene="dnaN"
FT                   /standard_name="Rv0002"
FT                   /locus_tag="Rv0002"
FT                   /note="DNA POLYMERASE III (BETA CHAIN) DNAN (DNA NUCLEOTIDYLTRANSFERASE)"
FT                   /colour=2
FT                   /class="Information pathways"
FT   CDS             3280..4437
FT                   /gene="recF"
FT                   /standard_name="Rv0003"
FT                   /locus_tag="Rv0003"
FT                   /note="DNA REPLICATION AND REPAIR PROTEIN RECF (SINGLE-STRAND DNA BINDING PROTEIN)"
FT                   /colour=2
FT                   /class="Information pathways"
FT   CDS             4434..4997
FT                   /gene="Rv0004"
FT                   /locus_tag="Rv0004"
FT                   /note="CONSERVED HYPOTHETICAL PROTEIN"
FT                   /colour=10
FT                   /class="Conserved hypothetical proteins"
FT   CDS             5123..7267
FT                   /gene="gyrB"
FT                   /standard_name="Rv0005"
FT                   /locus_tag="Rv0005"
FT                   /note="DNA GYRASE (SUBUNIT B) GYRB (DNA TOPOISOMERASE (ATP-HYDROLYSING)) (DNA TOPOISOMERASE II) (TYPE II DNA TOPOISOMERASE)"
FT                   /colour=2
FT                   /class="Information pathways"
FT   CDS             7302..9818
FT                   /gene="gyrA"
FT                   /standard_name="Rv0006"
FT                   /locus_tag="Rv0006"
FT                   /note="DNA GYRASE (SUBUNIT A) GYRA (DNA TOPOISOMERASE (ATP-HYDROLYSING)) (DNA TOPOISOMERASE II) (TYPE II DNA TOPOISOMERASE)"
FT                   /colour=2
FT                   /class="Information pathways"
FT   CDS             9914..10828
FT                   /gene="Rv0007"
FT                   /locus_tag="Rv0007"
FT                   /note="POSSIBLE CONSERVED MEMBRANE PROTEIN"
FT                   /colour=3
FT                   /class="Cell-wall and cell processes"
FT   tRNA            10887..10960
FT                   /gene="ileT"
FT                   /standard_name="MTB000001"
FT                   /locus_tag="MTB000001"
FT                   /note="tRNA-Ile"
FT                   /colour=0
FT                   /class="Virulence, detoxification, adaptation"
FT   tRNA            11112..11184
FT                   /gene="alaT"
FT                   /standard_name="MTB000002"
FT                   /locus_tag="MTB000002"
FT                   /note="tRNA-Ala"
FT                   /colour=0
FT                   /class="Virulence, detoxification, adaptation"
FT   CDS             complement(11874..12311)
FT                   /gene="Rv0008c"
FT                   /locus_tag="Rv0008c"
FT                   /note="POSSIBLE MEMBRANE PROTEIN"
FT                   /colour=3
FT                   /class="Cell-wall and cell processes"
FT   CDS             12468..13016
FT                   /gene="ppiA"
FT                   /standard_name="cfp22, Rv0009"
FT                   /locus_tag="Rv0009"
FT                   /note="PROBABLE IRON-REGULATED PEPTIDYL-PROLYL CIS-TRANS ISOMERASE A PPIA (PPIase A) (ROTAMASE A)"
FT                   /colour=2
FT                   /class="Information pathways"
FT   CDS             complement(13133..13558)
FT                   /gene="Rv0010c"
FT                   /locus_tag="Rv0010c"
FT                   /note="PROBABLE CONSERVED MEMBRANE PROTEIN"
FT                   /colour=3
FT                   /class="Cell-wall and cell processes"
FT   CDS             complement(13714..13995)
FT                   /gene="Rv0011c"
FT                   /locus_tag="Rv0011c"
FT                   /note="PROBABLE CONSERVED TRANSMEMBRANE PROTEIN"
FT                   /colour=3
FT                   /class="Cell-wall and cell processes"
FT   CDS             14089..14877
FT                   /gene="Rv0012"
FT                   /locus_tag="Rv0012"
FT                   /note="PROBABLE CONSERVED MEMBRANE PROTEIN"
FT                   /colour=3
FT                   /class="Cell-wall and cell processes"
FT   CDS             14914..15612
FT                   /gene="trpG"
FT                   /standard_name="pabA, Rv0013"
FT                   /locus_tag="Rv0013"
FT                   /note="POSSIBLE ANTHRANILATE SYNTHASE COMPONENT II TRPG (GLUTAMINE AMIDOTRANSFERASE)"
FT                   /colour=7
FT                   /class="Intermediary metabolism and respiration"
FT   CDS             complement(15590..17470)
FT                   /gene="pknB"
FT                   /standard_name="Rv0014c"
FT                   /locus_tag="Rv0014c"
FT                   /note="TRANSMEMBRANE SERINE/THREONINE-PROTEIN KINASE B PKNB (PROTEIN KINASE B) (STPK B)"
FT                   /colour=9
FT                   /class="Regulatory proteins"
FT   CDS             complement(17467..18762)
FT                   /gene="pknA"
FT                   /standard_name="Rv0015c"
FT                   /locus_tag="Rv0015c"
FT                   /note="TRANSMEMBRANE SERINE/THREONINE-PROTEIN KINASE A PKNA (PROTEIN KINASE A) (STPK A)"
FT                   /colour=9
FT                   /class="Regulatory proteins"
FT   CDS             complement(18759..20234)
FT                   /gene="pbpA"
FT                   /standard_name="Rv0016c"
FT                   /locus_tag="Rv0016c"
FT                   /note="PROBABLE PENICILLIN-BINDING PROTEIN PBPA"
FT                   /colour=3
FT                   /class="Cell-wall and cell processes"
FT   CDS             complement(20231..21640)
FT                   /gene="rodA"
FT                   /standard_name="ftsW, Rv0017c"
FT                   /locus_tag="Rv0017c"
FT                   /note="PROBABLE CELL DIVISION PROTEIN RODA"
FT                   /colour=3
FT                   /class="Cell-wall and cell processes"
FT   CDS             complement(21637..23181)
FT                   /gene="pstP"
FT                   /standard_name="Rv0018c"
FT                   /locus_tag="Rv0018c"
FT                   /note="PHOSPHOSERINE/THREONINE PHOSPHATASE PSTP"
FT                   /colour=9
FT                   /class="Regulatory proteins"
FT   CDS             complement(23270..23737)
FT                   /gene="fhaB"
FT                   /standard_name="Rv0019c"
FT                   /locus_tag="Rv0019c"
FT                   /note="CONSERVED PROTEIN WITH FHA DOMAIN"
FT                   /colour=9
FT                   /class="Regulatory proteins"
FT   CDS             complement(23861..25444)
FT                   /gene="fhaA"
FT                   /standard_name="Rv0020c"
FT                   /locus_tag="Rv0020c"
FT                   /note="CONSERVED HYPOTHETICAL PROTEIN WITH FHA DOMAIN, TB39.8"
FT                   /colour=9
FT                   /class="Regulatory proteins"
FT   tRNA            25644..25726
FT                   /gene="leuT"
FT                   /standard_name="MTB000003"
FT                   /locus_tag="MTB000003"
FT                   /note="tRNA-Leu"
FT                   /colour=0
FT                   /class="Virulence, detoxification, adaptation"
FT   CDS             complement(25913..26881)
FT                   /gene="Rv0021c"
FT                   /locus_tag="Rv0021c"
FT                   /note="CONSERVED HYPOTHETICAL PROTEIN"
FT                   /colour=10
FT                   /class="Conserved hypothetical proteins"
FT   CDS             complement(27023..27442)
FT                   /gene="whiB5"
FT                   /standard_name="whmG, Rv0022c"
FT                   /locus_tag="Rv0022c"
FT                   /note="PROBABLE TRANSCRIPTIONAL REGULATORY PROTEIN WHIB-LIKE WHIB5"
FT                   /colour=9
FT                   /class="Regulatory proteins"
FT   CDS             27595..28365
FT                   /gene="Rv0023"
FT                   /locus_tag="Rv0023"
FT                   /note="POSSIBLE TRANSCRIPTIONAL REGULATORY PROTEIN"
FT                   /colour=9
FT                   /class="Regulatory proteins"
FT   CDS             28362..29207
FT                   /gene="Rv0024"
FT                   /locus_tag="Rv0024"
FT                   /note="PUTATIVE SECRETED PROTEIN P60-RELATED PROTEIN"
FT                   /colour=0
FT                   /class="Virulence, detoxification, adaptation"
FT   CDS             29245..29607
FT                   /gene="Rv0025"
FT                   /locus_tag="Rv0025"
FT                   /note="CONSERVED HYPOTHETICAL PROTEIN"
FT                   /colour=10
FT                   /class="Conserved hypothetical proteins"
FT   CDS             29722..31068
FT                   /gene="Rv0026"
FT                   /locus_tag="Rv0026"
FT                   /note="CONSERVED HYPOTHETICAL PROTEIN"
FT                   /colour=10
FT                   /class="Conserved hypothetical proteins"
FT   CDS             31189..31506
FT                   /gene="Rv0027"
FT                   /locus_tag="Rv0027"
FT                   /note="CONSERVED HYPOTHETICAL PROTEIN"
FT                   /colour=10
FT                   /class="Conserved hypothetical proteins"
FT   CDS             31514..31819
FT                   /gene="Rv0028"
FT                   /locus_tag="Rv0028"
FT                   /note="CONSERVED HYPOTHETICAL PROTEIN"
FT                   /colour=10
FT                   /class="Conserved hypothetical proteins"
FT   CDS             32057..33154
FT                   /gene="Rv0029"
FT                   /locus_tag="Rv0029"
FT                   /note="CONSERVED HYPOTHETICAL PROTEIN"
FT                   /colour=10
FT                   /class="Conserved hypothetical proteins"
FT   CDS             33224..33553
FT                   /gene="Rv0030"
FT                   /locus_tag="Rv0030"
FT                   /note="CONSERVED HYPOTHETICAL PROTEIN"
FT                   /colour=10
FT                   /class="Conserved hypothetical proteins"
FT   CDS             33582..33794
FT                   /gene="Rv0031"
FT                   /locus_tag="Rv0031"
FT                   /note="POSSIBLE REMNANT OF A TRANSPOSASE"
FT                   /colour=5
FT                   /class="Insertion sequences and phages"
FT   CDS             34295..36610
FT                   /gene="bioF2"
FT                   /standard_name="Rv0032"
FT                   /locus_tag="Rv0032"
FT                   /note="POSSIBLE 8-AMINO-7-OXONONANOATE SYNTHASE BIOF2 (AONS) (8-AMINO-7-KETOPELARGONATE SYNTHASE) (7-KETO-8-AMINO-PELARGONIC ACID SYNTHETASE) (7-KAP SYNTHETASE) (L-ALANINE--PIMELYL CoA LIGASE)"
FT                   /colour=7
FT                   /class="Intermediary metabolism and respiration"
FT   CDS             36607..36870
FT                   /gene="acpA"
FT                   /standard_name="acpP, Rv0033"
FT                   /locus_tag="Rv0033"
FT                   /note="PROBABLE ACYL CARRIER PROTEIN ACPA (ACP)"
FT                   /colour=1
FT                   /class="Lipid metabolism"
FT   CDS             36867..37262
FT                   /gene="Rv0034"
FT                   /locus_tag="Rv0034"
FT                   /note="CONSERVED HYPOTHETICAL PROTEIN"
FT                   /colour=10
FT                   /class="Conserved hypothetical proteins"
FT   CDS             37259..38947
FT                   /gene="fadD34"
FT                   /standard_name="Rv0035"
FT                   /locus_tag="Rv0035"
FT                   /note="PROBABLE FATTY-ACID-CoA LIGASE FADD34 (FATTY-ACID-CoA SYNTHETASE) (FATTY-ACID-CoA SYNTHASE)"
FT                   /colour=1
FT                   /class="Lipid metabolism"
FT   CDS             complement(39056..39829)
FT                   /gene="Rv0036c"
FT                   /locus_tag="Rv0036c"
FT                   /note="CONSERVED HYPOTHETICAL PROTEIN"
FT                   /colour=10
FT                   /class="Conserved hypothetical proteins"
FT   CDS             complement(39877..41202)
FT                   /gene="Rv0037c"
FT                   /locus_tag="Rv0037c"
FT                   /note="PROBABLE CONSERVED INTEGRAL MEMBRANE PROTEIN"
FT                   /colour=3
FT                   /class="Cell-wall and cell processes"
FT   CDS             41304..41912
FT                   /gene="Rv0038"
FT                   /locus_tag="Rv0038"
FT                   /note="CONSERVED HYPOTHETICAL PROTEIN"
FT                   /colour=10
FT                   /class="Conserved hypothetical proteins"
FT   CDS             complement(42004..42351)
FT                   /gene="Rv0039c"
FT                   /locus_tag="Rv0039c"
FT                   /note="POSSIBLE CONSERVED TRANSMEMBRANE PROTEIN"
FT                   /colour=3
FT                   /class="Cell-wall and cell processes"
FT   CDS             complement(42433..43365)
FT                   /gene="mtc28"
FT                   /standard_name="Rv0040c"
FT                   /locus_tag="Rv0040c"
FT                   /note="SECRETED PROLINE RICH PROTEIN MTC28 (PROLINE RICH 28 KDA ANTIGEN)"
FT                   /colour=3
FT                   /class="Cell-wall and cell processes"
FT   CDS             43562..46471
FT                   /gene="leuS"
FT                   /standard_name="Rv0041"
FT                   /locus_tag="Rv0041"
FT                   /note="PROBABLE LEUCYL-tRNA SYNTHETASE LEUS (LEUCINE--tRNA LIGASE) (LEURS)"
FT                   /colour=2
FT                   /class="Information pathways"
FT   CDS             complement(46581..47207)
FT                   /gene="Rv0042c"
FT                   /locus_tag="Rv0042c"
FT                   /note="POSSIBLE TRANSCRIPTIONAL REGULATORY PROTEIN (PROBABLY MARR-FAMILY)"
FT                   /colour=9
FT                   /class="Regulatory proteins"
FT   CDS             complement(47366..48100)
FT                   /gene="Rv0043c"
FT                   /locus_tag="Rv0043c"
FT                   /note="PROBABLE TRANSCRIPTIONAL REGULATORY PROTEIN (PROBABLY GNTR-FAMILY)"
FT                   /colour=9
FT                   /class="Regulatory proteins"
FT   CDS             complement(48233..49027)
FT                   /gene="Rv0044c"
FT                   /locus_tag="Rv0044c"
FT                   /note="POSSIBLE OXIDOREDUCTASE"
FT                   /colour=7
FT                   /class="Intermediary metabolism and respiration"
FT   CDS             complement(49043..49939)
FT                   /gene="Rv0045c"
FT                   /locus_tag="Rv0045c"
FT                   /note="POSSIBLE HYDROLASE"
FT                   /colour=1
FT                   /class="Lipid metabolism"
FT   CDS             complement(50021..51124)
FT                   /gene="ino1"
FT                   /standard_name="tbINO, Rv0046c"
FT                   /locus_tag="Rv0046c"
FT                   /note="MYO-INOSITOL-1-PHOSPHATE SYNTHASE INO1 (Inositol 1-phosphate synthetase) (D-glucose 6-phosphate cycloaldolase) (Glucose 6-phosphate cyclase) (Glucocycloaldolase)"
FT                   /colour=7
FT                   /class="Intermediary metabolism and respiration"
FT   CDS             complement(51185..51727)
FT                   /gene="Rv0047c"
FT                   /locus_tag="Rv0047c"
FT                   /note="CONSERVED HYPOTHETICAL PROTEIN"
FT                   /colour=10
FT                   /class="Conserved hypothetical proteins"
FT   CDS             complement(51828..52697)
FT                   /gene="Rv0048c"
FT                   /locus_tag="Rv0048c"
FT                   /note="POSSIBLE MEMBRANE PROTEIN"
FT                   /colour=3
FT                   /class="Cell-wall and cell processes"
FT   CDS             52831..53244
FT                   /gene="Rv0049"
FT                   /locus_tag="Rv0049"
FT                   /note="CONSERVED HYPOTHETICAL PROTEIN"
FT                   /colour=10
FT                   /class="Conserved hypothetical proteins"
FT   CDS             53663..55699
FT                   /gene="ponA1"
FT                   /standard_name="Rv0050"
FT                   /locus_tag="Rv0050"
FT                   /note="PROBABLE BIFUNCTIONAL PENICILLIN-BINDING PROTEIN 1A/1B PONA1 (MUREIN POLYMERASE) (PBP1): PENICILLIN-INSENSITIVE TRANSGLYCOSYLASE (PEPTIDOGLYCAN TGASE) + PENICILLIN-SENSITIVE TRANSPEPTIDASE (DD-TRANSPEPTIDASE)"
FT                   /colour=3
FT                   /class="Cell-wall and cell processes"
FT   CDS             55696..57378
FT                   /gene="Rv0051"
FT                   /locus_tag="Rv0051"
FT                   /note="PROBABLE CONSERVED TRANSMEMBRANE PROTEIN"
FT                   /colour=3
FT                   /class="Cell-wall and cell processes"
FT   CDS             57410..57973
FT                   /gene="Rv0052"
FT                   /locus_tag="Rv0052"
FT                   /note="CONSERVED HYPOTHETICAL PROTEIN"
FT                   /colour=10
FT                   /class="Conserved hypothetical proteins"
FT   CDS             58192..58482
FT                   /gene="rpsF"
FT                   /standard_name="Rv0053"
FT                   /locus_tag="Rv0053"
FT                   /note="PROBABLE 30S RIBOSOMAL PROTEIN S6 RPSF"
FT                   /colour=2
FT                   /class="Information pathways"
FT   CDS             58586..59080
FT                   /gene="ssb"
FT                   /standard_name="Rv0054"
FT                   /locus_tag="Rv0054"
FT                   /note="PROBABLE SINGLE-STRAND BINDING PROTEIN SSB (HELIX-DESTABILIZING PROTEIN)"
FT                   /colour=2
FT                   /class="Information pathways"
FT   CDS             59122..59376
FT                   /gene="rpsR1"
FT                   /standard_name="rpsR, Rv0055"
FT                   /locus_tag="Rv0055"
FT                   /note="PROBABLE 30S RIBOSOMAL PROTEIN S18-1 RPSR1"
FT                   /colour=2
FT                   /class="Information pathways"
FT   CDS             59409..59867
FT                   /gene="rplI"
FT                   /standard_name="Rv0056"
FT                   /locus_tag="Rv0056"
FT                   /note="PROBABLE 50S RIBOSOMAL PROTEIN L9 RPLI"
FT                   /colour=2
FT                   /class="Information pathways"
FT   CDS             59896..60417
FT                   /gene="Rv0057"
FT                   /locus_tag="Rv0057"
FT                   /note="HYPOTHETICAL PROTEIN"
FT                   /colour=10
FT                   /class="Conserved hypothetical proteins"
FT   CDS             60396..63020
FT                   /gene="dnaB"
FT                   /standard_name="Rv0058"
FT                   /locus_tag="Rv0058"
FT                   /note="PROBABLE REPLICATIVE DNA HELICASE DNAB"
FT                   /colour=2
FT                   /class="Information pathways"
FT   CDS             63200..63892
FT                   /gene="Rv0059"
FT                   /locus_tag="Rv0059"
FT                   /note="HYPOTHETICAL PROTEIN"
FT                   /colour=10
FT                   /class="Conserved hypothetical proteins"
FT   CDS             63909..64967
FT                   /gene="Rv0060"
FT                   /locus_tag="Rv0060"
FT                   /note="CONSERVED HYPOTHETICAL PROTEIN"
FT                   /colour=10
FT                   /class="Conserved hypothetical proteins"
FT   CDS             64991..65416
FT                   /gene="Rv0061"
FT                   /locus_tag="Rv0061"
FT                   /note="HYPOTHETICAL PROTEIN"
FT                   /colour=10
FT                   /class="Conserved hypothetical proteins"
FT   CDS             65552..66694
FT                   /gene="celA1"
FT                   /standard_name="celA, Rv0062"
FT                   /locus_tag="Rv0062"
FT                   /note="POSSIBLE CELLULASE CELA1 (ENDOGLUCANASE) (ENDO-1,4-BETA-GLUCANASE) (FI-CMCASE) (CARBOXYMETHYL CELLULASE)"
FT                   /colour=7
FT                   /class="Intermediary metabolism and respiration"
FT   CDS             66923..68362
FT                   /gene="Rv0063"
FT                   /locus_tag="Rv0063"
FT                   /note="POSSIBLE OXIDOREDUCTASE"
FT                   /colour=7
FT                   /class="Intermediary metabolism and respiration"
FT   CDS             68620..71559
FT                   /gene="Rv0064"
FT                   /locus_tag="Rv0064"
FT                   /note="PROBABLE CONSERVED TRANSMEMBRANE PROTEIN"
FT                   /colour=3
FT                   /class="Cell-wall and cell processes"
FT   CDS             71589..71828
FT                   /gene="Rv0064A"
FT                   /locus_tag="Rv0064A"
FT                   /note="CONSERVED HYPOTHETICAL PROTEIN, ANTITOXIN"
FT                   /colour=0
FT                   /class="Virulence, detoxification, adaptation"
FT   CDS             71821..72222
FT                   /gene="Rv0065"
FT                   /locus_tag="Rv0065"
FT                   /note="CONSERVED HYPOTHETICAL PROTEIN WITH PIN DOMAIN"
FT                   /colour=0
FT                   /class="Virulence, detoxification, adaptation"
FT   CDS             complement(72274..74511)
FT                   /gene="icd2"
FT                   /standard_name="Rv0066c"
FT                   /locus_tag="Rv0066c"
FT                   /note="PROBABLE ISOCITRATE DEHYDROGENASE [NADP] ICD2 (OXALOSUCCINATE DECARBOXYLASE) (IDH) (NADP+-SPECIFIC ICDH) (IDP)"
FT                   /colour=7
FT                   /class="Intermediary metabolism and respiration"
FT   CDS             complement(74629..75198)
FT                   /gene="Rv0067c"
FT                   /locus_tag="Rv0067c"
FT                   /note="POSSIBLE TRANSCRIPTIONAL REGULATORY PROTEIN (POSSIBLY TETR-FAMILY)"
FT                   /colour=9
FT                   /class="Regulatory proteins"
FT   CDS             75301..76212
FT                   /gene="Rv0068"
FT                   /locus_tag="Rv0068"
FT                   /note="PROBABLE OXIDOREDUCTASE"
FT                   /colour=7
FT                   /class="Intermediary metabolism and respiration"
FT   CDS             complement(76237..77622)
FT                   /gene="sdaA"
FT                   /standard_name="Rv0069c"
FT                   /locus_tag="Rv0069c"
FT                   /note="PROBABLE L-SERINE DEHYDRATASE SDAA (L-SERINE DEAMINASE) (SDH) (L-SD)"
FT                   /colour=7
FT                   /class="Intermediary metabolism and respiration"
FT   CDS             complement(77619..78896)
FT                   /gene="glyA2"
FT                   /standard_name="Rv0070c"
FT                   /locus_tag="Rv0070c"
FT                   /note="PROBABLE SERINE HYDROXYMETHYLTRANSFERASE GLYA2 (SERINE METHYLASE 2) (SHMT 2)"
FT                   /colour=7
FT                   /class="Intermediary metabolism and respiration"
FT   CDS             79486..80193
FT                   /gene="Rv0071"
FT                   /locus_tag="Rv0071"
FT                   /note="POSSIBLE MATURASE"
FT                   /colour=2
FT                   /class="Information pathways"
FT   CDS             80624..81673
FT                   /gene="Rv0072"
FT                   /locus_tag="Rv0072"
FT                   /note="PROBABLE GLUTAMINE-TRANSPORT TRANSMEMBRANE PROTEIN ABC TRANSPORTER"
FT                   /colour=3
FT                   /class="Cell-wall and cell processes"
FT   CDS             81676..82668
FT                   /gene="Rv0073"
FT                   /locus_tag="Rv0073"
FT                   /note="PROBABLE GLUTAMINE-TRANSPORT ATP-BINDING PROTEIN ABC TRANSPORTER"
FT                   /colour=3
FT                   /class="Cell-wall and cell processes"
FT   CDS             82748..83983
FT                   /gene="Rv0074"
FT                   /locus_tag="Rv0074"
FT                   /note="CONSERVED HYPOTHETICAL PROTEIN"
FT                   /colour=10
FT                   /class="Conserved hypothetical proteins"
FT   CDS             83996..85168
FT                   /gene="Rv0075"
FT                   /locus_tag="Rv0075"
FT                   /note="PROBABLE AMINOTRANSFERASE"
FT                   /colour=7
FT                   /class="Intermediary metabolism and respiration"
FT   CDS             complement(85183..85572)
FT                   /gene="Rv0076c"
FT                   /locus_tag="Rv0076c"
FT                   /note="PROBABLE MEMBRANE PROTEIN"
FT                   /colour=3
FT                   /class="Cell-wall and cell processes"
FT   CDS             complement(85636..86466)
FT                   /gene="Rv0077c"
FT                   /locus_tag="Rv0077c"
FT                   /note="PROBABLE OXIDOREDUCTASE"
FT                   /colour=7
FT                   /class="Intermediary metabolism and respiration"
FT   CDS             86528..87133
FT                   /gene="Rv0078"
FT                   /locus_tag="Rv0078"
FT                   /note="PROBABLE TRANSCRIPTIONAL REGULATORY PROTEIN"
FT                   /colour=9
FT                   /class="Regulatory proteins"
FT   CDS             complement(87208..87801)
FT                   /gene="Rv0078A"
FT                   /locus_tag="Rv0078A"
FT                   /note="HYPOTHETICAL PROTEIN"
FT                   /colour=10
FT                   /class="Conserved hypothetical proteins"
FT   CDS             88204..89025
FT                   /gene="Rv0079"
FT                   /locus_tag="Rv0079"
FT                   /note="HYPOTHETICAL PROTEIN"
FT                   /colour=10
FT                   /class="Conserved hypothetical proteins"
FT   CDS             89022..89480
FT                   /gene="Rv0080"
FT                   /locus_tag="Rv0080"
FT                   /note="CONSERVED HYPOTHETICAL PROTEIN"
FT                   /colour=10
FT                   /class="Conserved hypothetical proteins"
FT   CDS             89575..89919
FT                   /gene="Rv0081"
FT                   /locus_tag="Rv0081"
FT                   /note="PROBABLE TRANSCRIPTIONAL REGULATORY PROTEIN"
FT                   /colour=9
FT                   /class="Regulatory proteins"
FT   CDS             89924..90403
FT                   /gene="Rv0082"
FT                   /locus_tag="Rv0082"
FT                   /note="PROBABLE OXIDOREDUCTASE"
FT                   /colour=7
FT                   /class="Intermediary metabolism and respiration"
FT   CDS             90400..92322
FT                   /gene="Rv0083"
FT                   /locus_tag="Rv0083"
FT                   /note="PROBABLE OXIDOREDUCTASE"
FT                   /colour=7
FT                   /class="Intermediary metabolism and respiration"
FT   CDS             92328..93278
FT                   /gene="hycD"
FT                   /standard_name="hevD, Rv0084"
FT                   /locus_tag="Rv0084"
FT                   /note="POSSIBLE FORMATE HYDROGENLYASE HYCD (FHL)"
FT                   /colour=7
FT                   /class="Intermediary metabolism and respiration"
FT   CDS             93289..93951
FT                   /gene="hycP"
FT                   /standard_name="Rv0085"
FT                   /locus_tag="Rv0085"
FT                   /note="POSSIBLE HYDROGENASE HYCP"
FT                   /colour=7
FT                   /class="Intermediary metabolism and respiration"
FT   CDS             93951..95417
FT                   /gene="hycQ"
FT                   /standard_name="Rv0086"
FT                   /locus_tag="Rv0086"
FT                   /note="POSSIBLE HYDROGENASE HYCQ"
FT                   /colour=7
FT                   /class="Intermediary metabolism and respiration"
FT   CDS             95414..96892
FT                   /gene="hycE"
FT                   /standard_name="hevE, Rv0087"
FT                   /locus_tag="Rv0087"
FT                   /note="POSSIBLE FORMATE HYDROGENASE HYCE (FHL)"
FT                   /colour=7
FT                   /class="Intermediary metabolism and respiration"
FT   CDS             96927..97601
FT                   /gene="Rv0088"
FT                   /locus_tag="Rv0088"
FT                   /note="HYPOTHETICAL PROTEIN"
FT                   /colour=10
FT                   /class="Conserved hypothetical proteins"
FT   CDS             97758..98351
FT                   /gene="Rv0089"
FT                   /locus_tag="Rv0089"
FT                   /note="POSSIBLE METHYLTRANSFERASE/METHYLASE"
FT                   /colour=7
FT                   /class="Intermediary metabolism and respiration"
FT   CDS             98480..99250
FT                   /gene="Rv0090"
FT                   /locus_tag="Rv0090"
FT                   /note="POSSIBLE MEMBRANE PROTEIN"
FT                   /colour=3
FT                   /class="Cell-wall and cell processes"
FT   CDS             99684..100451
FT                   /gene="mtn"
FT                   /standard_name="pfs, Rv0091"
FT                   /locus_tag="Rv0091"
FT                   /note="PROBABLE BIFUNCTIONAL MTA/SAH NUCLEOSIDASE MTN: 5'-METHYLTHIOADENOSINE NUCLEOSIDASE (METHYLTHIOADENOSINE METHYLTHIORIBOHYDROLASE) + S-ADENOSYLHOMOCYSTEINE NUCLEOSIDASE (S-ADENOSYL-L-HOMOCYSTEINE HOMOCYSTEINYLRIBOHYDROLASE)"
FT                   /colour=7
FT                   /class="Intermediary metabolism and respiration"
FT   CDS             100583..102868
FT                   /gene="ctpA"
FT                   /standard_name="Rv0092"
FT                   /locus_tag="Rv0092"
FT                   /note="PROBABLE CATION TRANSPORTER P-TYPE ATPASE A CTPA"
FT                   /colour=3
FT                   /class="Cell-wall and cell processes"
FT   CDS             complement(102815..103663)
FT                   /gene="Rv0093c"
FT                   /locus_tag="Rv0093c"
FT                   /note="PROBABLE CONSERVED MEMBRANE PROTEIN"
FT                   /colour=3
FT                   /class="Cell-wall and cell processes"
FT   CDS             complement(103710..104663)
FT                   /gene="Rv0094c"
FT                   /locus_tag="Rv0094c"
FT                   /note="CONSERVED HYPOTHETICAL PROTEIN"
FT                   /colour=5
FT                   /class="Insertion sequences and phages"
FT   CDS             complement(104805..105215)
FT                   /gene="Rv0095c"
FT                   /locus_tag="Rv0095c"
FT                   /note="CONSERVED HYPOTHETICAL PROTEIN"
FT                   /colour=5
FT                   /class="Insertion sequences and phages"
FT   CDS             105324..106715
FT                   /gene="PPE1"
FT                   /standard_name="PPE, Rv0096"
FT                   /locus_tag="Rv0096"
FT                   /note="PPE FAMILY PROTEIN"
FT                   /colour=6
FT                   /class="PE and PPE proteins"
FT   CDS             106734..107603
FT                   /gene="Rv0097"
FT                   /locus_tag="Rv0097"
FT                   /note="POSSIBLE OXIDOREDUCTASE"
FT                   /colour=7
FT                   /class="Intermediary metabolism and respiration"
FT   CDS             107600..108151
FT                   /gene="Rv0098"
FT                   /locus_tag="Rv0098"
FT                   /note="CONSERVED HYPOTHETICAL PROTEIN"
FT                   /colour=10
FT                   /class="Conserved hypothetical proteins"
FT   CDS             108156..109778
FT                   /gene="fadD10"
FT                   /standard_name="Rv0099"
FT                   /locus_tag="Rv0099"
FT                   /note="POSSIBLE FATTY-ACID-CoA LIGASE FADD10 (FATTY-ACID-CoA SYNTHETASE) (FATTY-ACID-CoA SYNTHASE)"
FT                   /colour=1
FT                   /class="Lipid metabolism"
FT   CDS             109783..110019
FT                   /gene="Rv0100"
FT                   /locus_tag="Rv0100"
FT                   /note="CONSERVED HYPOTHETICAL PROTEIN"
FT                   /colour=10
FT                   /class="Conserved hypothetical proteins"
FT   CDS             110001..117539
FT                   /gene="nrp"
FT                   /standard_name="Rv0101"
FT                   /locus_tag="Rv0101"
FT                   /note="PROBABLE PEPTIDE SYNTHETASE NRP (PEPTIDE SYNTHASE)"
FT                   /colour=1
FT                   /class="Lipid metabolism"
FT   CDS             117714..119699
FT                   /gene="Rv0102"
FT                   /locus_tag="Rv0102"
FT                   /note="PROBABLE CONSERVED INTEGRAL MEMBRANE PROTEIN"
FT                   /colour=3
FT                   /class="Cell-wall and cell processes"
FT   CDS             complement(119915..122173)
FT                   /gene="ctpB"
FT                   /standard_name="Rv0103c"
FT                   /locus_tag="Rv0103c"
FT                   /note="PROBABLE CATION-TRANSPORTER P-TYPE ATPASE B CTPB"
FT                   /colour=3
FT                   /class="Cell-wall and cell processes"
FT   CDS             122317..123831
FT                   /gene="Rv0104"
FT                   /locus_tag="Rv0104"
FT                   /note="CONSERVED HYPOTHETICAL PROTEIN"
FT                   /colour=10
FT                   /class="Conserved hypothetical proteins"
FT   CDS             complement(123980..124264)
FT                   /gene="rpmB1"
FT                   /standard_name="Rv0105c"
FT                   /locus_tag="Rv0105c"
FT                   /note="PROBABLE 50S RIBOSOMAL PROTEIN L28-1 RPMB1"
FT                   /colour=2
FT                   /class="Information pathways"
FT   CDS             124374..125570
FT                   /gene="Rv0106"
FT                   /locus_tag="Rv0106"
FT                   /note="CONSERVED HYPOTHETICAL PROTEIN"
FT                   /colour=10
FT                   /class="Conserved hypothetical proteins"
FT   CDS             complement(125643..130541)
FT                   /gene="ctpI"
FT                   /standard_name="Rv0107c"
FT                   /locus_tag="Rv0107c"
FT                   /note="PROBABLE CATION-TRANSPORTER ATPASE I CTPI"
FT                   /colour=3
FT                   /class="Cell-wall and cell processes"
FT   CDS             complement(130895..131104)
FT                   /gene="Rv0108c"
FT                   /locus_tag="Rv0108c"
FT                   /note="HYPOTHETICAL PROTEIN"
FT                   /colour=10
FT                   /class="Conserved hypothetical proteins"
FT   CDS             131382..132872
FT                   /gene="PE_PGRS1"
FT                   /standard_name="PE_PGRS, Rv0109"
FT                   /locus_tag="Rv0109"
FT                   /note="PE-PGRS FAMILY PROTEIN"
FT                   /colour=6
FT                   /class="PE and PPE proteins"
FT   CDS             133020..133769
FT                   /gene="Rv0110"
FT                   /locus_tag="Rv0110"
FT                   /note="PROBABLE CONSERVED INTEGRAL MEMBRANE PROTEIN"
FT                   /colour=3
FT                   /class="Cell-wall and cell processes"
FT   CDS             133950..136007
FT                   /gene="Rv0111"
FT                   /locus_tag="Rv0111"
FT                   /note="POSSIBLE TRANSMEMBRANE ACYLTRANSFERASE"
FT                   /colour=7
FT                   /class="Intermediary metabolism and respiration"
FT   CDS             136289..137245
FT                   /gene="gca"
FT                   /standard_name="Rv0112"
FT                   /locus_tag="Rv0112"
FT                   /note="POSSIBLE GDP-MANNOSE 4,6-DEHYDRATASE GCA (GDP-D-MANNOSE DEHYDRATASE)"
FT                   /colour=3
FT                   /class="Cell-wall and cell processes"
FT   CDS             137319..137909
FT                   /gene="gmhA"
FT                   /standard_name="lpcA, Rv0113"
FT                   /locus_tag="Rv0113"
FT                   /note="PROBABLE SEDOHEPTULOSE-7-PHOSPHATE ISOMERASE GMHA (PHOSPHOHEPTOSE ISOMERASE)"
FT                   /colour=3
FT                   /class="Cell-wall and cell processes"
FT   CDS             137941..138513
FT                   /gene="gmhB"
FT                   /standard_name="Rv0114"
FT                   /locus_tag="Rv0114"
FT                   /note="POSSIBLE D-ALPHA,BETA-D-HEPTOSE-1,7-BIPHOSPHATE PHOSPHATASE GMHB (D-GLYCERO-D-MANNO-HEPTOSE 7-PHOSPHATE KINASE)"
FT                   /colour=3
FT                   /class="Cell-wall and cell processes"
FT   CDS             138513..139673
FT                   /gene="hddA"
FT                   /standard_name="Rv0115"
FT                   /locus_tag="Rv0115"
FT                   /note="POSSIBLE D-ALPHA-D-HEPTOSE-7-PHOSPHATE KINASE HDDA"
FT                   /colour=3
FT                   /class="Cell-wall and cell processes"
FT   CDS             complement(140267..141022)
FT                   /gene="Rv0116c"
FT                   /locus_tag="Rv0116c"
FT                   /note="POSSIBLE CONSERVED MEMBRANE PROTEIN"
FT                   /colour=3
FT                   /class="Cell-wall and cell processes"
FT   CDS             141200..142144
FT                   /gene="oxyS"
FT                   /standard_name="Rv0117"
FT                   /locus_tag="Rv0117"
FT                   /note="OXIDATIVE STRESS RESPONSE REGULATORY PROTEIN OXYS"
FT                   /colour=9
FT                   /class="Regulatory proteins"
FT   CDS             complement(142128..143876)
FT                   /gene="oxcA"
FT                   /standard_name="Rv0118c"
FT                   /locus_tag="Rv0118c"
FT                   /note="PROBABLE OXALYL-CoA DECARBOXYLASE OXCA"
FT                   /colour=7
FT                   /class="Intermediary metabolism and respiration"
FT   CDS             144049..145626
FT                   /gene="fadD7"
FT                   /standard_name="Rv0119"
FT                   /locus_tag="Rv0119"
FT                   /note="PROBABLE FATTY-ACID-CoA LIGASE FADD7 (FATTY-ACID-CoA SYNTHETASE) (FATTY-ACID-CoA SYNTHASE)"
FT                   /colour=1
FT                   /class="Lipid metabolism"
FT   CDS             complement(145627..147771)
FT                   /gene="fusA2"
FT                   /standard_name="fus2, Rv0120c"
FT                   /locus_tag="Rv0120c"
FT                   /note="PROBABLE ELONGATION FACTOR G FUSA2 (EF-G)"
FT                   /colour=2
FT                   /class="Information pathways"
FT   CDS             complement(147908..148342)
FT                   /gene="Rv0121c"
FT                   /locus_tag="Rv0121c"
FT                   /note="CONSERVED HYPOTHETICAL PROTEIN"
FT                   /colour=10
FT                   /class="Conserved hypothetical proteins"
FT   CDS             148491..148859
FT                   /gene="Rv0122"
FT                   /locus_tag="Rv0122"
FT                   /note="HYPOTHETICAL PROTEIN"
FT                   /colour=10
FT                   /class="Conserved hypothetical proteins"
FT   CDS             148856..149224
FT                   /gene="Rv0123"
FT                   /locus_tag="Rv0123"
FT                   /note="HYPOTHETICAL PROTEIN"
FT                   /colour=10
FT                   /class="Conserved hypothetical proteins"
FT   CDS             149533..150996
FT                   /gene="PE_PGRS2"
FT                   /standard_name="PE_PGRS, Rv0124"
FT                   /locus_tag="Rv0124"
FT                   /note="PE-PGRS FAMILY PROTEIN"
FT                   /colour=6
FT                   /class="PE and PPE proteins"
FT   CDS             151148..152215
FT                   /gene="pepA"
FT                   /standard_name="mtb32a, Rv0125"
FT                   /locus_tag="Rv0125"
FT                   /note="PROBABLE SERINE PROTEASE PEPA (SERINE PROTEINASE) (MTB32A)"
FT                   /colour=7
FT                   /class="Intermediary metabolism and respiration"
FT   CDS             152324..154129
FT                   /gene="treS"
FT                   /standard_name="Rv0126"
FT                   /locus_tag="Rv0126"
FT                   /note="TREHALOSE SYNTHASE TRES"
FT                   /colour=0
FT                   /class="Virulence, detoxification, adaptation"
FT   CDS             154232..155599
FT                   /gene="Rv0127"
FT                   /locus_tag="Rv0127"
FT                   /note="CONSERVED HYPOTHETICAL PROTEIN"
FT                   /colour=10
FT                   /class="Conserved hypothetical proteins"
FT   CDS             155667..156446
FT                   /gene="Rv0128"
FT                   /locus_tag="Rv0128"
FT                   /note="PROBABLE CONSERVED TRANSMEMBRANE PROTEIN"
FT                   /colour=3
FT                   /class="Cell-wall and cell processes"
FT   CDS             complement(156578..157600)
FT                   /gene="fbpC"
FT                   /standard_name="mpt45, 85C, fbpC2, Rv0129c"
FT                   /locus_tag="Rv0129c"
FT                   /note="SECRETED ANTIGEN 85-C FBPC (85C) (ANTIGEN 85 COMPLEX C) (AG58C) (MYCOLYL TRANSFERASE 85C) (FIBRONECTIN-BINDING PROTEIN C)"
FT                   /colour=1
FT                   /class="Lipid metabolism"
FT   CDS             157847..158302
FT                   /gene="htdZ"
FT                   /standard_name="Rv0130"
FT                   /locus_tag="Rv0130"
FT                   /note="Probable 3-hydroxyl-thioester dehydratase"
FT                   /colour=7
FT                   /class="Intermediary metabolism and respiration"
FT   CDS             complement(158315..159658)
FT                   /gene="fadE1"
FT                   /standard_name="Rv0131c"
FT                   /locus_tag="Rv0131c"
FT                   /note="PROBABLE ACYL-CoA DEHYDROGENASE FADE1"
FT                   /colour=1
FT                   /class="Lipid metabolism"
FT   CDS             complement(159700..160782)
FT                   /gene="fgd2"
FT                   /standard_name="Rv0132c"
FT                   /locus_tag="Rv0132c"
FT                   /note="PUTATIVE F420-DEPENDENT GLUCOSE-6-PHOSPHATE DEHYDROGENASE FGD2"
FT                   /colour=7
FT                   /class="Intermediary metabolism and respiration"
FT   CDS             160869..161474
FT                   /gene="Rv0133"
FT                   /locus_tag="Rv0133"
FT                   /note="GCN5-RELATED N-ACETYLTRANSFERASE"
FT                   /colour=7
FT                   /class="Intermediary metabolism and respiration"
FT   CDS             161771..162673
FT                   /gene="ephF"
FT                   /standard_name="Rv0134"
FT                   /locus_tag="Rv0134"
FT                   /note="POSSIBLE EPOXIDE HYDROLASE EPHF (EPOXIDE HYDRATASE) (ARENE-OXIDE HYDRATASE)"
FT                   /colour=0
FT                   /class="Virulence, detoxification, adaptation"
FT   CDS             complement(162644..163249)
FT                   /gene="Rv0135c"
FT                   /locus_tag="Rv0135c"
FT                   /note="POSSIBLE TRANSCRIPTIONAL REGULATORY PROTEIN"
FT                   /colour=9
FT                   /class="Regulatory proteins"
FT   CDS             163366..164691
FT                   /gene="cyp138"
FT                   /standard_name="Rv0136"
FT                   /locus_tag="Rv0136"
FT                   /note="PROBABLE CYTOCHROME P450 138 CYP138"
FT                   /colour=7
FT                   /class="Intermediary metabolism and respiration"
FT   CDS             complement(164712..165260)
FT                   /gene="msrA"
FT                   /standard_name="Rv0137c"
FT                   /locus_tag="Rv0137c"
FT                   /note="PROBABLE PEPTIDE METHIONINE SULFOXIDE REDUCTASE MSRA (PROTEIN-METHIONINE-S-OXIDE REDUCTASE) (PEPTIDE MET(O) REDUCTASE)"
FT                   /colour=7
FT                   /class="Intermediary metabolism and respiration"
FT   CDS             165323..165826
FT                   /gene="Rv0138"
FT                   /locus_tag="Rv0138"
FT                   /note="CONSERVED HYPOTHETICAL PROTEIN"
FT                   /colour=10
FT                   /class="Conserved hypothetical proteins"
FT   CDS             165827..166849
FT                   /gene="Rv0139"
FT                   /locus_tag="Rv0139"
FT                   /note="POSSIBLE OXIDOREDUCTASE"
FT                   /colour=7
FT                   /class="Intermediary metabolism and respiration"
FT   CDS             166910..167290
FT                   /gene="Rv0140"
FT                   /locus_tag="Rv0140"
FT                   /note="CONSERVED HYPOTHETICAL PROTEIN"
FT                   /colour=10
FT                   /class="Conserved hypothetical proteins"
FT   CDS             complement(167271..167681)
FT                   /gene="Rv0141c"
FT                   /locus_tag="Rv0141c"
FT                   /note="HYPOTHETICAL PROTEIN"
FT                   /colour=10
FT                   /class="Conserved hypothetical proteins"
FT   CDS             167711..168637
FT                   /gene="Rv0142"
FT                   /locus_tag="Rv0142"
FT                   /note="CONSERVED HYPOTHETICAL PROTEIN"
FT                   /colour=10
FT                   /class="Conserved hypothetical proteins"
FT   CDS             complement(168704..170182)
FT                   /gene="Rv0143c"
FT                   /locus_tag="Rv0143c"
FT                   /note="PROBABLE CONSERVED TRANSMEMBRANE PROTEIN"
FT                   /colour=3
FT                   /class="Cell-wall and cell processes"
FT   CDS             170284..171126
FT                   /gene="Rv0144"
FT                   /locus_tag="Rv0144"
FT                   /note="PROBABLE TRANSCRIPTIONAL REGULATORY PROTEIN (POSSIBLY TETR-FAMILY)"
FT                   /colour=9
FT                   /class="Regulatory proteins"
FT   CDS             171215..172168
FT                   /gene="Rv0145"
FT                   /locus_tag="Rv0145"
FT                   /note="Conserved hypothetical protein. Possible S-adenosylmethionine-dependent methyltransferase."
FT                   /colour=10
FT                   /class="Conserved hypothetical proteins"
FT   CDS             172211..173143
FT                   /gene="Rv0146"
FT                   /locus_tag="Rv0146"
FT                   /note="Conserved hypothetical protein. Possible S-adenosylmethionine-dependent methyltransferase."
FT                   /colour=10
FT                   /class="Conserved hypothetical proteins"
FT   CDS             173238..174758
FT                   /gene="Rv0147"
FT                   /locus_tag="Rv0147"
FT                   /note="PROBABLE ALDEHYDE DEHYDROGENASE (NAD+) DEPENDENT"
FT                   /colour=7
FT                   /class="Intermediary metabolism and respiration"
FT   CDS             174833..175693
FT                   /gene="Rv0148"
FT                   /locus_tag="Rv0148"
FT                   /note="PROBABLE SHORT-CHAIN TYPE DEHYDROGENASE/REDUCTASE"
FT                   /colour=7
FT                   /class="Intermediary metabolism and respiration"
FT   CDS             175700..176668
FT                   /gene="Rv0149"
FT                   /locus_tag="Rv0149"
FT                   /note="POSSIBLE QUINONE OXIDOREDUCTASE (NADPH:QUINONE OXIDOREDUCTASE) (ZETA-CRYSTALLIN)"
FT                   /colour=7
FT                   /class="Intermediary metabolism and respiration"
FT   CDS             complement(176665..176952)
FT                   /gene="Rv0150c"
FT                   /locus_tag="Rv0150c"
FT                   /note="CONSERVED HYPOTHETICAL PROTEIN"
FT                   /colour=10
FT                   /class="Conserved hypothetical proteins"
FT   CDS             complement(177543..179309)
FT                   /gene="PE1"
FT                   /standard_name="PE, Rv0151c"
FT                   /locus_tag="Rv0151c"
FT                   /note="PE FAMILY PROTEIN"
FT                   /colour=6
FT                   /class="PE and PPE proteins"
FT   CDS             complement(179319..180896)
FT                   /gene="PE2"
FT                   /standard_name="PE, Rv0152c"
FT                   /locus_tag="Rv0152c"
FT                   /note="PE FAMILY PROTEIN"
FT                   /colour=6
FT                   /class="PE and PPE proteins"
FT   CDS             complement(181155..181985)
FT                   /gene="ptbB"
FT                   /standard_name="MPtpB, Rv0153c"
FT                   /locus_tag="Rv0153c"
FT                   /note="PHOSPHOTYROSINE PROTEIN PHOSPHATASE PTPB (PROTEIN-TYROSINE-PHOSPHATASE) (PTPase)"
FT                   /colour=9
FT                   /class="Regulatory proteins"
FT   CDS             complement(181987..183198)
FT                   /gene="fadE2"
FT                   /standard_name="Rv0154c"
FT                   /locus_tag="Rv0154c"
FT                   /note="PROBABLE ACYL-CoA DEHYDROGENASE FADE2"
FT                   /colour=1
FT                   /class="Lipid metabolism"
FT   CDS             183622..184722
FT                   /gene="pntAa"
FT                   /standard_name="pntAA, Rv0155"
FT                   /locus_tag="Rv0155"
FT                   /note="PROBABLE NAD(P) TRANSHYDROGENASE (SUBUNIT ALPHA) PNTAA [FIRST PART; CATALYTIC PART] (PYRIDINE NUCLEOTIDE TRANSHYDROGENASE SUBUNIT ALPHA) (NICOTINAMIDE NUCLEOTIDE TRANSHYDROGENASE SUBUNIT ALPHA)"
FT                   /colour=7
FT                   /class="Intermediary metabolism and respiration"
FT   CDS             184723..185055
FT                   /gene="pntAb"
FT                   /standard_name="pntAB, Rv0156"
FT                   /locus_tag="Rv0156"
FT                   /note="PROBABLE NAD(P) TRANSHYDROGENASE (SUBUNIT ALPHA) PNTAB [SECOND PART; INTEGRAL MEMBRANE PROTEIN] (PYRIDINE NUCLEOTIDE TRANSHYDROGENASE SUBUNIT ALPHA) (NICOTINAMIDE NUCLEOTIDE TRANSHYDROGENASE SUBUNIT ALPHA)"
FT                   /colour=7
FT                   /class="Intermediary metabolism and respiration"
FT   CDS             185052..186479
FT                   /gene="pntB"
FT                   /standard_name="Rv0157"
FT                   /locus_tag="Rv0157"
FT                   /note="PROBABLE NAD(P) TRANSHYDROGENASE (SUBUNIT BETA) PNTB [INTEGRAL MEMBRANE PROTEIN] (PYRIDINE NUCLEOTIDE TRANSHYDROGENASE SUBUNIT BETA) (NICOTINAMIDE NUCLEOTIDE TRANSHYDROGENASE SUBUNIT BETA)"
FT                   /colour=7
FT                   /class="Intermediary metabolism and respiration"
FT   CDS             complement(186495..186623)
FT                   /gene="Rv0157A"
FT                   /locus_tag="Rv0157A"
FT                   /note="HYPOTHETICAL PROTEIN (FRAGMENT)"
FT                   /colour=10
FT                   /class="Conserved hypothetical proteins"
FT   CDS             186785..187429
FT                   /gene="Rv0158"
FT                   /locus_tag="Rv0158"
FT                   /note="PROBABLE TRANSCRIPTIONAL REGULATORY PROTEIN (POSSIBLY TETR-FAMILY)"
FT                   /colour=9
FT                   /class="Regulatory proteins"
FT   CDS             complement(187433..188839)
FT                   /gene="PE3"
FT                   /standard_name="PE, Rv0159c"
FT                   /locus_tag="Rv0159c"
FT                   /note="PE FAMILY PROTEIN"
FT                   /colour=6
FT                   /class="PE and PPE proteins"
FT   CDS             complement(188931..190439)
FT                   /gene="PE4"
FT                   /standard_name="PE, Rv0160c"
FT                   /locus_tag="Rv0160c"
FT                   /note="PE FAMILY PROTEIN"
FT                   /colour=6
FT                   /class="PE and PPE proteins"
FT   CDS             190607..191956
FT                   /gene="Rv0161"
FT                   /locus_tag="Rv0161"
FT                   /note="POSSIBLE OXIDOREDUCTASE"
FT                   /colour=7
FT                   /class="Intermediary metabolism and respiration"
FT   CDS             complement(191984..193135)
FT                   /gene="adhE1"
FT                   /standard_name="Rv0162c"
FT                   /locus_tag="Rv0162c"
FT                   /note="PROBABLE ZINC-TYPE ALCOHOL DEHYDROGENASE (E SUBUNIT) ADHE"
FT                   /colour=7
FT                   /class="Intermediary metabolism and respiration"
FT   CDS             193117..193572
FT                   /gene="Rv0163"
FT                   /locus_tag="Rv0163"
FT                   /note="CONSERVED HYPOTHETICAL PROTEIN"
FT                   /colour=10
FT                   /class="Conserved hypothetical proteins"
FT   CDS             193626..194111
FT                   /gene="TB18.5"
FT                   /standard_name="Rv0164"
FT                   /locus_tag="Rv0164"
FT                   /note="CONSERVED HYPOTHETICAL PROTEIN TB18.5"
FT                   /colour=10
FT                   /class="Conserved hypothetical proteins"
FT   CDS             complement(194144..194938)
FT                   /gene="Rv0165c"
FT                   /locus_tag="Rv0165c"
FT                   /note="POSSIBLE TRANSCRIPTIONAL REGULATORY PROTEIN (PROBABLY GNTR-FAMILY)"
FT                   /colour=9
FT                   /class="Regulatory proteins"
FT   CDS             194993..196657
FT                   /gene="fadD5"
FT                   /standard_name="Rv0166"
FT                   /locus_tag="Rv0166"
FT                   /note="PROBABLE FATTY-ACID-CoA LIGASE FADD5 (FATTY-ACID-CoA SYNTHETASE) (FATTY-ACID-CoA SYNTHASE)"
FT                   /colour=1
FT                   /class="Lipid metabolism"
FT   CDS             196861..197658
FT                   /gene="yrbE1A"
FT                   /standard_name="Rv0167"
FT                   /locus_tag="Rv0167"
FT                   /note="CONSERVED HYPOTHETICAL INTEGRAL MEMBRANE PROTEIN YRBE1A"
FT                   /colour=0
FT                   /class="Virulence, detoxification, adaptation"
FT   CDS             197660..198529
FT                   /gene="yrbE1B"
FT                   /standard_name="Rv0168"
FT                   /locus_tag="Rv0168"
FT                   /note="CONSERVED HYPOTHETICAL INTEGRAL MEMBRANE PROTEIN YRBE1B"
FT                   /colour=0
FT                   /class="Virulence, detoxification, adaptation"
FT   CDS             198534..199898
FT                   /gene="mce1A"
FT                   /standard_name="mce1, Rv0169"
FT                   /locus_tag="Rv0169"
FT                   /note="MCE-FAMILY PROTEIN MCE1A"
FT                   /colour=0
FT                   /class="Virulence, detoxification, adaptation"
FT   CDS             199895..200935
FT                   /gene="mce1B"
FT                   /standard_name="mceD, Rv0170"
FT                   /locus_tag="Rv0170"
FT                   /note="MCE-FAMILY PROTEIN MCE1B"
FT                   /colour=0
FT                   /class="Virulence, detoxification, adaptation"
FT   CDS             200932..202479
FT                   /gene="mce1C"
FT                   /standard_name="Rv0171"
FT                   /locus_tag="Rv0171"
FT                   /note="MCE-FAMILY PROTEIN MCE1C"
FT                   /colour=0
FT                   /class="Virulence, detoxification, adaptation"
FT   CDS             202476..204068
FT                   /gene="mce1D"
FT                   /standard_name="Rv0172"
FT                   /locus_tag="Rv0172"
FT                   /note="MCE-FAMILY PROTEIN MCE1D"
FT                   /colour=0
FT                   /class="Virulence, detoxification, adaptation"
FT   CDS             204065..205237
FT                   /gene="lprK"
FT                   /standard_name="mce1E, Rv0173"
FT                   /locus_tag="Rv0173"
FT                   /note="POSSIBLE MCE-FAMILY LIPOPROTEIN LPRK (MCE-FAMILY LIPOPROTEIN MCE1E)"
FT                   /colour=3
FT                   /class="Cell-wall and cell processes"
FT   CDS             205231..206778
FT                   /gene="mce1F"
FT                   /standard_name="Rv0174"
FT                   /locus_tag="Rv0174"
FT                   /note="MCE-FAMILY PROTEIN MCE1F"
FT                   /colour=0
FT                   /class="Virulence, detoxification, adaptation"
FT   CDS             206814..207455
FT                   /gene="Rv0175"
FT                   /locus_tag="Rv0175"
FT                   /note="PROBABLE CONSERVED MCE ASSOCIATED MEMBRANE PROTEIN"
FT                   /colour=3
FT                   /class="Cell-wall and cell processes"
FT   CDS             207452..208420
FT                   /gene="Rv0176"
FT                   /locus_tag="Rv0176"
FT                   /note="PROBABLE CONSERVED MCE ASSOCIATED TRANSMEMBRANE PROTEIN"
FT                   /colour=3
FT                   /class="Cell-wall and cell processes"
FT   CDS             208417..208971
FT                   /gene="Rv0177"
FT                   /locus_tag="Rv0177"
FT                   /note="PROBABLE CONSERVED MCE ASSOCIATED PROTEIN"
FT                   /colour=10
FT                   /class="Conserved hypothetical proteins"
FT   CDS             208938..209672
FT                   /gene="Rv0178"
FT                   /locus_tag="Rv0178"
FT                   /note="PROBABLE CONSERVED MCE ASSOCIATED MEMBRANE PROTEIN"
FT                   /colour=3
FT                   /class="Cell-wall and cell processes"
FT   CDS             complement(209703..210812)
FT                   /gene="lprO"
FT                   /standard_name="Rv0179c"
FT                   /locus_tag="Rv0179c"
FT                   /note="POSSIBLE LIPOPROTEIN LPRO"
FT                   /colour=3
FT                   /class="Cell-wall and cell processes"
FT   CDS             complement(210892..212250)
FT                   /gene="Rv0180c"
FT                   /locus_tag="Rv0180c"
FT                   /note="PROBABLE CONSERVED TRANSMEMBRANE PROTEIN"
FT                   /colour=3
FT                   /class="Cell-wall and cell processes"
FT   CDS             complement(212277..213011)
FT                   /gene="Rv0181c"
FT                   /locus_tag="Rv0181c"
FT                   /note="CONSERVED HYPOTHETICAL PROTEIN"
FT                   /colour=10
FT                   /class="Conserved hypothetical proteins"
FT   CDS             complement(213028..214140)
FT                   /gene="sigG"
FT                   /standard_name="Rv0182c"
FT                   /locus_tag="Rv0182c"
FT                   /note="PROBABLE ALTERNATIVE RNA POLYMERASE SIGMA FACTOR SIGG (RNA POLYMERASE ECF TYPE SIGMA FACTOR)"
FT                   /colour=2
FT                   /class="Information pathways"
FT   CDS             214088..214927
FT                   /gene="Rv0183"
FT                   /locus_tag="Rv0183"
FT                   /note="POSSIBLE LYSOPHOSPHOLIPASE"
FT                   /colour=7
FT                   /class="Intermediary metabolism and respiration"
FT   CDS             214969..215718
FT                   /gene="Rv0184"
FT                   /locus_tag="Rv0184"
FT                   /note="CONSERVED HYPOTHETICAL PROTEIN"
FT                   /colour=10
FT                   /class="Conserved hypothetical proteins"
FT   CDS             215715..216224
FT                   /gene="Rv0185"
FT                   /locus_tag="Rv0185"
FT                   /note="CONSERVED HYPOTHETICAL PROTEIN"
FT                   /colour=10
FT                   /class="Conserved hypothetical proteins"
FT   CDS             216269..218344
FT                   /gene="bglS"
FT                   /standard_name="Rv0186"
FT                   /locus_tag="Rv0186"
FT                   /note="PROBABLE BETA-GLUCOSIDASE BGLS (GENTIOBIASE) (CELLOBIASE) (BETA-D-GLUCOSIDE GLUCOHYDROLASE)"
FT                   /colour=7
FT                   /class="Intermediary metabolism and respiration"
FT   CDS             218705..219367
FT                   /gene="Rv0187"
FT                   /locus_tag="Rv0187"
FT                   /note="PROBABLE O-METHYLTRANSFERASE"
FT                   /colour=7
FT                   /class="Intermediary metabolism and respiration"
FT   CDS             219486..219917
FT                   /gene="Rv0188"
FT                   /locus_tag="Rv0188"
FT                   /note="PROBABLE CONSERVED TRANSMEMBRANE PROTEIN"
FT                   /colour=3
FT                   /class="Cell-wall and cell processes"
FT   CDS             complement(219996..221723)
FT                   /gene="ilvD"
FT                   /standard_name="Rv0189c"
FT                   /locus_tag="Rv0189c"
FT                   /note="PROBABLE DIHYDROXY-ACID DEHYDRATASE ILVD (DAD)"
FT                   /colour=7
FT                   /class="Intermediary metabolism and respiration"
FT   CDS             221871..222161
FT                   /gene="Rv0190"
FT                   /locus_tag="Rv0190"
FT                   /note="CONSERVED HYPOTHETICAL PROTEIN"
FT                   /colour=10
FT                   /class="Conserved hypothetical proteins"
FT   CDS             222289..223530
FT                   /gene="Rv0191"
FT                   /locus_tag="Rv0191"
FT                   /note="PROBABLE CONSERVED INTEGRAL MEMBRANE PROTEIN"
FT                   /colour=3
FT                   /class="Cell-wall and cell processes"
FT   CDS             223564..224664
FT                   /gene="Rv0192"
FT                   /locus_tag="Rv0192"
FT                   /note="CONSERVED HYPOTHETICAL PROTEIN"
FT                   /colour=10
FT                   /class="Conserved hypothetical proteins"
FT   CDS             223607..223909
FT                   /gene="Rv0192A"
FT                   /locus_tag="Rv0192A"
FT                   /note="CONSERVED SECRETED PROTEIN"
FT                   /colour=3
FT                   /class="Cell-wall and cell processes"
FT   CDS             complement(224724..226571)
FT                   /gene="Rv0193c"
FT                   /locus_tag="Rv0193c"
FT                   /note="HYPOTHETICAL PROTEIN"
FT                   /colour=10
FT                   /class="Conserved hypothetical proteins"
FT   CDS             226878..230462
FT                   /gene="Rv0194"
FT                   /locus_tag="Rv0194"
FT                   /note="PROBABLE DRUGS-TRANSPORT TRANSMEMBRANE ATP-BINDING PROTEIN ABC TRANSPORTER"
FT                   /colour=3
FT                   /class="Cell-wall and cell processes"
FT   CDS             230899..231534
FT                   /gene="Rv0195"
FT                   /locus_tag="Rv0195"
FT                   /note="POSSIBLE TWO COMPONENT TRANSCRIPTIONAL REGULATORY PROTEIN (PROBABLY LUXR-FAMILY)"
FT                   /colour=9
FT                   /class="Regulatory proteins"
FT   CDS             231647..232231
FT                   /gene="Rv0196"
FT                   /locus_tag="Rv0196"
FT                   /note="POSSIBLE TRANSCRIPTIONAL REGULATORY PROTEIN"
FT                   /colour=9
FT                   /class="Regulatory proteins"
FT   CDS             232231..234519
FT                   /gene="Rv0197"
FT                   /locus_tag="Rv0197"
FT                   /note="POSSIBLE OXIDOREDUCTASE"
FT                   /colour=7
FT                   /class="Intermediary metabolism and respiration"
FT   CDS             complement(234516..236507)
FT                   /gene="Rv0198c"
FT                   /locus_tag="Rv0198c"
FT                   /note="PROBABLE ZINC METALLOPROTEASE"
FT                   /colour=7
FT                   /class="Intermediary metabolism and respiration"
FT   CDS             236550..237209
FT                   /gene="Rv0199"
FT                   /locus_tag="Rv0199"
FT                   /note="PROBABLE CONSERVED MEMBRANE PROTEIN"
FT                   /colour=3
FT                   /class="Cell-wall and cell processes"
FT   CDS             237206..237895
FT                   /gene="Rv0200"
FT                   /locus_tag="Rv0200"
FT                   /note="POSSIBLE CONSERVED TRANSMEMBRANE PROTEIN"
FT                   /colour=3
FT                   /class="Cell-wall and cell processes"
FT   CDS             complement(237892..238395)
FT                   /gene="Rv0201c"
FT                   /locus_tag="Rv0201c"
FT                   /note="CONSERVED HYPOTHETICAL PROTEIN"
FT                   /colour=10
FT                   /class="Conserved hypothetical proteins"
FT   CDS             complement(238392..241292)
FT                   /gene="mmpL11"
FT                   /standard_name="Rv0202c"
FT                   /locus_tag="Rv0202c"
FT                   /note="PROBABLE CONSERVED TRANSMEMBRANE TRANSPORT PROTEIN MMPL11"
FT                   /colour=3
FT                   /class="Cell-wall and cell processes"
FT   CDS             241514..241924
FT                   /gene="Rv0203"
FT                   /locus_tag="Rv0203"
FT                   /note="POSSIBLE EXPORTED PROTEIN"
FT                   /colour=3
FT                   /class="Cell-wall and cell processes"
FT   CDS             complement(241976..243214)
FT                   /gene="Rv0204c"
FT                   /locus_tag="Rv0204c"
FT                   /note="PROBABLE CONSERVED TRANSMEMBRANE PROTEIN"
FT                   /colour=3
FT                   /class="Cell-wall and cell processes"
FT   CDS             243384..244487
FT                   /gene="Rv0205"
FT                   /locus_tag="Rv0205"
FT                   /note="PROBABLE CONSERVED TRANSMEMBRANE PROTEIN"
FT                   /colour=3
FT                   /class="Cell-wall and cell processes"
FT   CDS             complement(244484..247318)
FT                   /gene="mmpL3"
FT                   /standard_name="Rv0206c"
FT                   /locus_tag="Rv0206c"
FT                   /note="POSSIBLE CONSERVED TRANSMEMBRANE TRANSPORT PROTEIN MMPL3"
FT                   /colour=3
FT                   /class="Cell-wall and cell processes"
FT   CDS             complement(247384..248112)
FT                   /gene="Rv0207c"
FT                   /locus_tag="Rv0207c"
FT                   /note="CONSERVED HYPOTHETICAL PROTEIN"
FT                   /colour=10
FT                   /class="Conserved hypothetical proteins"
FT   CDS             complement(248115..248906)
FT                   /gene="Rv0208c"
FT                   /locus_tag="Rv0208c"
FT                   /note="HYPOTHETICAL METHLYTRANSFERASE (METHYLASE)"
FT                   /colour=7
FT                   /class="Intermediary metabolism and respiration"
FT   CDS             249038..250123
FT                   /gene="Rv0209"
FT                   /locus_tag="Rv0209"
FT                   /note="HYPOTHETICAL PROTEIN"
FT                   /colour=10
FT                   /class="Conserved hypothetical proteins"
FT   CDS             250120..251598
FT                   /gene="Rv0210"
FT                   /locus_tag="Rv0210"
FT                   /note="HYPOTHETICAL PROTEIN"
FT                   /colour=10
FT                   /class="Conserved hypothetical proteins"
FT   CDS             251782..253602
FT                   /gene="pckA"
FT                   /standard_name="pckG, pck1, Rv0211"
FT                   /locus_tag="Rv0211"
FT                   /note="PROBABLE IRON-REGULATED PHOSPHOENOLPYRUVATE CARBOXYKINASE [GTP] PCKA (PHOSPHOENOLPYRUVATE CARBOXYLASE) (PEPCK)(PEP CARBOXYKINASE)"
FT                   /colour=7
FT                   /class="Intermediary metabolism and respiration"
FT   CDS             complement(253669..254640)
FT                   /gene="nadR"
FT                   /standard_name="nadI, Rv0212c"
FT                   /locus_tag="Rv0212c"
FT                   /note="POSSIBLE TRANSCRIPTIONAL REGULATORY PROTEIN NADR (PROBABLY ASNC-FAMILY)"
FT                   /colour=9
FT                   /class="Regulatory proteins"
FT   CDS             complement(254637..255950)
FT                   /gene="Rv0213c"
FT                   /locus_tag="Rv0213c"
FT                   /note="POSSIBLE METHYLTRANSFERASE (METHYLASE)"
FT                   /colour=7
FT                   /class="Intermediary metabolism and respiration"
FT   CDS             256064..257677
FT                   /gene="fadD4"
FT                   /standard_name="Rv0214"
FT                   /locus_tag="Rv0214"
FT                   /note="PROBABLE FATTY-ACID-CoA LIGASE FADD4 (FATTY-ACID-CoA SYNTHETASE) (FATTY-ACID-CoA SYNTHASE)"
FT                   /colour=1
FT                   /class="Lipid metabolism"
FT   CDS             complement(257783..258856)
FT                   /gene="fadE3"
FT                   /standard_name="Rv0215c"
FT                   /locus_tag="Rv0215c"
FT                   /note="PROBABLE ACYL-CoA DEHYDROGENASE FADE3"
FT                   /colour=1
FT                   /class="Lipid metabolism"
FT   CDS             258913..259926
FT                   /gene="Rv0216"
FT                   /locus_tag="Rv0216"
FT                   /note="DOUBLE HOTDOG HYDRATASE"
FT                   /colour=7
FT                   /class="Intermediary metabolism and respiration"
FT   CDS             complement(259923..260831)
FT                   /gene="lipW"
FT                   /standard_name="Rv0217c"
FT                   /locus_tag="Rv0217c"
FT                   /note="POSSIBLE ESTERASE LIPW"
FT                   /colour=7
FT                   /class="Intermediary metabolism and respiration"
FT   CDS             260924..262252
FT                   /gene="Rv0218"
FT                   /locus_tag="Rv0218"
FT                   /note="PROBABLE CONSERVED TRANSMEMBRANE PROTEIN"
FT                   /colour=3
FT                   /class="Cell-wall and cell processes"
FT   CDS             262254..262802
FT                   /gene="Rv0219"
FT                   /locus_tag="Rv0219"
FT                   /note="PROBABLE CONSERVED TRANSMEMBRANE PROTEIN"
FT                   /colour=3
FT                   /class="Cell-wall and cell processes"
FT   CDS             262812..264023
FT                   /gene="lipC"
FT                   /standard_name="Rv0220"
FT                   /locus_tag="Rv0220"
FT                   /note="PROBABLE ESTERASE LIPC"
FT                   /colour=7
FT                   /class="Intermediary metabolism and respiration"
FT   CDS             264067..265476
FT                   /gene="Rv0221"
FT                   /locus_tag="Rv0221"
FT                   /note="CONSERVED HYPOTHETICAL PROTEIN. POSSIBLE TRIACYLGLYCEROL SYNTHASE (DIACYLGLYCEROL ACYLTRANSFERASE)."
FT                   /colour=10
FT                   /class="Conserved hypothetical proteins"
FT   CDS             265507..266295
FT                   /gene="echA1"
FT                   /standard_name="Rv0222"
FT                   /locus_tag="Rv0222"
FT                   /note="PROBABLE ENOYL-CoA HYDRATASE ECHA1 (ENOYL HYDRASE) (UNSATURATED ACYL-CoA HYDRATASE) (CROTONASE)"
FT                   /colour=1
FT                   /class="Lipid metabolism"
FT   CDS             complement(266301..267764)
FT                   /gene="Rv0223c"
FT                   /locus_tag="Rv0223c"
FT                   /note="PROBABLE ALDEHYDE DEHYDROGENASE"
FT                   /colour=7
FT                   /class="Intermediary metabolism and respiration"
FT   CDS             complement(267863..268627)
FT                   /gene="Rv0224c"
FT                   /locus_tag="Rv0224c"
FT                   /note="POSSIBLE METHYLTRANSFERASE (METHYLASE)"
FT                   /colour=7
FT                   /class="Intermediary metabolism and respiration"
FT   CDS             268663..269817
FT                   /gene="Rv0225"
FT                   /locus_tag="Rv0225"
FT                   /note="POSSIBLE CONSERVED PROTEIN"
FT                   /colour=3
FT                   /class="Cell-wall and cell processes"
FT   CDS             complement(269834..271564)
FT                   /gene="Rv0226c"
FT                   /locus_tag="Rv0226c"
FT                   /note="PROBABLE CONSERVED TRANSMEMBRANE PROTEIN"
FT                   /colour=3
FT                   /class="Cell-wall and cell processes"
FT   CDS             complement(271574..272839)
FT                   /gene="Rv0227c"
FT                   /locus_tag="Rv0227c"
FT                   /note="PROBABLE CONSERVED MEMBRANE PROTEIN"
FT                   /colour=3
FT                   /class="Cell-wall and cell processes"
FT   CDS             273055..274278
FT                   /gene="Rv0228"
FT                   /locus_tag="Rv0228"
FT                   /note="PROBABLE INTEGRAL MEMBRANE ACYLTRANSFERASE"
FT                   /colour=7
FT                   /class="Intermediary metabolism and respiration"
FT   CDS             complement(274306..274986)
FT                   /gene="Rv0229c"
FT                   /locus_tag="Rv0229c"
FT                   /note="POSSIBLE CONSERVED MEMBRANE PROTEIN WITH PIN DOMAIN"
FT                   /colour=3
FT                   /class="Cell-wall and cell processes"
FT   CDS             complement(274983..275963)
FT                   /gene="php"
FT                   /standard_name="Rv0230c"
FT                   /locus_tag="Rv0230c"
FT                   /note="PROBABLE PHOSPHOTRIESTERASE PHP (PARATHION HYDROLASE) (PTE) (ARYLDIALKYLPHOSPHATASE) (PARAOXONASE) (A-ESTERASE) (ARYLTRIPHOSPHATASE) (PARAOXON HYDROLASE)"
FT                   /colour=1
FT                   /class="Lipid metabolism"
FT   CDS             276058..277764
FT                   /gene="fadE4"
FT                   /standard_name="Rv0231"
FT                   /locus_tag="Rv0231"
FT                   /note="PROBABLE ACYL-CoA DEHYDROGENASE FADE4"
FT                   /colour=1
FT                   /class="Lipid metabolism"
FT   CDS             277899..278588
FT                   /gene="Rv0232"
FT                   /locus_tag="Rv0232"
FT                   /note="PROBABLE TRANSCRIPTIONAL REGULATORY PROTEIN (PROBABLY TETR/ACRR-FAMILY)"
FT                   /colour=9
FT                   /class="Regulatory proteins"
FT   CDS             278585..279529
FT                   /gene="nrdB"
FT                   /standard_name="rnrS, Rv0233"
FT                   /locus_tag="Rv0233"
FT                   /note="PROBABLE RIBONUCLEOSIDE-DIPHOSPHATE REDUCTASE (BETA CHAIN) NRDB (RIBONUCLEOTIDE REDUCTASE SMALL CHAIN)"
FT                   /colour=2
FT                   /class="Information pathways"
FT   CDS             complement(279605..281140)
FT                   /gene="gabD1"
FT                   /standard_name="gabD2, Rv0234c"
FT                   /locus_tag="Rv0234c"
FT                   /note="PROBABLE SUCCINATE-SEMIALDEHYDE DEHYDROGENASE [NADP+] DEPENDENT (SSDH) GABD1"
FT                   /colour=7
FT                   /class="Intermediary metabolism and respiration"
FT   CDS             complement(281166..282614)
FT                   /gene="Rv0235c"
FT                   /locus_tag="Rv0235c"
FT                   /note="PROBABLE CONSERVED TRANSMEMBRANE PROTEIN"
FT                   /colour=3
FT                   /class="Cell-wall and cell processes"
FT   CDS             complement(282649..286851)
FT                   /gene="Rv0236c"
FT                   /locus_tag="Rv0236c"
FT                   /note="PROBABLE CONSERVED TRANSMEMBRANE PROTEIN"
FT                   /colour=3
FT                   /class="Cell-wall and cell processes"
FT   CDS             complement(286898..287071)
FT                   /gene="Rv0236A"
FT                   /locus_tag="Rv0236A"
FT                   /note="SMALL SECRETED PROTEIN"
FT                   /colour=3
FT                   /class="Cell-wall and cell processes"
FT   CDS             287186..288352
FT                   /gene="lpqI"
FT                   /standard_name="Rv0237"
FT                   /locus_tag="Rv0237"
FT                   /note="PROBABLE CONSERVED LIPOPROTEIN LPQI"
FT                   /colour=3
FT                   /class="Cell-wall and cell processes"
FT   CDS             288428..289042
FT                   /gene="Rv0238"
FT                   /locus_tag="Rv0238"
FT                   /note="POSSIBLE TRANSCRIPTIONAL REGULATORY PROTEIN (PROBABLY TETR-FAMILY)"
FT                   /colour=9
FT                   /class="Regulatory proteins"
FT   CDS             289104..289337
FT                   /gene="Rv0239"
FT                   /locus_tag="Rv0239"
FT                   /note="CONSERVED HYPOTHETICAL PROTEIN, ANTITOXIN"
FT                   /colour=0
FT                   /class="Virulence, detoxification, adaptation"
FT   CDS             289345..289782
FT                   /gene="Rv0240"
FT                   /locus_tag="Rv0240"
FT                   /note="CONSERVED HYPOTHETICAL PROTEIN WITH PIN DOMAIN"
FT                   /colour=0
FT                   /class="Virulence, detoxification, adaptation"
FT   CDS             complement(289812..290654)
FT                   /gene="Rv0241c"
FT                   /locus_tag="Rv0241c"
FT                   /note="DOUBLE HOTDOG HYDRATASE"
FT                   /colour=7
FT                   /class="Intermediary metabolism and respiration"
FT   CDS             complement(290665..292029)
FT                   /gene="fabG4"
FT                   /standard_name="Rv0242c"
FT                   /locus_tag="Rv0242c"
FT                   /note="PROBABLE 3-OXOACYL-[ACYL-CARRIER PROTEIN] REDUCTASE FABG4 (3-KETOACYL-ACYL CARRIER PROTEIN REDUCTASE)"
FT                   /colour=1
FT                   /class="Lipid metabolism"
FT   CDS             292171..293493
FT                   /gene="fadA2"
FT                   /standard_name="Rv0243"
FT                   /locus_tag="Rv0243"
FT                   /note="PROBABLE ACETYL-CoA ACYLTRANSFERASE FADA2 (3-KETOACYL-CoA THIOLASE) (BETA-KETOTHIOLASE)"
FT                   /colour=1
FT                   /class="Lipid metabolism"
FT   CDS             complement(293798..295633)
FT                   /gene="fadE5"
FT                   /standard_name="Rv0244c"
FT                   /locus_tag="Rv0244c"
FT                   /note="PROBABLE ACYL-CoA DEHYDROGENASE FADE5"
FT                   /colour=1
FT                   /class="Lipid metabolism"
FT   CDS             296005..296493
FT                   /gene="Rv0245"
FT                   /locus_tag="Rv0245"
FT                   /note="POSSIBLE OXIDOREDUCTASE"
FT                   /colour=7
FT                   /class="Intermediary metabolism and respiration"
FT   CDS             296809..298119
FT                   /gene="Rv0246"
FT                   /locus_tag="Rv0246"
FT                   /note="PROBABLE CONSERVED INTEGRAL MEMBRANE PROTEIN"
FT                   /colour=3
FT                   /class="Cell-wall and cell processes"
FT   CDS             complement(298116..298862)
FT                   /gene="Rv0247c"
FT                   /locus_tag="Rv0247c"
FT                   /note="PROBABLE SUCCINATE DEHYDROGENASE [IRON-SULFUR SUBUNIT] (SUCCINIC DEHYDROGENASE)"
FT                   /colour=7
FT                   /class="Intermediary metabolism and respiration"
FT   CDS             complement(298863..300803)
FT                   /gene="Rv0248c"
FT                   /locus_tag="Rv0248c"
FT                   /note="PROBABLE SUCCINATE DEHYDROGENASE [IRON-SULFUR SUBUNIT] (SUCCINIC DEHYDROGENASE)"
FT                   /colour=7
FT                   /class="Intermediary metabolism and respiration"
FT   CDS             complement(300834..301655)
FT                   /gene="Rv0249c"
FT                   /locus_tag="Rv0249c"
FT                   /note="PROBABLE SUCCINATE DEHYDROGENASE [MEMBRANE ANCHOR SUBUNIT] (SUCCINIC DEHYDROGENASE)"
FT                   /colour=7
FT                   /class="Intermediary metabolism and respiration"
FT   CDS             complement(301735..302028)
FT                   /gene="Rv0250c"
FT                   /locus_tag="Rv0250c"
FT                   /note="CONSERVED HYPOTHETICAL PROTEIN"
FT                   /colour=10
FT                   /class="Conserved hypothetical proteins"
FT   CDS             complement(302173..302652)
FT                   /gene="hsp"
FT                   /standard_name="hsp 20, hrpA, acr2, Rv0251c"
FT                   /locus_tag="Rv0251c"
FT                   /note="HEAT SHOCK PROTEIN HSP (HEAT-STRESS-INDUCED RIBOSOME-BINDING PROTEIN A)"
FT                   /colour=0
FT                   /class="Virulence, detoxification, adaptation"
FT   CDS             302866..305427
FT                   /gene="nirB"
FT                   /standard_name="nasB, Rv0252"
FT                   /locus_tag="Rv0252"
FT                   /note="PROBABLE NITRITE REDUCTASE [NAD(P)H] LARGE SUBUNIT [FAD FLAVOPROTEIN] NIRB"
FT                   /colour=7
FT                   /class="Intermediary metabolism and respiration"
FT   CDS             305453..305809
FT                   /gene="nirD"
FT                   /standard_name="Rv0253"
FT                   /locus_tag="Rv0253"
FT                   /note="PROBABLE NITRITE REDUCTASE [NAD(P)H] SMALL SUBUNIT NIRD"
FT                   /colour=7
FT                   /class="Intermediary metabolism and respiration"
FT   CDS             complement(305825..306349)
FT                   /gene="cobU"
FT                   /standard_name="Rv0254c"
FT                   /locus_tag="Rv0254c"
FT                   /note="PROBABLE BIFUNCTIONAL COBALAMIN BIOSYNTHESIS PROTEIN COBU: COBINAMIDE KINASE + COBINAMIDE PHOSPHATE GUANYLYLTRANSFERASE"
FT                   /colour=7
FT                   /class="Intermediary metabolism and respiration"
FT   CDS             complement(306374..307858)
FT                   /gene="cobQ1"
FT                   /standard_name="cobQ, Rv0255c"
FT                   /locus_tag="Rv0255c"
FT                   /note="PROBABLE COBYRIC ACID SYNTHASE COBQ1"
FT                   /colour=7
FT                   /class="Intermediary metabolism and respiration"
FT   CDS             complement(307877..309547)
FT                   /gene="PPE2"
FT                   /standard_name="PPE, Rv0256c"
FT                   /locus_tag="Rv0256c"
FT                   /note="PPE FAMILY PROTEIN"
FT                   /colour=6
FT                   /class="PE and PPE proteins"
FT   CDS             309699..310073
FT                   /gene="Rv0257"
FT                   /locus_tag="Rv0257"
FT                   /note="CONSERVED HYPOTHETICAL PROTEIN"
FT                   /colour=10
FT                   /class="Conserved hypothetical proteins"
FT   CDS             complement(310294..310749)
FT                   /gene="Rv0258c"
FT                   /locus_tag="Rv0258c"
FT                   /note="CONSERVED HYPOTHETICAL PROTEIN"
FT                   /colour=10
FT                   /class="Conserved hypothetical proteins"
FT   CDS             complement(310774..311517)
FT                   /gene="Rv0259c"
FT                   /locus_tag="Rv0259c"
FT                   /note="CONSERVED HYPOTHETICAL PROTEIN"
FT                   /colour=10
FT                   /class="Conserved hypothetical proteins"
FT   CDS             complement(311514..312659)
FT                   /gene="Rv0260c"
FT                   /locus_tag="Rv0260c"
FT                   /note="POSIBLE TRANSCRIPTIONAL REGULATORY PROTEIN"
FT                   /colour=9
FT                   /class="Regulatory proteins"
FT   CDS             complement(312759..314168)
FT                   /gene="narK3"
FT                   /standard_name="Rv0261c"
FT                   /locus_tag="Rv0261c"
FT                   /note="PROBABLE INTEGRAL MEMBRANE NITRITE EXTRUSION PROTEIN NARK3 (NITRITE FACILITATOR)"
FT                   /colour=3
FT                   /class="Cell-wall and cell processes"
FT   CDS             complement(314309..314854)
FT                   /gene="aac"
FT                   /standard_name="Rv0262c"
FT                   /locus_tag="Rv0262c"
FT                   /note="AMINOGLYCOSIDE 2'-N-ACETYLTRANSFERASE AAC (AAC(2')-IC)"
FT                   /colour=0
FT                   /class="Virulence, detoxification, adaptation"
FT   CDS             complement(314864..315766)
FT                   /gene="Rv0263c"
FT                   /locus_tag="Rv0263c"
FT                   /note="CONSERVED HYPOTHETICAL PROTEIN"
FT                   /colour=10
FT                   /class="Conserved hypothetical proteins"
FT   CDS             complement(315783..316415)
FT                   /gene="Rv0264c"
FT                   /locus_tag="Rv0264c"
FT                   /note="CONSERVED HYPOTHETICAL PROTEIN"
FT                   /colour=10
FT                   /class="Conserved hypothetical proteins"
FT   CDS             complement(316511..317503)
FT                   /gene="Rv0265c"
FT                   /standard_name="fecB2"
FT                   /locus_tag="Rv0265c"
FT                   /note="PROBABLE PERIPLASMIC IRON-TRANSPORT LIPOPROTEIN"
FT                   /colour=3
FT                   /class="Cell-wall and cell processes"
FT   CDS             complement(317525..321154)
FT                   /gene="oplA"
FT                   /standard_name="Rv0266c"
FT                   /locus_tag="Rv0266c"
FT                   /note="PROBABLE 5-OXOPROLINASE OPLA (5-OXO-L-PROLINASE) (PYROGLUTAMASE) (5-OPASE)"
FT                   /colour=7
FT                   /class="Intermediary metabolism and respiration"
FT   CDS             321331..322722
FT                   /gene="narU"
FT                   /standard_name="Rv0267"
FT                   /locus_tag="Rv0267"
FT                   /note="PROBABLE INTEGRAL MEMBRANE NITRITE EXTRUSION PROTEIN NARU (NITRITE FACILITATOR)"
FT                   /colour=3
FT                   /class="Cell-wall and cell processes"
FT   CDS             complement(322764..323273)
FT                   /gene="Rv0268c"
FT                   /locus_tag="Rv0268c"
FT                   /note="HYPOTHETICAL PROTEIN"
FT                   /colour=10
FT                   /class="Conserved hypothetical proteins"
FT   CDS             complement(323338..324531)
FT                   /gene="Rv0269c"
FT                   /locus_tag="Rv0269c"
FT                   /note="CONSERVED HYPOTHETICAL PROTEIN"
FT                   /colour=10
FT                   /class="Conserved hypothetical proteins"
FT   CDS             324567..326249
FT                   /gene="fadD2"
FT                   /standard_name="Rv0270"
FT                   /locus_tag="Rv0270"
FT                   /note="PROBABLE FATTY-ACID-CoA LIGASE FADD2 (FATTY-ACID-CoA SYNTHETASE) (FATTY-ACID-CoA SYNTHASE)"
FT                   /colour=1
FT                   /class="Lipid metabolism"
FT   CDS             complement(326266..328461)
FT                   /gene="fadE6"
FT                   /standard_name="Rv0271c"
FT                   /locus_tag="Rv0271c"
FT                   /note="PROBABLE ACYL-CoA DEHYDROGENASE FADE6"
FT                   /colour=1
FT                   /class="Lipid metabolism"
FT   CDS             complement(328575..329708)
FT                   /gene="Rv0272c"
FT                   /locus_tag="Rv0272c"
FT                   /note="HYPOTHETICAL PROTEIN"
FT                   /colour=10
FT                   /class="Conserved hypothetical proteins"
FT   CDS             complement(329705..330325)
FT                   /gene="Rv0273c"
FT                   /locus_tag="Rv0273c"
FT                   /note="POSSIBLE TRANSCRIPTIONAL REGULATORY PROTEIN"
FT                   /colour=9
FT                   /class="Regulatory proteins"
FT   CDS             330422..331003
FT                   /gene="Rv0274"
FT                   /locus_tag="Rv0274"
FT                   /note="CONSERVED HYPOTHETICAL PROTEIN"
FT                   /colour=10
FT                   /class="Conserved hypothetical proteins"
FT   CDS             complement(330933..331658)
FT                   /gene="Rv0275c"
FT                   /locus_tag="Rv0275c"
FT                   /note="POSSIBLE TRANSCRIPTIONAL REGULATORY PROTEIN (POSSIBLY TETR-FAMILY)"
FT                   /colour=9
FT                   /class="Regulatory proteins"
FT   CDS             331748..332668
FT                   /gene="Rv0276"
FT                   /locus_tag="Rv0276"
FT                   /note="CONSERVED HYPOTHETICAL PROTEIN"
FT                   /colour=10
FT                   /class="Conserved hypothetical proteins"
FT   CDS             complement(332708..333136)
FT                   /gene="Rv0277c"
FT                   /locus_tag="Rv0277c"
FT                   /note="CONSERVED HYPOTHETICAL PROTEIN WITH PIN DOMAIN"
FT                   /colour=0
FT                   /class="Virulence, detoxification, adaptation"
FT   CDS             complement(333160..333417)
FT                   /gene="Rv0277A"
FT                   /locus_tag="Rv0277A"
FT                   /note="CONSERVED HYPOTHETICAL PROTEIN, ANTITOXIN"
FT                   /colour=0
FT                   /class="Virulence, detoxification, adaptation"
FT   CDS             complement(333437..336310)
FT                   /gene="PE_PGRS3"
FT                   /standard_name="PE_PGRS, Rv0278c"
FT                   /locus_tag="Rv0278c"
FT                   /note="PE-PGRS FAMILY PROTEIN"
FT                   /colour=6
FT                   /class="PE and PPE proteins"
FT   CDS             complement(336560..339073)
FT                   /gene="PE_PGRS4"
FT                   /standard_name="PE_PGRS, Rv0279c"
FT                   /locus_tag="Rv0279c"
FT                   /note="PE-PGRS FAMILY PROTEIN"
FT                   /colour=6
FT                   /class="PE and PPE proteins"
FT   CDS             339364..340974
FT                   /gene="PPE3"
FT                   /standard_name="PPE, Rv0280"
FT                   /locus_tag="Rv0280"
FT                   /note="PPE FAMILY PROTEIN"
FT                   /colour=6
FT                   /class="PE and PPE proteins"
FT   CDS             340998..341906
FT                   /gene="Rv0281"
FT                   /locus_tag="Rv0281"
FT                   /note="Conserved hypothetical protein. Possible S-adenosylmethionine-dependent methyltransferase."
FT                   /colour=10
FT                   /class="Conserved hypothetical proteins"
FT   CDS             342130..344025
FT                   /gene="Rv0282"
FT                   /locus_tag="Rv0282"
FT                   /note="CONSERVED HYPOTHETICAL PROTEIN"
FT                   /colour=10
FT                   /class="Conserved hypothetical proteins"
FT   CDS             344022..345638
FT                   /gene="Rv0283"
FT                   /locus_tag="Rv0283"
FT                   /note="POSSIBLE CONSERVED MEMBRANE PROTEIN"
FT                   /colour=3
FT                   /class="Cell-wall and cell processes"
FT   CDS             345635..349627
FT                   /gene="Rv0284"
FT                   /locus_tag="Rv0284"
FT                   /note="POSSIBLE CONSERVED MEMBRANE PROTEIN"
FT                   /colour=3
FT                   /class="Cell-wall and cell processes"
FT   CDS             349624..349932
FT                   /gene="PE5"
FT                   /standard_name="PE, Rv0285"
FT                   /locus_tag="Rv0285"
FT                   /note="PE FAMILY PROTEIN"
FT                   /colour=6
FT                   /class="PE and PPE proteins"
FT   CDS             349935..351476
FT                   /gene="PPE4"
FT                   /standard_name="PPE, Rv0286"
FT                   /locus_tag="Rv0286"
FT                   /note="PPE FAMILY PROTEIN"
FT                   /colour=6
FT                   /class="PE and PPE proteins"
FT   CDS             351525..351818
FT                   /gene="esxG"
FT                   /standard_name="TB9.8, Rv0287"
FT                   /locus_tag="Rv0287"
FT                   /note="ESAT-6 LIKE PROTEIN ESXG (CONSERVED HYPOTHETICAL PROTEIN TB9.8)"
FT                   /colour=3
FT                   /class="Cell-wall and cell processes"
FT   CDS             351848..352138
FT                   /gene="esxH"
FT                   /standard_name="cfp7, TB10.4, Rv0288"
FT                   /locus_tag="Rv0288"
FT                   /note="LOW MOLECULAR WEIGHT PROTEIN ANTIGEN 7 ESXH (10 kDa ANTIGEN) (CFP-7) (PROTEIN TB10.4)"
FT                   /colour=3
FT                   /class="Cell-wall and cell processes"
FT   CDS             352149..353036
FT                   /gene="Rv0289"
FT                   /locus_tag="Rv0289"
FT                   /note="CONSERVED HYPOTHETICAL PROTEIN"
FT                   /colour=10
FT                   /class="Conserved hypothetical proteins"
FT   CDS             353083..354501
FT                   /gene="Rv0290"
FT                   /locus_tag="Rv0290"
FT                   /note="PROBABLE CONSERVED TRANSMEMBRANE PROTEIN"
FT                   /colour=3
FT                   /class="Cell-wall and cell processes"
FT   CDS             354498..355883
FT                   /gene="mycP3"
FT                   /standard_name="Rv0291"
FT                   /locus_tag="Rv0291"
FT                   /note="PROBABLE MEMBRANE-ANCHORED MYCOSIN MYCP3 (SERINE PROTEASE) (SUBTILISIN-LIKE PROTEASE) (SUBTILASE-LIKE) (MYCOSIN-3)"
FT                   /colour=7
FT                   /class="Intermediary metabolism and respiration"
FT   CDS             355880..356875
FT                   /gene="Rv0292"
FT                   /locus_tag="Rv0292"
FT                   /note="PROBABLE CONSERVED TRANSMEMBRANE PROTEIN"
FT                   /colour=3
FT                   /class="Cell-wall and cell processes"
FT   CDS             complement(356862..358064)
FT                   /gene="Rv0293c"
FT                   /locus_tag="Rv0293c"
FT                   /note="CONSERVED HYPOTHETICAL PROTEIN"
FT                   /colour=10
FT                   /class="Conserved hypothetical proteins"
FT   CDS             358171..358956
FT                   /gene="tam"
FT                   /standard_name="Rv0294"
FT                   /locus_tag="Rv0294"
FT                   /note="PROBABLE TRANS-ACONITATE METHYLTRANSFERASE TAM"
FT                   /colour=7
FT                   /class="Intermediary metabolism and respiration"
FT   CDS             complement(358945..359748)
FT                   /gene="Rv0295c"
FT                   /locus_tag="Rv0295c"
FT                   /note="CONSERVED HYPOTHETICAL PROTEIN"
FT                   /colour=10
FT                   /class="Conserved hypothetical proteins"
FT   CDS             complement(359758..361155)
FT                   /gene="Rv0296c"
FT                   /standard_name="atsG"
FT                   /locus_tag="Rv0296c"
FT                   /note="PROBABLE SULFATASE"
FT                   /colour=7
FT                   /class="Intermediary metabolism and respiration"
FT   CDS             361334..363109
FT                   /gene="PE_PGRS5"
FT                   /standard_name="PE_PGRS, Rv0297"
FT                   /locus_tag="Rv0297"
FT                   /note="PE-PGRS FAMILY PROTEIN"
FT                   /colour=6
FT                   /class="PE and PPE proteins"
FT   CDS             363252..363479
FT                   /gene="Rv0298"
FT                   /locus_tag="Rv0298"
FT                   /note="HYPOTHETICAL PROTEIN"
FT                   /colour=10
FT                   /class="Conserved hypothetical proteins"
FT   CDS             363476..363778
FT                   /gene="Rv0299"
FT                   /locus_tag="Rv0299"
FT                   /note="HYPOTHETICAL PROTEIN"
FT                   /colour=10
FT                   /class="Conserved hypothetical proteins"
FT   CDS             363826..364047
FT                   /gene="Rv0300"
FT                   /locus_tag="Rv0300"
FT                   /note="CONSERVED HYPOTHETICAL PROTEIN, ANTITOXIN"
FT                   /colour=0
FT                   /class="Virulence, detoxification, adaptation"
FT   CDS             364044..364469
FT                   /gene="Rv0301"
FT                   /locus_tag="Rv0301"
FT                   /note="CONSERVED HYPOTHETICAL PROTEIN WITH PIN DOMAIN"
FT                   /colour=0
FT                   /class="Virulence, detoxification, adaptation"
FT   CDS             364605..365237
FT                   /gene="Rv0302"
FT                   /locus_tag="Rv0302"
FT                   /note="PROBABLE TRANSCRIPTIONAL REGULATORY PROTEIN (PROBABLY TETR/ACRR-FAMILY)"
FT                   /colour=9
FT                   /class="Regulatory proteins"
FT   CDS             365234..366142
FT                   /gene="Rv0303"
FT                   /locus_tag="Rv0303"
FT                   /note="PROBABLE DEHYDROGENASE/REDUCTASE"
FT                   /colour=7
FT                   /class="Intermediary metabolism and respiration"
FT   CDS             complement(366150..372764)
FT                   /gene="PPE5"
FT                   /standard_name="PPE, Rv0304c"
FT                   /locus_tag="Rv0304c"
FT                   /note="PPE FAMILY PROTEIN"
FT                   /colour=6
FT                   /class="PE and PPE proteins"
FT   CDS             complement(372820..375711)
FT                   /gene="PPE6"
FT                   /standard_name="PPE, Rv0305c"
FT                   /locus_tag="Rv0305c"
FT                   /note="PPE FAMILY PROTEIN"
FT                   /colour=6
FT                   /class="PE and PPE proteins"
FT   CDS             375914..376585
FT                   /gene="Rv0306"
FT                   /locus_tag="Rv0306"
FT                   /note="PUTATIVE OXIDOREDUCTASE"
FT                   /colour=7
FT                   /class="Intermediary metabolism and respiration"
FT   CDS             complement(376573..377055)
FT                   /gene="Rv0307c"
FT                   /locus_tag="Rv0307c"
FT                   /note="HYPOTHETICAL PROTEIN"
FT                   /colour=10
FT                   /class="Conserved hypothetical proteins"
FT   CDS             377113..377829
FT                   /gene="Rv0308"
FT                   /locus_tag="Rv0308"
FT                   /note="PROBABLE CONSERVED INTEGRAL MEMBRANE PROTEIN"
FT                   /colour=3
FT                   /class="Cell-wall and cell processes"
FT   CDS             377931..378587
FT                   /gene="Rv0309"
FT                   /locus_tag="Rv0309"
FT                   /note="POSSIBLE CONSERVED EXPORTED PROTEIN"
FT                   /colour=3
FT                   /class="Cell-wall and cell processes"
FT   CDS             complement(378657..379148)
FT                   /gene="Rv0310c"
FT                   /locus_tag="Rv0310c"
FT                   /note="CONSERVED HYPOTHETICAL PROTEIN"
FT                   /colour=10
FT                   /class="Conserved hypothetical proteins"
FT   CDS             379172..380401
FT                   /gene="Rv0311"
FT                   /locus_tag="Rv0311"
FT                   /note="HYPOTHETICAL PROTEIN"
FT                   /colour=10
FT                   /class="Conserved hypothetical proteins"
FT   CDS             380556..382418
FT                   /gene="Rv0312"
FT                   /locus_tag="Rv0312"
FT                   /note="CONSERVED HYPOTHETICAL PROLINE AND THREONINE RICH PROTEIN"
FT                   /colour=10
FT                   /class="Conserved hypothetical proteins"
FT   CDS             382490..382876
FT                   /gene="Rv0313"
FT                   /locus_tag="Rv0313"
FT                   /note="CONSERVED HYPOTHETICAL PROTEIN"
FT                   /colour=10
FT                   /class="Conserved hypothetical proteins"
FT   CDS             complement(382879..383541)
FT                   /gene="Rv0314c"
FT                   /locus_tag="Rv0314c"
FT                   /note="POSSIBLE CONSERVED MEMBRANE PROTEIN"
FT                   /colour=3
FT                   /class="Cell-wall and cell processes"
FT   CDS             383602..384486
FT                   /gene="Rv0315"
FT                   /locus_tag="Rv0315"
FT                   /note="POSSIBLE BETA-1,3-GLUCANASE PRECURSOR"
FT                   /colour=7
FT                   /class="Intermediary metabolism and respiration"
FT   CDS             384535..385149
FT                   /gene="Rv0316"
FT                   /locus_tag="Rv0316"
FT                   /note="POSSIBLE MUCONOLACTONE ISOMERASE"
FT                   /colour=7
FT                   /class="Intermediary metabolism and respiration"
FT   CDS             complement(385173..385943)
FT                   /gene="glpQ2"
FT                   /standard_name="Rv0317c"
FT                   /locus_tag="Rv0317c"
FT                   /note="POSSIBLE GLYCEROPHOSPHORYL DIESTER PHOSPHODIESTERASE GLPQ2 (GLYCEROPHOSPHODIESTER PHOSPHODIESTERASE)"
FT                   /colour=7
FT                   /class="Intermediary metabolism and respiration"
FT   tRNA            complement(386204..386274)
FT                   /gene="glyU"
FT                   /standard_name="MTB000008"
FT                   /locus_tag="MTB000008"
FT                   /note="tRNA-Gly"
FT                   /colour=0
FT                   /class="Virulence, detoxification, adaptation"
FT   CDS             complement(386305..387099)
FT                   /gene="Rv0318c"
FT                   /locus_tag="Rv0318c"
FT                   /note="PROBABLE CONSERVED INTEGRAL MEMBRANE PROTEIN"
FT                   /colour=3
FT                   /class="Cell-wall and cell processes"
FT   CDS             387148..387816
FT                   /gene="pcp"
FT                   /standard_name="Rv0319"
FT                   /locus_tag="Rv0319"
FT                   /note="PROBABLE PYRROLIDONE-CARBOXYLATE PEPTIDASE PCP (5-OXOPROLYL-PEPTIDASE) (PYROGLUTAMYL-PEPTIDASE I) (PGP-I) (PYRASE)"
FT                   /colour=7
FT                   /class="Intermediary metabolism and respiration"
FT   CDS             387888..388550
FT                   /gene="Rv0320"
FT                   /locus_tag="Rv0320"
FT                   /note="POSSIBLE CONSERVED EXPORTED PROTEIN"
FT                   /colour=3
FT                   /class="Cell-wall and cell processes"
FT   CDS             388582..389154
FT                   /gene="dcd"
FT                   /standard_name="dus, paxA, Rv0321"
FT                   /locus_tag="Rv0321"
FT                   /note="PROBABLE DEOXYCYTIDINE TRIPHOSPHATE DEAMINASE DCD (DCTP DEAMINASE)"
FT                   /colour=7
FT                   /class="Intermediary metabolism and respiration"
FT   CDS             389260..390591
FT                   /gene="udgA"
FT                   /standard_name="rkpK, Rv0322"
FT                   /locus_tag="Rv0322"
FT                   /note="PROBABLE UDP-GLUCOSE 6-DEHYDROGENASE UDGA (UDP-GLC DEHYDROGENASE) (UDP-GLCDH) (UDPGDH)"
FT                   /colour=7
FT                   /class="Intermediary metabolism and respiration"
FT   CDS             complement(390580..391251)
FT                   /gene="Rv0323c"
FT                   /locus_tag="Rv0323c"
FT                   /note="CONSERVED HYPOTHETICAL PROTEIN"
FT                   /colour=10
FT                   /class="Conserved hypothetical proteins"
FT   CDS             391352..392032
FT                   /gene="Rv0324"
FT                   /locus_tag="Rv0324"
FT                   /note="POSSIBLE TRANSCRIPTIONAL REGULATORY PROTEIN (POSSIBLY ARSR-FAMILY)"
FT                   /colour=9
FT                   /class="Regulatory proteins"
FT   CDS             392039..392263
FT                   /gene="Rv0325"
FT                   /locus_tag="Rv0325"
FT                   /note="HYPOTHETICAL PROTEIN"
FT                   /colour=13
FT                   /class="unknown"
FT   CDS             392273..392728
FT                   /gene="Rv0326"
FT                   /locus_tag="Rv0326"
FT                   /note="HYPOTHETICAL PROTEIN"
FT                   /colour=13
FT                   /class="unknown"
FT   CDS             complement(392696..394045)
FT                   /gene="cyp135A1"
FT                   /standard_name="Rv0327c"
FT                   /locus_tag="Rv0327c"
FT                   /note="POSSIBLE CYTOCHROME P450 135A1 CYP135A1"
FT                   /colour=7
FT                   /class="Intermediary metabolism and respiration"
FT   CDS             394111..394713
FT                   /gene="Rv0328"
FT                   /locus_tag="Rv0328"
FT                   /note="POSSIBLE TRANSCRIPTIONAL REGULATORY PROTEIN (POSSIBLY TETR/ACRR-FAMILY)"
FT                   /colour=9
FT                   /class="Regulatory proteins"
FT   CDS             complement(394694..395320)
FT                   /gene="Rv0329c"
FT                   /locus_tag="Rv0329c"
FT                   /note="CONSERVED HYPOTHETICAL PROTEIN"
FT                   /colour=10
FT                   /class="Conserved hypothetical proteins"
FT   CDS             complement(395347..396087)
FT                   /gene="Rv0330c"
FT                   /locus_tag="Rv0330c"
FT                   /note="HYPOTHETICAL PROTEIN"
FT                   /colour=10
FT                   /class="Conserved hypothetical proteins"
FT   CDS             396201..397367
FT                   /gene="Rv0331"
FT                   /locus_tag="Rv0331"
FT                   /note="POSSIBLE DEHYDROGENASE/REDUCTASE"
FT                   /colour=7
FT                   /class="Intermediary metabolism and respiration"
FT   CDS             397442..398227
FT                   /gene="Rv0332"
FT                   /locus_tag="Rv0332"
FT                   /note="CONSERVED HYPOTHETICAL PROTEIN"
FT                   /colour=10
FT                   /class="Conserved hypothetical proteins"
FT   CDS             398254..398628
FT                   /gene="Rv0333"
FT                   /locus_tag="Rv0333"
FT                   /note="HYPOTHETICAL PROTEIN"
FT                   /colour=10
FT                   /class="Conserved hypothetical proteins"
FT   CDS             398658..399524
FT                   /gene="rmlA"
FT                   /standard_name="rfbA, Rv0334"
FT                   /locus_tag="Rv0334"
FT                   /note="ALPHA-D-GLUCOSE-1-PHOSPHATE THYMIDYLYLTRANSFERASE RMLA (DTDP-GLUCOSE SYNTHASE) (DTDP-GLUCOSE PYROPHOSPHORYLASE)"
FT                   /colour=7
FT                   /class="Intermediary metabolism and respiration"
FT   CDS             complement(399535..400050)
FT                   /gene="PE6"
FT                   /standard_name="PE, Rv0335c"
FT                   /locus_tag="Rv0335c"
FT                   /note="PE FAMILY PROTEIN"
FT                   /colour=6
FT                   /class="PE and PPE proteins"
FT   CDS             400192..401703
FT                   /gene="Rv0336"
FT                   /locus_tag="Rv0336"
FT                   /note="CONSERVED 13E12 REPEAT FAMILY PROTEIN"
FT                   /colour=5
FT                   /class="Insertion sequences and phages"
FT   CDS             complement(401873..403162)
FT                   /gene="aspC"
FT                   /standard_name="Rv0337c"
FT                   /locus_tag="Rv0337c"
FT                   /note="PROBABLE ASPARTATE AMINOTRANSFERASE ASPC (TRANSAMINASE A) (ASPAT)"
FT                   /colour=7
FT                   /class="Intermediary metabolism and respiration"
FT   CDS             complement(403193..405841)
FT                   /gene="Rv0338c"
FT                   /locus_tag="Rv0338c"
FT                   /note="PROBABLE IRON-SULFUR-BINDING REDUCTASE"
FT                   /colour=7
FT                   /class="Intermediary metabolism and respiration"
FT   CDS             complement(405950..408448)
FT                   /gene="Rv0339c"
FT                   /locus_tag="Rv0339c"
FT                   /note="POSSIBLE TRANSCRIPTIONAL REGULATORY PROTEIN"
FT                   /colour=9
FT                   /class="Regulatory proteins"
FT   CDS             408634..409173
FT                   /gene="Rv0340"
FT                   /locus_tag="Rv0340"
FT                   /note="CONSERVED HYPOTHETICAL PROTEIN"
FT                   /colour=10
FT                   /class="Conserved hypothetical proteins"
FT   CDS             409362..410801
FT                   /gene="iniB"
FT                   /standard_name="Rv0341"
FT                   /locus_tag="Rv0341"
FT                   /note="ISONIAZID INDUCTIBLE GENE PROTEIN INIB"
FT                   /colour=3
FT                   /class="Cell-wall and cell processes"
FT   CDS             410838..412760
FT                   /gene="iniA"
FT                   /standard_name="Rv0342"
FT                   /locus_tag="Rv0342"
FT                   /note="ISONIAZID INDUCTIBLE GENE PROTEIN INIA"
FT                   /colour=3
FT                   /class="Cell-wall and cell processes"
FT   CDS             412757..414238
FT                   /gene="iniC"
FT                   /standard_name="Rv0343"
FT                   /locus_tag="Rv0343"
FT                   /note="ISONIAZID INDUCTIBLE GENE PROTEIN INIC"
FT                   /colour=3
FT                   /class="Cell-wall and cell processes"
FT   CDS             complement(414381..414941)
FT                   /gene="lpqJ"
FT                   /standard_name="Rv0344c"
FT                   /locus_tag="Rv0344c"
FT                   /note="PROBABLE LIPOPROTEIN LPQJ"
FT                   /colour=3
FT                   /class="Cell-wall and cell processes"
FT   CDS             415050..415460
FT                   /gene="Rv0345"
FT                   /locus_tag="Rv0345"
FT                   /note="CONSERVED HYPOTHETICAL PROTEIN"
FT                   /colour=10
FT                   /class="Conserved hypothetical proteins"
FT   CDS             complement(415502..416965)
FT                   /gene="ansP2"
FT                   /standard_name="aroP2, Rv0346c"
FT                   /locus_tag="Rv0346c"
FT                   /note="POSSIBLE L-ASPARAGINE PERMEASE ANSP2 (L-ASPARAGINE TRANSPORT PROTEIN)"
FT                   /colour=3
FT                   /class="Cell-wall and cell processes"
FT   CDS             417304..418290
FT                   /gene="Rv0347"
FT                   /locus_tag="Rv0347"
FT                   /note="PROBABLE CONSERVED MEMBRANE PROTEIN"
FT                   /colour=3
FT                   /class="Cell-wall and cell processes"
FT   CDS             418293..418946
FT                   /gene="Rv0348"
FT                   /locus_tag="Rv0348"
FT                   /note="POSSIBLE TRANSCRIPTIONAL REGULATORY PROTEIN"
FT                   /colour=9
FT                   /class="Regulatory proteins"
FT   CDS             418949..419608
FT                   /gene="Rv0349"
FT                   /locus_tag="Rv0349"
FT                   /note="HYPOTHETICAL PROTEIN"
FT                   /colour=10
FT                   /class="Conserved hypothetical proteins"
FT   CDS             419835..421712
FT                   /gene="dnaK"
FT                   /standard_name="hsp70, Rv0350"
FT                   /locus_tag="Rv0350"
FT                   /note="PROBABLE CHAPERONE PROTEIN DNAK (HEAT SHOCK PROTEIN 70) (HEAT SHOCK 70 KDA PROTEIN) (HSP70)"
FT                   /colour=0
FT                   /class="Virulence, detoxification, adaptation"
FT   CDS             421709..422416
FT                   /gene="grpE"
FT                   /standard_name="Rv0351"
FT                   /locus_tag="Rv0351"
FT                   /note="PROBABLE GRPE PROTEIN (HSP-70 COFACTOR)"
FT                   /colour=0
FT                   /class="Virulence, detoxification, adaptation"
FT   CDS             422452..423639
FT                   /gene="dnaJ1"
FT                   /standard_name="dnaJ, Rv0352"
FT                   /locus_tag="Rv0352"
FT                   /note="PROBABLE CHAPERONE PROTEIN DNAJ1"
FT                   /colour=0
FT                   /class="Virulence, detoxification, adaptation"
FT   CDS             423639..424019
FT                   /gene="hspR"
FT                   /standard_name="Rv0353"
FT                   /locus_tag="Rv0353"
FT                   /note="PROBABLE HEAT SHOCK PROTEIN TRANSCRIPTIONAL REPRESSOR HSPR (MERR FAMILY)"
FT                   /colour=0
FT                   /class="Virulence, detoxification, adaptation"
FT   CDS             complement(424269..424694)
FT                   /gene="PPE7"
FT                   /standard_name="PPE, Rv0354c"
FT                   /locus_tag="Rv0354c"
FT                   /note="PPE FAMILY PROTEIN"
FT                   /colour=6
FT                   /class="PE and PPE proteins"
FT   CDS             complement(424777..434679)
FT                   /gene="PPE8"
FT                   /standard_name="PPE, Rv0355c"
FT                   /locus_tag="Rv0355c"
FT                   /note="PPE FAMILY PROTEIN"
FT                   /colour=6
FT                   /class="PE and PPE proteins"
FT   CDS             complement(434830..435474)
FT                   /gene="Rv0356c"
FT                   /locus_tag="Rv0356c"
FT                   /note="CONSERVED HYPOTHETICAL PROTEIN"
FT                   /colour=10
FT                   /class="Conserved hypothetical proteins"
FT   CDS             complement(435471..436769)
FT                   /gene="purA"
FT                   /standard_name="Rv0357c"
FT                   /locus_tag="Rv0357c"
FT                   /note="PROBABLE ADENYLOSUCCINATE SYNTHETASE PURA (IMP--ASPARTATE LIGASE) (ADSS) (AMPSASE)"
FT                   /colour=7
FT                   /class="Intermediary metabolism and respiration"
FT   CDS             436860..437507
FT                   /gene="Rv0358"
FT                   /locus_tag="Rv0358"
FT                   /note="CONSERVED HYPOTHETICAL PROTEIN"
FT                   /colour=10
FT                   /class="Conserved hypothetical proteins"
FT   CDS             437518..438297
FT                   /gene="Rv0359"
FT                   /locus_tag="Rv0359"
FT                   /note="PROBABLE CONSERVED INTEGRAL MEMBRANE PROTEIN"
FT                   /colour=3
FT                   /class="Cell-wall and cell processes"
FT   CDS             complement(438302..438739)
FT                   /gene="Rv0360c"
FT                   /locus_tag="Rv0360c"
FT                   /note="CONSERVED HYPOTHETICAL PROTEIN"
FT                   /colour=10
FT                   /class="Conserved hypothetical proteins"
FT   CDS             438822..439649
FT                   /gene="Rv0361"
FT                   /locus_tag="Rv0361"
FT                   /note="PROBABLE CONSERVED MEMBRANE PROTEIN"
FT                   /colour=3
FT                   /class="Cell-wall and cell processes"
FT   CDS             439871..441253
FT                   /gene="mgtE"
FT                   /standard_name="Rv0362"
FT                   /locus_tag="Rv0362"
FT                   /note="POSSIBLE Mg2+ TRANSPORT TRANSMEMBRANE PROTEIN MGTE"
FT                   /colour=3
FT                   /class="Cell-wall and cell processes"
FT   CDS             complement(441265..442299)
FT                   /gene="fba"
FT                   /standard_name="fda, Rv0363c"
FT                   /locus_tag="Rv0363c"
FT                   /note="PROBABLE FRUCTOSE-BISPHOSPHATE ALDOLASE FBA"
FT                   /colour=7
FT                   /class="Intermediary metabolism and respiration"
FT   CDS             442395..443078
FT                   /gene="Rv0364"
FT                   /locus_tag="Rv0364"
FT                   /note="POSSIBLE CONSERVED TRANSMEMBRANE PROTEIN"
FT                   /colour=3
FT                   /class="Cell-wall and cell processes"
FT   CDS             complement(443067..444197)
FT                   /gene="Rv0365c"
FT                   /locus_tag="Rv0365c"
FT                   /note="CONSERVED HYPOTHETICAL PROTEIN"
FT                   /colour=10
FT                   /class="Conserved hypothetical proteins"
FT   CDS             complement(444222..444815)
FT                   /gene="Rv0366c"
FT                   /locus_tag="Rv0366c"
FT                   /note="CONSERVED HYPOTHETICAL PROTEIN"
FT                   /colour=10
FT                   /class="Conserved hypothetical proteins"
FT   CDS             complement(444844..445233)
FT                   /gene="Rv0367c"
FT                   /locus_tag="Rv0367c"
FT                   /note="HYPOTHETICAL PROTEIN"
FT                   /colour=10
FT                   /class="Conserved hypothetical proteins"
FT   CDS             complement(445314..446525)
FT                   /gene="Rv0368c"
FT                   /locus_tag="Rv0368c"
FT                   /note="CONSERVED HYPOTHETICAL PROTEIN"
FT                   /colour=10
FT                   /class="Conserved hypothetical proteins"
FT   CDS             complement(446531..447046)
FT                   /gene="Rv0369c"
FT                   /locus_tag="Rv0369c"
FT                   /note="POSSIBLE MEMBRANE OXIDOREDUCTASE"
FT                   /colour=7
FT                   /class="Intermediary metabolism and respiration"
FT   CDS             complement(447147..448043)
FT                   /gene="Rv0370c"
FT                   /locus_tag="Rv0370c"
FT                   /note="POSSIBLE OXIDOREDUCTASE"
FT                   /colour=7
FT                   /class="Intermediary metabolism and respiration"
FT   CDS             complement(448040..448633)
FT                   /gene="Rv0371c"
FT                   /locus_tag="Rv0371c"
FT                   /note="CONSERVED HYPOTHETICAL PROTEIN"
FT                   /colour=10
FT                   /class="Conserved hypothetical proteins"
FT   CDS             complement(448630..449385)
FT                   /gene="Rv0372c"
FT                   /locus_tag="Rv0372c"
FT                   /note="CONSERVED HYPOTHETICAL PROTEIN"
FT                   /colour=10
FT                   /class="Conserved hypothetical proteins"
FT   CDS             complement(449404..451803)
FT                   /gene="Rv0373c"
FT                   /locus_tag="Rv0373c"
FT                   /note="PROBABLE CARBON MONOXYDE DEHYDROGENASE (LARGE CHAIN)"
FT                   /colour=7
FT                   /class="Intermediary metabolism and respiration"
FT   CDS             complement(451800..452279)
FT                   /gene="Rv0374c"
FT                   /locus_tag="Rv0374c"
FT                   /note="PROBABLE CARBON MONOXYDE DEHYDROGENASE (SMALL CHAIN)"
FT                   /colour=7
FT                   /class="Intermediary metabolism and respiration"
FT   CDS             complement(452294..453154)
FT                   /gene="Rv0375c"
FT                   /locus_tag="Rv0375c"
FT                   /note="PROBABLE CARBON MONOXYDE DEHYDROGENASE (MEDIUM CHAIN)"
FT                   /colour=7
FT                   /class="Intermediary metabolism and respiration"
FT   CDS             complement(453230..454372)
FT                   /gene="Rv0376c"
FT                   /locus_tag="Rv0376c"
FT                   /note="CONSERVED HYPOTHETICAL PROTEIN"
FT                   /colour=10
FT                   /class="Conserved hypothetical proteins"
FT   CDS             454421..455386
FT                   /gene="Rv0377"
FT                   /locus_tag="Rv0377"
FT                   /note="PROBABLE TRANSCRIPTIONAL REGULATORY PROTEIN (PROBABLY LYSR-FAMILY)"
FT                   /colour=9
FT                   /class="Regulatory proteins"
FT   CDS             455637..455858
FT                   /gene="Rv0378"
FT                   /locus_tag="Rv0378"
FT                   /note="CONSERVED HYPOTHETICAL GLYCINE RICH PROTEIN"
FT                   /colour=10
FT                   /class="Conserved hypothetical proteins"
FT   CDS             455977..456192
FT                   /gene="secE2"
FT                   /standard_name="Rv0379"
FT                   /locus_tag="Rv0379"
FT                   /note="POSSIBLE PROTEIN TRANSPORT PROTEIN SECE2"
FT                   /colour=3
FT                   /class="Cell-wall and cell processes"
FT   CDS             complement(456268..456819)
FT                   /gene="Rv0380c"
FT                   /locus_tag="Rv0380c"
FT                   /note="POSSIBLE RNA METHYLTRANSFERASE (RNA METHYLASE)"
FT                   /colour=7
FT                   /class="Intermediary metabolism and respiration"
FT   CDS             complement(456915..457823)
FT                   /gene="Rv0381c"
FT                   /locus_tag="Rv0381c"
FT                   /note="HYPOTHETICAL PROTEIN"
FT                   /colour=10
FT                   /class="Conserved hypothetical proteins"
FT   CDS             complement(457841..458380)
FT                   /gene="pyrE"
FT                   /standard_name="umpA, Rv0382c"
FT                   /locus_tag="Rv0382c"
FT                   /note="PROBABLE OROTATE PHOSPHORIBOSYLTRANSFERASE PYRE (OPRT) (OPRTASE)"
FT                   /colour=7
FT                   /class="Intermediary metabolism and respiration"
FT   CDS             complement(458461..459315)
FT                   /gene="Rv0383c"
FT                   /locus_tag="Rv0383c"
FT                   /note="POSSIBLE CONSERVED SECRETED PROTEIN"
FT                   /colour=3
FT                   /class="Cell-wall and cell processes"
FT   CDS             complement(459456..462002)
FT                   /gene="clpB"
FT                   /standard_name="htpM, Rv0384c"
FT                   /locus_tag="Rv0384c"
FT                   /note="PROBABLE ENDOPEPTIDASE ATP BINDING PROTEIN (CHAIN B) CLPB (CLPB PROTEIN) (HEAT SHOCK PROTEIN F84.1)"
FT                   /colour=0
FT                   /class="Virulence, detoxification, adaptation"
FT   CDS             462135..463307
FT                   /gene="Rv0385"
FT                   /locus_tag="Rv0385"
FT                   /note="PROBABLE MONOOXYGENASE"
FT                   /colour=7
FT                   /class="Intermediary metabolism and respiration"
FT   CDS             463411..466668
FT                   /gene="Rv0386"
FT                   /locus_tag="Rv0386"
FT                   /note="PROBABLE TRANSCRIPTIONAL REGULATORY PROTEIN (PROBABLY LUXR/UHPA-FAMILY)"
FT                   /colour=9
FT                   /class="Regulatory proteins"
FT   CDS             complement(466672..467406)
FT                   /gene="Rv0387c"
FT                   /locus_tag="Rv0387c"
FT                   /note="CONSERVED HYPOTHETICAL PROTEIN"
FT                   /colour=10
FT                   /class="Conserved hypothetical proteins"
FT   CDS             complement(467459..468001)
FT                   /gene="PPE9"
FT                   /standard_name="PPE, Rv0388c"
FT                   /locus_tag="Rv0388c"
FT                   /note="PPE FAMILY PROTEIN"
FT                   /colour=6
FT                   /class="PE and PPE proteins"
FT   CDS             468335..469594
FT                   /gene="purT"
FT                   /standard_name="Rv0389"
FT                   /locus_tag="Rv0389"
FT                   /note="PROBABLE PHOSPHORIBOSYLGLYCINAMIDE FORMYLTRANSFERASE 2 PURT (GART 2) (GAR TRANSFORMYLASE 2) (5'-PHOSPHORIBOSYLGLYCINAMIDE TRANSFORMYLASE 2) (FORMATE-DEPENDENT GAR TRANSFORMYLASE)"
FT                   /colour=7
FT                   /class="Intermediary metabolism and respiration"
FT   CDS             469591..470013
FT                   /gene="Rv0390"
FT                   /locus_tag="Rv0390"
FT                   /note="CONSERVED HYPOTHETICAL PROTEIN"
FT                   /colour=10
FT                   /class="Conserved hypothetical proteins"
FT   CDS             470010..471230
FT                   /gene="metZ"
FT                   /standard_name="Rv0391"
FT                   /locus_tag="Rv0391"
FT                   /note="PROBABLE O-SUCCINYLHOMOSERINE SULFHYDRYLASE METZ (OSH SULFHYDRYLASE)"
FT                   /colour=7
FT                   /class="Intermediary metabolism and respiration"
FT   CDS             complement(471227..472639)
FT                   /gene="ndhA"
FT                   /standard_name="Rv0392c"
FT                   /locus_tag="Rv0392c"
FT                   /note="PROBABLE MEMBRANE NADH DEHYDROGENASE NDHA"
FT                   /colour=7
FT                   /class="Intermediary metabolism and respiration"
FT   CDS             472781..474106
FT                   /gene="Rv0393"
FT                   /locus_tag="Rv0393"
FT                   /note="CONSERVED 13E12 REPEAT FAMILY PROTEIN"
FT                   /colour=5
FT                   /class="Insertion sequences and phages"
FT   CDS             complement(474122..474841)
FT                   /gene="Rv0394c"
FT                   /locus_tag="Rv0394c"
FT                   /note="POSSIBLE SECRETED PROTEIN"
FT                   /colour=3
FT                   /class="Cell-wall and cell processes"
FT   CDS             474940..475344
FT                   /gene="Rv0395"
FT                   /locus_tag="Rv0395"
FT                   /note="HYPOTHETICAL PROTEIN"
FT                   /colour=10
FT                   /class="Conserved hypothetical proteins"
FT   CDS             475350..475742
FT                   /gene="Rv0396"
FT                   /locus_tag="Rv0396"
FT                   /note="HYPOTHETICAL PROTEIN"
FT                   /colour=10
FT                   /class="Conserved hypothetical proteins"
FT   CDS             475816..476184
FT                   /gene="Rv0397"
FT                   /locus_tag="Rv0397"
FT                   /note="CONSERVED 13E12 REPEAT FAMILY PROTEIN"
FT                   /colour=5
FT                   /class="Insertion sequences and phages"
FT   CDS             complement(476679..477320)
FT                   /gene="Rv0398c"
FT                   /locus_tag="Rv0398c"
FT                   /note="POSSIBLE SECRETED PROTEIN"
FT                   /colour=3
FT                   /class="Cell-wall and cell processes"
FT   CDS             complement(477327..478556)
FT                   /gene="lpqK"
FT                   /standard_name="Rv0399c"
FT                   /locus_tag="Rv0399c"
FT                   /note="POSSIBLE CONSERVED LIPOPROTEIN LPQK"
FT                   /colour=3
FT                   /class="Cell-wall and cell processes"
FT   CDS             complement(478566..479753)
FT                   /gene="fadE7"
FT                   /standard_name="Rv0400c"
FT                   /locus_tag="Rv0400c"
FT                   /note="ACYL-CoA DEHYDROGENASE FADE7"
FT                   /colour=1
FT                   /class="Lipid metabolism"
FT   CDS             479789..480160
FT                   /gene="Rv0401"
FT                   /locus_tag="Rv0401"
FT                   /note="PROBABLE CONSERVED TRANSMEMBRANE PROTEIN"
FT                   /colour=3
FT                   /class="Cell-wall and cell processes"
FT   CDS             complement(480355..483231)
FT                   /gene="mmpL1"
FT                   /standard_name="Rv0402c"
FT                   /locus_tag="Rv0402c"
FT                   /note="PROBABLE CONSERVED TRANSMEMBRANE TRANSPORT PROTEIN MMPL1"
FT                   /colour=3
FT                   /class="Cell-wall and cell processes"
FT   CDS             complement(483228..483656)
FT                   /gene="mmpS1"
FT                   /standard_name="Rv0403c"
FT                   /locus_tag="Rv0403c"
FT                   /note="PROBABLE CONSERVED MEMBRANE PROTEIN MMPS1"
FT                   /colour=3
FT                   /class="Cell-wall and cell processes"
FT   CDS             483977..485734
FT                   /gene="fadD30"
FT                   /standard_name="Rv0404"
FT                   /locus_tag="Rv0404"
FT                   /note="PROBABLE FATTY-ACID-CoA LIGASE FADD30 (FATTY-ACID-CoA SYNTHETASE) (FATTY-ACID-CoA SYNTHASE)"
FT                   /colour=1
FT                   /class="Lipid metabolism"
FT   CDS             485731..489939
FT                   /gene="pks6"
FT                   /standard_name="Rv0405"
FT                   /locus_tag="Rv0405"
FT                   /note="PROBABLE MEMBRANE BOUND POLYKETIDE SYNTHASE PKS6"
FT                   /colour=1
FT                   /class="Lipid metabolism"
FT   CDS             complement(489887..490705)
FT                   /gene="Rv0406c"
FT                   /locus_tag="Rv0406c"
FT                   /note="BETA LACTAMASE LIKE PROTEIN"
FT                   /colour=10
FT                   /class="Conserved hypothetical proteins"
FT   CDS             490783..491793
FT                   /gene="fgd1"
FT                   /standard_name="fgd, Rv0407"
FT                   /locus_tag="Rv0407"
FT                   /note="PROBABLE F420-DEPENDENT GLUCOSE-6-PHOSPHATE DEHYDROGENASE FGD1"
FT                   /colour=7
FT                   /class="Intermediary metabolism and respiration"
FT   CDS             491786..493858
FT                   /gene="pta"
FT                   /standard_name="Rv0408"
FT                   /locus_tag="Rv0408"
FT                   /note="PROBABLE PHOSPHATE ACETYLTRANSFERASE PTA (PHOSPHOTRANSACETYLASE)"
FT                   /colour=7
FT                   /class="Intermediary metabolism and respiration"
FT   CDS             493851..495008
FT                   /gene="ackA"
FT                   /standard_name="Rv0409"
FT                   /locus_tag="Rv0409"
FT                   /note="PROBABLE ACETATE KINASE ACKA (ACETOKINASE)"
FT                   /colour=7
FT                   /class="Intermediary metabolism and respiration"
FT   CDS             complement(495062..497314)
FT                   /gene="pknG"
FT                   /standard_name="Rv0410c"
FT                   /locus_tag="Rv0410c"
FT                   /note="SERINE/THREONINE-PROTEIN KINASE PKNG (PROTEIN KINASE G) (STPK G)"
FT                   /colour=9
FT                   /class="Regulatory proteins"
FT   CDS             complement(497314..498300)
FT                   /gene="glnH"
FT                   /standard_name="Rv0411c"
FT                   /locus_tag="Rv0411c"
FT                   /note="PROBABLE GLUTAMINE-BINDING LIPOPROTEIN GLNH (GLNBP)"
FT                   /colour=3
FT                   /class="Cell-wall and cell processes"
FT   CDS             complement(498300..499619)
FT                   /gene="Rv0412c"
FT                   /locus_tag="Rv0412c"
FT                   /note="POSSIBLE CONSERVED MEMBRANE PROTEIN"
FT                   /colour=3
FT                   /class="Cell-wall and cell processes"
FT   CDS             499713..500366
FT                   /gene="mutT3"
FT                   /standard_name="Rv0413"
FT                   /locus_tag="Rv0413"
FT                   /note="POSSIBLE MUTATOR PROTEIN MUTT3 (7,8-DIHYDRO-8-OXOGUANINE-TRIPHOSPHATASE) (8-OXO-DGTPASE) (DGTP PYROPHOSPHOHYDROLASE)"
FT                   /colour=2
FT                   /class="Information pathways"
FT   CDS             complement(500350..501018)
FT                   /gene="thiE"
FT                   /standard_name="Rv0414c"
FT                   /locus_tag="Rv0414c"
FT                   /note="PROBABLE THIAMINE-PHOSPHATE PYROPHOSPHORYLASE THIE (TMP PYROPHOSPHORYLASE) (TMP-PPASE) (THIAMINE-PHOSPHATE SYNTHASE)"
FT                   /colour=7
FT                   /class="Intermediary metabolism and respiration"
FT   CDS             501148..502170
FT                   /gene="thiO"
FT                   /standard_name="Rv0415"
FT                   /locus_tag="Rv0415"
FT                   /note="POSSIBLE THIAMINE BIOSYNTHESIS OXIDOREDUCTASE THIO"
FT                   /colour=7
FT                   /class="Intermediary metabolism and respiration"
FT   CDS             502167..502373
FT                   /gene="thiS"
FT                   /standard_name="Rv0416"
FT                   /locus_tag="Rv0416"
FT                   /note="POSSIBLE PROTEIN THIS"
FT                   /colour=7
FT                   /class="Intermediary metabolism and respiration"
FT   CDS             502366..503124
FT                   /gene="thiG"
FT                   /standard_name="Rv0417"
FT                   /locus_tag="Rv0417"
FT                   /note="PROBABLE THIAMIN BIOSYNTHESIS PROTEIN THIG (THIAZOLE BIOSYNTHESIS PROTEIN)"
FT                   /colour=7
FT                   /class="Intermediary metabolism and respiration"
FT   CDS             503496..504998
FT                   /gene="lpqL"
FT                   /standard_name="Rv0418"
FT                   /locus_tag="Rv0418"
FT                   /note="PROBABLE LIPOPROTEIN AMINOPEPTIDASE LPQL"
FT                   /colour=3
FT                   /class="Cell-wall and cell processes"
FT   CDS             505086..506582
FT                   /gene="lpqM"
FT                   /standard_name="Rv0419"
FT                   /locus_tag="Rv0419"
FT                   /note="POSSIBLE LIPOPROTEIN PEPTIDASE LPQM"
FT                   /colour=3
FT                   /class="Cell-wall and cell processes"
FT   CDS             complement(506561..506971)
FT                   /gene="Rv0420c"
FT                   /locus_tag="Rv0420c"
FT                   /note="POSSIBLE TRANSMEMBRANE PROTEIN"
FT                   /colour=3
FT                   /class="Cell-wall and cell processes"
FT   CDS             complement(507132..507761)
FT                   /gene="Rv0421c"
FT                   /locus_tag="Rv0421c"
FT                   /note="CONSERVED HYPOTHETICAL PROTEIN"
FT                   /colour=10
FT                   /class="Conserved hypothetical proteins"
FT   CDS             complement(507758..508555)
FT                   /gene="thiD"
FT                   /standard_name="Rv0422c"
FT                   /locus_tag="Rv0422c"
FT                   /note="PROBABLE PHOSPHOMETHYLPYRIMIDINE KINASE THID (HMP-PHOSPHATE KINASE) (HMP-P KINASE)"
FT                   /colour=7
FT                   /class="Intermediary metabolism and respiration"
FT   CDS             complement(508582..510225)
FT                   /gene="thiC"
FT                   /standard_name="Rv0423c"
FT                   /locus_tag="Rv0423c"
FT                   /note="PROBABLE THIAMINE BIOSYNTHESIS PROTEIN THIC"
FT                   /colour=7
FT                   /class="Intermediary metabolism and respiration"
FT   CDS             complement(510377..510652)
FT                   /gene="Rv0424c"
FT                   /locus_tag="Rv0424c"
FT                   /note="HYPOTHETICAL PROTEIN"
FT                   /colour=10
FT                   /class="Conserved hypothetical proteins"
FT   CDS             complement(510702..515321)
FT                   /gene="ctpH"
FT                   /standard_name="Rv0425c"
FT                   /locus_tag="Rv0425c"
FT                   /note="POSSIBLE METAL CATION TRANSPORTING P-TYPE ATPASE CTPH"
FT                   /colour=3
FT                   /class="Cell-wall and cell processes"
FT   CDS             complement(515373..515816)
FT                   /gene="Rv0426c"
FT                   /locus_tag="Rv0426c"
FT                   /note="POSSIBLE TRANSMEMBRANE PROTEIN"
FT                   /colour=3
FT                   /class="Cell-wall and cell processes"
FT   CDS             complement(516017..516892)
FT                   /gene="xthA"
FT                   /standard_name="xth, Rv0427c"
FT                   /locus_tag="Rv0427c"
FT                   /note="PROBABLE EXODEOXYRIBONUCLEASE III PROTEIN XTHA (EXONUCLEASE III) (EXO III) (AP ENDONUCLEASE VI)"
FT                   /colour=2
FT                   /class="Information pathways"
FT   CDS             complement(516895..517803)
FT                   /gene="Rv0428c"
FT                   /locus_tag="Rv0428c"
FT                   /note="GCN5-RELATED N-ACETYLTRANSFERASE"
FT                   /colour=10
FT                   /class="Conserved hypothetical proteins"
FT   CDS             complement(517803..518396)
FT                   /gene="def"
FT                   /standard_name="Rv0429c"
FT                   /locus_tag="Rv0429c"
FT                   /note="PROBABLE POLYPEPTIDE DEFORMYLASE DEF (PDF) (FORMYLMETHIONINE DEFORMYLASE)"
FT                   /colour=2
FT                   /class="Information pathways"
FT   CDS             518733..519041
FT                   /gene="Rv0430"
FT                   /locus_tag="Rv0430"
FT                   /note="CONSERVED HYPOTHETICAL PROTEIN"
FT                   /colour=10
FT                   /class="Conserved hypothetical proteins"
FT   CDS             519073..519567
FT                   /gene="Rv0431"
FT                   /locus_tag="Rv0431"
FT                   /note="PUTATIVE TUBERCULIN RELATED PEPTIDE"
FT                   /colour=3
FT                   /class="Cell-wall and cell processes"
FT   CDS             519600..520322
FT                   /gene="sodC"
FT                   /standard_name="Rv0432"
FT                   /locus_tag="Rv0432"
FT                   /note="PROBABLE PERIPLASMIC SUPEROXIDE DISMUTASE [CU-ZN] SODC"
FT                   /colour=0
FT                   /class="Virulence, detoxification, adaptation"
FT   CDS             520324..521454
FT                   /gene="Rv0433"
FT                   /locus_tag="Rv0433"
FT                   /note="CONSERVED HYPOTHETICAL PROTEIN"
FT                   /colour=10
FT                   /class="Conserved hypothetical proteins"
FT   CDS             521514..522167
FT                   /gene="Rv0434"
FT                   /locus_tag="Rv0434"
FT                   /note="CONSERVED HYPOTHETICAL PROTEIN"
FT                   /colour=10
FT                   /class="Conserved hypothetical proteins"
FT   CDS             complement(522347..524533)
FT                   /gene="Rv0435c"
FT                   /locus_tag="Rv0435c"
FT                   /note="PUTATIVE CONSERVED ATPASE"
FT                   /colour=3
FT                   /class="Cell-wall and cell processes"
FT   CDS             complement(524530..525390)
FT                   /gene="pssA"
FT                   /standard_name="Rv0436c"
FT                   /locus_tag="Rv0436c"
FT                   /note="PROBABLE CDP-DIACYLGLYCEROL--SERINE O-PHOSPHATIDYLTRANSFERASE PSSA (PS SYNTHASE) (PHOSPHATIDYLSERINE SYNTHASE)"
FT                   /colour=1
FT                   /class="Lipid metabolism"
FT   CDS             complement(525387..526082)
FT                   /gene="psd"
FT                   /standard_name="Rv0437c"
FT                   /locus_tag="Rv0437c"
FT                   /note="POSSIBLE PHOSPHATIDYLSERINE DECARBOXYLASE PSD (PS DECARBOXYLASE)"
FT                   /colour=1
FT                   /class="Lipid metabolism"
FT   CDS             complement(526143..527360)
FT                   /gene="moeA2"
FT                   /standard_name="moeA3, Rv0438c"
FT                   /locus_tag="Rv0438c"
FT                   /note="PROBABLE MOLYBDOPTERIN BIOSYNTHESIS PROTEIN MOEA2"
FT                   /colour=7
FT                   /class="Intermediary metabolism and respiration"
FT   CDS             complement(527379..528314)
FT                   /gene="Rv0439c"
FT                   /locus_tag="Rv0439c"
FT                   /note="PROBABLE DEHYDROGENASE/REDUCTASE"
FT                   /colour=7
FT                   /class="Intermediary metabolism and respiration"
FT   CDS             528608..530230
FT                   /gene="groEL2"
FT                   /standard_name="groL2, groEL-2, hsp65, hsp60, Rv0440"
FT                   /locus_tag="Rv0440"
FT                   /note="60 KDA CHAPERONIN 2 GROEL2 (PROTEIN CPN60-2) (GROEL PROTEIN 2) (65 KDA ANTIGEN) (HEAT SHOCK PROTEIN 65) (CELL WALL PROTEIN A) (ANTIGEN A)"
FT                   /colour=0
FT                   /class="Virulence, detoxification, adaptation"
FT   CDS             complement(530296..530724)
FT                   /gene="Rv0441c"
FT                   /locus_tag="Rv0441c"
FT                   /note="HYPOTHETICAL PROTEIN"
FT                   /colour=10
FT                   /class="Conserved hypothetical proteins"
FT   CDS             complement(530751..532214)
FT                   /gene="PPE10"
FT                   /standard_name="PPE, Rv0442c"
FT                   /locus_tag="Rv0442c"
FT                   /note="PPE FAMILY PROTEIN"
FT                   /colour=6
FT                   /class="PE and PPE proteins"
FT   CDS             532396..532911
FT                   /gene="Rv0443"
FT                   /locus_tag="Rv0443"
FT                   /note="CONSERVED HYPOTHETICAL PROTEIN"
FT                   /colour=10
FT                   /class="Conserved hypothetical proteins"
FT   CDS             complement(533091..533789)
FT                   /gene="Rv0444c"
FT                   /locus_tag="Rv0444c"
FT                   /note="CONSERVED HYPOTHETICAL PROTEIN"
FT                   /colour=10
FT                   /class="Conserved hypothetical proteins"
FT   CDS             complement(533833..534396)
FT                   /gene="sigK"
FT                   /standard_name="Rv0445c"
FT                   /locus_tag="Rv0445c"
FT                   /note="PROBABLE ALTERNATIVE RNA POLYMERASE SIGMA FACTOR SIGK"
FT                   /colour=2
FT                   /class="Information pathways"
FT   CDS             complement(534445..535215)
FT                   /gene="Rv0446c"
FT                   /locus_tag="Rv0446c"
FT                   /note="POSSIBLE CONSERVED TRANSMEMBRANE PROTEIN"
FT                   /colour=3
FT                   /class="Cell-wall and cell processes"
FT   CDS             complement(535224..536507)
FT                   /gene="ufaA1"
FT                   /standard_name="Rv0447c"
FT                   /locus_tag="Rv0447c"
FT                   /note="PROBABLE CYCLOPROPANE-FATTY-ACYL-PHOSPHOLIPID SYNTHASE UFAA1 (CYCLOPROPANE FATTY ACID SYNTHASE) (CFA SYNTHASE)"
FT                   /colour=1
FT                   /class="Lipid metabolism"
FT   CDS             complement(536504..537169)
FT                   /gene="Rv0448c"
FT                   /locus_tag="Rv0448c"
FT                   /note="CONSERVED HYPOTHETICAL PROTEIN"
FT                   /colour=10
FT                   /class="Conserved hypothetical proteins"
FT   CDS             complement(537229..538548)
FT                   /gene="Rv0449c"
FT                   /locus_tag="Rv0449c"
FT                   /note="CONSERVED HYPOTHETICAL PROTEIN"
FT                   /colour=10
FT                   /class="Conserved hypothetical proteins"
FT   CDS             complement(538588..541491)
FT                   /gene="mmpL4"
FT                   /standard_name="Rv0450c"
FT                   /locus_tag="Rv0450c"
FT                   /note="PROBABLE CONSERVED TRANSMEMBRANE TRANSPORT PROTEIN MMPL4"
FT                   /colour=3
FT                   /class="Cell-wall and cell processes"
FT   CDS             complement(541488..541910)
FT                   /gene="mmpS4"
FT                   /standard_name="Rv0451c"
FT                   /locus_tag="Rv0451c"
FT                   /note="PROBABLE CONSERVED MEMBRANE PROTEIN MMPS4"
FT                   /colour=3
FT                   /class="Cell-wall and cell processes"
FT   CDS             542142..542852
FT                   /gene="Rv0452"
FT                   /locus_tag="Rv0452"
FT                   /note="POSSIBLE TRANSCRIPTIONAL REGULATORY PROTEIN"
FT                   /colour=9
FT                   /class="Regulatory proteins"
FT   CDS             543174..544730
FT                   /gene="PPE11"
FT                   /standard_name="PPE, Rv0453"
FT                   /locus_tag="Rv0453"
FT                   /note="PPE FAMILY PROTEIN"
FT                   /colour=6
FT                   /class="PE and PPE proteins"
FT   CDS             544835..545185
FT                   /gene="Rv0454"
FT                   /locus_tag="Rv0454"
FT                   /note="CONSERVED HYPOTHETICAL PROTEIN"
FT                   /colour=10
FT                   /class="Conserved hypothetical proteins"
FT   CDS             complement(545375..545821)
FT                   /gene="Rv0455c"
FT                   /locus_tag="Rv0455c"
FT                   /note="CONSERVED HYPOTHETICAL PROTEIN"
FT                   /colour=10
FT                   /class="Conserved hypothetical proteins"
FT   CDS             complement(545889..546803)
FT                   /gene="echA2"
FT                   /standard_name="Rv0456c"
FT                   /locus_tag="Rv0456c"
FT                   /note="ENOYL-CoA HYDRATASE ECHA2 (ENOYL HYDRASE) (UNSATURATED ACYL-CoA HYDRATASE) (CROTONASE)"
FT                   /colour=1
FT                   /class="Lipid metabolism"
FT   CDS             complement(547076..547357)
FT                   /gene="Rv0456A"
FT                   /locus_tag="Rv0456A"
FT                   /note="CONSERVED HYPOTHETICAL PROTEIN, Possible toxin"
FT                   /colour=0
FT                   /class="Virulence, detoxification, adaptation"
FT   CDS             complement(547344..547517)
FT                   /gene="Rv0456B"
FT                   /locus_tag="Rv0456B"
FT                   /note="Possible antitoxin"
FT                   /colour=0
FT                   /class="Virulence, detoxification, adaptation"
FT   CDS             complement(547586..549607)
FT                   /gene="Rv0457c"
FT                   /locus_tag="Rv0457c"
FT                   /note="PROBABLE PEPTIDASE"
FT                   /colour=7
FT                   /class="Intermediary metabolism and respiration"
FT   CDS             549675..551198
FT                   /gene="Rv0458"
FT                   /locus_tag="Rv0458"
FT                   /note="PROBABLE ALDEHYDE DEHYDROGENASE"
FT                   /colour=7
FT                   /class="Intermediary metabolism and respiration"
FT   CDS             551198..551689
FT                   /gene="Rv0459"
FT                   /locus_tag="Rv0459"
FT                   /note="CONSERVED HYPOTHETICAL PROTEIN"
FT                   /colour=10
FT                   /class="Conserved hypothetical proteins"
FT   CDS             551749..551988
FT                   /gene="Rv0460"
FT                   /locus_tag="Rv0460"
FT                   /note="CONSERVED HYDROPHOBIC PROTEIN"
FT                   /colour=10
FT                   /class="Conserved hypothetical proteins"
FT   CDS             552026..552550
FT                   /gene="Rv0461"
FT                   /locus_tag="Rv0461"
FT                   /note="PROBABLE TRANSMEMBRANE PROTEIN"
FT                   /colour=3
FT                   /class="Cell-wall and cell processes"
FT   CDS             552614..554008
FT                   /gene="lpdC"
FT                   /standard_name="TB49.2, CIP50, Rv0462"
FT                   /locus_tag="Rv0462"
FT                   /note="DIHYDROLIPOAMIDE DEHYDROGENASE LPD (LIPOAMIDE REDUCTASE (NADH)) (LIPOYL DEHYDROGENASE) (DIHYDROLIPOYL DEHYDROGENASE) (DIAPHORASE)"
FT                   /colour=7
FT                   /class="Intermediary metabolism and respiration"
FT   CDS             554016..554309
FT                   /gene="Rv0463"
FT                   /locus_tag="Rv0463"
FT                   /note="PROBABLE CONSERVED MEMBRANE PROTEIN"
FT                   /colour=3
FT                   /class="Cell-wall and cell processes"
FT   CDS             complement(554313..554885)
FT                   /gene="Rv0464c"
FT                   /locus_tag="Rv0464c"
FT                   /note="CONSERVED HYPOTHETICAL PROTEIN"
FT                   /colour=10
FT                   /class="Conserved hypothetical proteins"
FT   CDS             complement(554882..556306)
FT                   /gene="Rv0465c"
FT                   /locus_tag="Rv0465c"
FT                   /note="PROBABLE TRANSCRIPTIONAL REGULATORY PROTEIN"
FT                   /colour=9
FT                   /class="Regulatory proteins"
FT   CDS             556458..557252
FT                   /gene="Rv0466"
FT                   /locus_tag="Rv0466"
FT                   /note="CONSERVED HYPOTHETICAL PROTEIN"
FT                   /colour=10
FT                   /class="Conserved hypothetical proteins"
FT   CDS             557527..558813
FT                   /gene="icl"
FT                   /standard_name="aceA, Rv0467"
FT                   /locus_tag="Rv0467"
FT                   /note="ISOCITRATE LYASE ICL (ISOCITRASE) (ISOCITRATASE)"
FT                   /colour=7
FT                   /class="Intermediary metabolism and respiration"
FT   CDS             558895..559755
FT                   /gene="fadB2"
FT                   /standard_name="Rv0468"
FT                   /locus_tag="Rv0468"
FT                   /note="PROBABLE 3-HYDROXYBUTYRYL-CoA DEHYDROGENASE FADB2 (BETA-HYDROXYBUTYRYL-CoA DEHYDROGENASE) (BHBD)"
FT                   /colour=1
FT                   /class="Lipid metabolism"
FT   CDS             559888..560748
FT                   /gene="umaA"
FT                   /standard_name="umaA1, Rv0469"
FT                   /locus_tag="Rv0469"
FT                   /note="POSSIBLE MYCOLIC ACID SYNTHASE UMAA"
FT                   /colour=1
FT                   /class="Lipid metabolism"
FT   CDS             complement(560848..561711)
FT                   /gene="pcaA"
FT                   /standard_name="umaA2, Rv0470c"
FT                   /locus_tag="Rv0470c"
FT                   /note="MYCOLIC ACID SYNTHASE PCAA (CYCLOPROPANE SYNTHASE)"
FT                   /colour=1
FT                   /class="Lipid metabolism"
FT   CDS             complement(561854..562294)
FT                   /gene="Rv0470A"
FT                   /locus_tag="Rv0470A"
FT                   /note="HYPOTHETICAL PROTEIN"
FT                   /colour=10
FT                   /class="Conserved hypothetical proteins"
FT   CDS             complement(562225..562713)
FT                   /gene="Rv0471c"
FT                   /locus_tag="Rv0471c"
FT                   /note="HYPOTHETICAL PROTEIN"
FT                   /colour=10
FT                   /class="Conserved hypothetical proteins"
FT   CDS             complement(562723..563427)
FT                   /gene="Rv0472c"
FT                   /locus_tag="Rv0472c"
FT                   /note="PROBABLE TRANSCRIPTIONAL REGULATORY PROTEIN (POSSIBLY TETR-FAMILY)"
FT                   /colour=9
FT                   /class="Regulatory proteins"
FT   CDS             563564..564934
FT                   /gene="Rv0473"
FT                   /locus_tag="Rv0473"
FT                   /note="POSSIBLE CONSERVED TRANSMEMBRANE PROTEIN"
FT                   /colour=3
FT                   /class="Cell-wall and cell processes"
FT   CDS             565021..565443
FT                   /gene="Rv0474"
FT                   /locus_tag="Rv0474"
FT                   /note="PROBABLE TRANSCRIPTIONAL REGULATORY PROTEIN"
FT                   /colour=9
FT                   /class="Regulatory proteins"
FT   CDS             565797..566396
FT                   /gene="hbhA"
FT                   /standard_name="Rv0475"
FT                   /locus_tag="Rv0475"
FT                   /note="IRON-REGULATED HEPARIN BINDING HEMAGGLUTININ HBHA (ADHESIN)"
FT                   /colour=3
FT                   /class="Cell-wall and cell processes"
FT   CDS             566508..566771
FT                   /gene="Rv0476"
FT                   /locus_tag="Rv0476"
FT                   /note="POSSIBLE CONSERVED TRANSMEMBRANE PROTEIN"
FT                   /colour=3
FT                   /class="Cell-wall and cell processes"
FT   CDS             566776..567222
FT                   /gene="Rv0477"
FT                   /locus_tag="Rv0477"
FT                   /note="POSSIBLE CONSERVED SECRETED PROTEIN"
FT                   /colour=3
FT                   /class="Cell-wall and cell processes"
FT   CDS             567222..567896
FT                   /gene="deoC"
FT                   /standard_name="Rv0478"
FT                   /locus_tag="Rv0478"
FT                   /note="PROBABLE DEOXYRIBOSE-PHOSPHATE ALDOLASE DEOC (PHOSPHODEOXYRIBOALDOLASE) (DEOXYRIBOALDOLASE)"
FT                   /colour=7
FT                   /class="Intermediary metabolism and respiration"
FT   CDS             complement(567921..568967)
FT                   /gene="Rv0479c"
FT                   /locus_tag="Rv0479c"
FT                   /note="PROBABLE CONSERVED MEMBRANE PROTEIN"
FT                   /colour=3
FT                   /class="Cell-wall and cell processes"
FT   CDS             complement(568964..569806)
FT                   /gene="Rv0480c"
FT                   /locus_tag="Rv0480c"
FT                   /note="POSSIBLE AMIDOHYDROLASE"
FT                   /colour=7
FT                   /class="Intermediary metabolism and respiration"
FT   CDS             complement(569988..570512)
FT                   /gene="Rv0481c"
FT                   /locus_tag="Rv0481c"
FT                   /note="HYPOTHETICAL PROTEIN"
FT                   /colour=10
FT                   /class="Conserved hypothetical proteins"
FT   CDS             570539..571648
FT                   /gene="murB"
FT                   /standard_name="Rv0482"
FT                   /locus_tag="Rv0482"
FT                   /note="PROBABLE UDP-N-ACETYLENOLPYRUVOYLGLUCOSAMINE REDUCTASE MURB (UDP-N-ACETYLMURAMATE DEHYDROGENASE)"
FT                   /colour=3
FT                   /class="Cell-wall and cell processes"
FT   CDS             571710..573065
FT                   /gene="lprQ"
FT                   /standard_name="Rv0483"
FT                   /locus_tag="Rv0483"
FT                   /note="PROBABLE CONSERVED LIPOPROTEIN LPRQ"
FT                   /colour=3
FT                   /class="Cell-wall and cell processes"
FT   CDS             complement(573046..573801)
FT                   /gene="Rv0484c"
FT                   /locus_tag="Rv0484c"
FT                   /note="PROBABLE SHORT-CHAIN TYPE OXIDOREDUCTASE"
FT                   /colour=7
FT                   /class="Intermediary metabolism and respiration"
FT   CDS             573984..575300
FT                   /gene="Rv0485"
FT                   /locus_tag="Rv0485"
FT                   /note="POSSIBLE TRANSCRIPTIONAL REGULATORY PROTEIN"
FT                   /colour=9
FT                   /class="Regulatory proteins"
FT   CDS             575348..576790
FT                   /gene="mshA"
FT                   /standard_name="Rv0486"
FT                   /locus_tag="Rv0486"
FT                   /note="GLYCOSYLTRANSFERASE MSHA"
FT                   /colour=7
FT                   /class="Intermediary metabolism and respiration"
FT   CDS             576787..577338
FT                   /gene="Rv0487"
FT                   /locus_tag="Rv0487"
FT                   /note="CONSERVED HYPOTHETICAL PROTEIN"
FT                   /colour=10
FT                   /class="Conserved hypothetical proteins"
FT   CDS             577664..578269
FT                   /gene="Rv0488"
FT                   /locus_tag="Rv0488"
FT                   /note="PROBABLE CONSERVED INTEGRAL MEMBRANE PROTEIN"
FT                   /colour=3
FT                   /class="Cell-wall and cell processes"
FT   CDS             578426..579175
FT                   /gene="gpm1"
FT                   /standard_name="gpm, Rv0489"
FT                   /locus_tag="Rv0489"
FT                   /note="PROBABLE PHOSPHOGLYCERATE MUTASE 1 GPM1 (PHOSPHOGLYCEROMUTASE) (PGAM) (BPG-DEPENDENT PGAM)"
FT                   /colour=7
FT                   /class="Intermediary metabolism and respiration"
FT   CDS             579349..580581
FT                   /gene="senX3"
FT                   /standard_name="Rv0490"
FT                   /locus_tag="Rv0490"
FT                   /note="PUTATIVE TWO COMPONENT SENSOR HISTIDINE KINASE SENX3"
FT                   /colour=9
FT                   /class="Regulatory proteins"
FT   CDS             580809..581492
FT                   /gene="regX3"
FT                   /standard_name="Rv0491"
FT                   /locus_tag="Rv0491"
FT                   /note="TWO COMPONENT SENSORY TRANSDUCTION PROTEIN REGX3 (TRANSCRIPTIONAL REGULATORY PROTEIN) (PROBABLY LUXR-FAMILY)"
FT                   /colour=9
FT                   /class="Regulatory proteins"
FT   CDS             complement(581489..583378)
FT                   /gene="Rv0492c"
FT                   /locus_tag="Rv0492c"
FT                   /note="PROBABLE OXIDOREDUCTASE GMC-TYPE"
FT                   /colour=7
FT                   /class="Intermediary metabolism and respiration"
FT   CDS             complement(583375..583704)
FT                   /gene="Rv0492A"
FT                   /locus_tag="Rv0492A"
FT                   /note="HYPOTHETICAL PROTEIN"
FT                   /colour=10
FT                   /class="Conserved hypothetical proteins"
FT   CDS             complement(583701..584690)
FT                   /gene="Rv0493c"
FT                   /locus_tag="Rv0493c"
FT                   /note="CONSERVED HYPOTHETICAL PROTEIN"
FT                   /colour=10
FT                   /class="Conserved hypothetical proteins"
FT   CDS             584695..585423
FT                   /gene="Rv0494"
FT                   /locus_tag="Rv0494"
FT                   /note="PROBABLE TRANSCRIPTIONAL REGULATORY PROTEIN (PROBABLY GNTR-FAMILY)"
FT                   /colour=9
FT                   /class="Regulatory proteins"
FT   CDS             complement(585424..586314)
FT                   /gene="Rv0495c"
FT                   /locus_tag="Rv0495c"
FT                   /note="CONSERVED HYPOTHETICAL PROTEIN"
FT                   /colour=10
FT                   /class="Conserved hypothetical proteins"
FT   CDS             586394..587380
FT                   /gene="Rv0496"
FT                   /locus_tag="Rv0496"
FT                   /note="CONSERVED HYPOTHETICAL PROTEIN"
FT                   /colour=10
FT                   /class="Conserved hypothetical proteins"
FT   CDS             587377..588309
FT                   /gene="Rv0497"
FT                   /locus_tag="Rv0497"
FT                   /note="PROBABLE CONSERVED TRANSMEMBRANE PROTEIN"
FT                   /colour=3
FT                   /class="Cell-wall and cell processes"
FT   CDS             588325..589167
FT                   /gene="Rv0498"
FT                   /locus_tag="Rv0498"
FT                   /note="CONSERVED HYPOTHETICAL PROTEIN"
FT                   /colour=10
FT                   /class="Conserved hypothetical proteins"
FT   CDS             589183..590058
FT                   /gene="Rv0499"
FT                   /locus_tag="Rv0499"
FT                   /note="CONSERVED HYPOTHETICAL PROTEIN"
FT                   /colour=10
FT                   /class="Conserved hypothetical proteins"
FT   CDS             590083..590970
FT                   /gene="proC"
FT                   /standard_name="Rv0500"
FT                   /locus_tag="Rv0500"
FT                   /note="PROBABLE PYRROLINE-5-CARBOXYLATE REDUCTASE PROC (P5CR) (P5C REDUCTASE)"
FT                   /colour=7
FT                   /class="Intermediary metabolism and respiration"
FT   CDS             591111..591347
FT                   /gene="Rv0500A"
FT                   /locus_tag="Rv0500A"
FT                   /note="CONSERVED HYPOTHETICAL PROTEIN"
FT                   /colour=10
FT                   /class="Conserved hypothetical proteins"
FT   CDS             591475..591576
FT                   /gene="Rv0500B"
FT                   /locus_tag="Rv0500B"
FT                   /note="CONSERVED HYPOTHETICAL PROTEIN"
FT                   /colour=10
FT                   /class="Conserved hypothetical proteins"
FT   CDS             591654..592784
FT                   /gene="galE2"
FT                   /standard_name="galE1, Rv0501"
FT                   /locus_tag="Rv0501"
FT                   /note="POSSIBLE UDP-GLUCOSE 4-EPIMERASE GALE2 (GALACTOWALDENASE) (UDP-GALACTOSE 4-EPIMERASE) (URIDINE DIPHOSPHATE GALACTOSE 4-EPIMERASE) (URIDINE DIPHOSPHO-GALACTOSE 4-EPIMERASE)"
FT                   /colour=7
FT                   /class="Intermediary metabolism and respiration"
FT   CDS             592791..593867
FT                   /gene="Rv0502"
FT                   /locus_tag="Rv0502"
FT                   /note="CONSERVED HYPOTHETICAL PROTEIN"
FT                   /colour=10
FT                   /class="Conserved hypothetical proteins"
FT   CDS             complement(593871..594779)
FT                   /gene="cmaA2"
FT                   /standard_name="cma2, Rv0503c"
FT                   /locus_tag="Rv0503c"
FT                   /note="CYCLOPROPANE-FATTY-ACYL-PHOSPHOLIPID SYNTHASE 2 CMAA2 (CYCLOPROPANE FATTY ACID SYNTHASE) (CFA SYNTHASE) (CYCLOPROPANE MYCOLIC ACID SYNTHASE 2) (MYCOLIC ACID TRANS-CYCLOPROPANE SYNTHETASE)"
FT                   /colour=1
FT                   /class="Lipid metabolism"
FT   CDS             complement(594802..595302)
FT                   /gene="Rv0504c"
FT                   /locus_tag="Rv0504c"
FT                   /note="CONSERVED HYPOTHETICAL PROTEIN"
FT                   /colour=10
FT                   /class="Conserved hypothetical proteins"
FT   CDS             complement(595464..596585)
FT                   /gene="serB1"
FT                   /standard_name="serB, Rv0505c"
FT                   /locus_tag="Rv0505c"
FT                   /note="POSSIBLE PHOSPHOSERINE PHOSPHATASE SERB1 (PSP) (O-PHOSPHOSERINE PHOSPHOHYDROLASE) (PSPASE)"
FT                   /colour=7
FT                   /class="Intermediary metabolism and respiration"
FT   CDS             596759..597202
FT                   /gene="mmpS2"
FT                   /standard_name="Rv0506"
FT                   /locus_tag="Rv0506"
FT                   /note="PROBABLE CONSERVED MEMBRANE PROTEIN MMPS2"
FT                   /colour=3
FT                   /class="Cell-wall and cell processes"
FT   CDS             597199..600105
FT                   /gene="mmpL2"
FT                   /standard_name="Rv0507"
FT                   /locus_tag="Rv0507"
FT                   /note="PROBABLE CONSERVED TRANSMEMBRANE TRANSPORT PROTEIN MMPL2"
FT                   /colour=3
FT                   /class="Cell-wall and cell processes"
FT   CDS             600098..600391
FT                   /gene="Rv0508"
FT                   /locus_tag="Rv0508"
FT                   /note="CONSERVED HYPOTHETICAL PROTEIN"
FT                   /colour=10
FT                   /class="Conserved hypothetical proteins"
FT   CDS             600441..601847
FT                   /gene="hemA"
FT                   /standard_name="Rv0509"
FT                   /locus_tag="Rv0509"
FT                   /note="PROBABLE GLUTAMYL-TRNA REDUCTASE HEMA (GLUTR)"
FT                   /colour=7
FT                   /class="Intermediary metabolism and respiration"
FT   CDS             601857..602786
FT                   /gene="hemC"
FT                   /standard_name="Rv0510"
FT                   /locus_tag="Rv0510"
FT                   /note="PROBABLE PORPHOBILINOGEN DEAMINASE HEMC (PBG) (HYDROXYMETHYLBILANE SYNTHASE) (HMBS) (PRE-UROPORPHYRINOGEN SYNTHASE)"
FT                   /colour=7
FT                   /class="Intermediary metabolism and respiration"
FT   CDS             602819..604516
FT                   /gene="hemD"
FT                   /standard_name="cysG, Rv0511"
FT                   /locus_tag="Rv0511"
FT                   /note="PROBABLE UROPORPHYRIN-III C-METHYLTRANSFERASE HEMD (UROPORPHYRINOGEN III METHYLASE) (UROGEN III METHYLASE) (SUMT) (UROGEN III METHYLASE) (UROM)"
FT                   /colour=7
FT                   /class="Intermediary metabolism and respiration"
FT   CDS             604602..605591
FT                   /gene="hemB"
FT                   /standard_name="Rv0512"
FT                   /locus_tag="Rv0512"
FT                   /note="PROBABLE DELTA-AMINOLEVULINIC ACID DEHYDRATASE HEMB (PORPHOBILINOGEN SYNTHASE) (ALAD) (ALADH)"
FT                   /colour=7
FT                   /class="Intermediary metabolism and respiration"
FT   CDS             605604..606152
FT                   /gene="Rv0513"
FT                   /locus_tag="Rv0513"
FT                   /note="POSSIBLE CONSERVED TRANSMEMBRANE PROTEIN"
FT                   /colour=3
FT                   /class="Cell-wall and cell processes"
FT   CDS             606149..606448
FT                   /gene="Rv0514"
FT                   /locus_tag="Rv0514"
FT                   /note="POSSIBLE TRANSMEMBRANE PROTEIN"
FT                   /colour=3
FT                   /class="Cell-wall and cell processes"
FT   CDS             606551..608062
FT                   /gene="Rv0515"
FT                   /locus_tag="Rv0515"
FT                   /note="CONSERVED 13E12 REPEAT FAMILY PROTEIN"
FT                   /colour=5
FT                   /class="Insertion sequences and phages"
FT   CDS             complement(608059..608535)
FT                   /gene="Rv0516c"
FT                   /locus_tag="Rv0516c"
FT                   /note="CONSERVED HYPOTHETICAL PROTEIN"
FT                   /colour=10
FT                   /class="Conserved hypothetical proteins"
FT   CDS             608746..610056
FT                   /gene="Rv0517"
FT                   /locus_tag="Rv0517"
FT                   /note="POSSIBLE MEMBRANE ACYLTRANSFERASE"
FT                   /colour=7
FT                   /class="Intermediary metabolism and respiration"
FT   CDS             610188..610883
FT                   /gene="Rv0518"
FT                   /locus_tag="Rv0518"
FT                   /note="POSSIBLE EXPORTED PROTEIN"
FT                   /colour=3
FT                   /class="Cell-wall and cell processes"
FT   CDS             complement(611172..612074)
FT                   /gene="Rv0519c"
FT                   /locus_tag="Rv0519c"
FT                   /note="POSSIBLE CONSERVED MEMBRANE PROTEIN"
FT                   /colour=3
FT                   /class="Cell-wall and cell processes"
FT   CDS             612255..612605
FT                   /gene="Rv0520"
FT                   /locus_tag="Rv0520"
FT                   /note="POSSIBLE METHYLTRANSFERASE/METHYLASE (FRAGMENT)"
FT                   /colour=7
FT                   /class="Intermediary metabolism and respiration"
FT   CDS             612598..612903
FT                   /gene="Rv0521"
FT                   /locus_tag="Rv0521"
FT                   /note="POSSIBLE METHYLTRANSFERASE/METHYLASE (FRAGMENT)"
FT                   /colour=7
FT                   /class="Intermediary metabolism and respiration"
FT   CDS             613038..614342
FT                   /gene="gabP"
FT                   /standard_name="Rv0522"
FT                   /locus_tag="Rv0522"
FT                   /note="PROBABLE GABA PERMEASE GABP (4-AMINO BUTYRATE TRANSPORT CARRIER) (GAMA-AMINOBUTYRATE PERMEASE)"
FT                   /colour=3
FT                   /class="Cell-wall and cell processes"
FT   CDS             complement(614326..614721)
FT                   /gene="Rv0523c"
FT                   /locus_tag="Rv0523c"
FT                   /note="CONSERVED HYPOTHETICAL PROTEIN"
FT                   /colour=10
FT                   /class="Conserved hypothetical proteins"
FT   CDS             614835..616223
FT                   /gene="hemL"
FT                   /standard_name="Rv0524"
FT                   /locus_tag="Rv0524"
FT                   /note="PROBABLE GLUTAMATE-1-SEMIALDEHYDE 2,1-AMINOMUTASE HEML (GSA) (GLUTAMATE-1-SEMIALDEHYDE AMINOTRANSFERASE) (GSA-AT)"
FT                   /colour=7
FT                   /class="Intermediary metabolism and respiration"
FT   CDS             616223..616831
FT                   /gene="Rv0525"
FT                   /locus_tag="Rv0525"
FT                   /note="CONSERVED HYPOTHETICAL PROTEIN"
FT                   /colour=10
FT                   /class="Conserved hypothetical proteins"
FT   CDS             616846..617496
FT                   /gene="Rv0526"
FT                   /locus_tag="Rv0526"
FT                   /note="POSSIBLE THIOREDOXIN PROTEIN (THIOL-DISULFIDE INTERCHANGE PROTEIN)"
FT                   /colour=7
FT                   /class="Intermediary metabolism and respiration"
FT   CDS             617493..618272
FT                   /gene="ccdA"
FT                   /standard_name="ccsA, Rv0527"
FT                   /locus_tag="Rv0527"
FT                   /note="POSSIBLE CYTOCHROME C-TYPE BIOGENESIS PROTEIN CCDA"
FT                   /colour=7
FT                   /class="Intermediary metabolism and respiration"
FT   CDS             618305..619894
FT                   /gene="Rv0528"
FT                   /locus_tag="Rv0528"
FT                   /note="PROBABLE CONSERVED TRANSMEMBRANE PROTEIN"
FT                   /colour=3
FT                   /class="Cell-wall and cell processes"
FT   CDS             619891..620865
FT                   /gene="ccsA"
FT                   /standard_name="ccsB, Rv0529"
FT                   /locus_tag="Rv0529"
FT                   /note="POSSIBLE CYTOCHROME C-TYPE BIOGENESIS PROTEIN CCSA"
FT                   /colour=7
FT                   /class="Intermediary metabolism and respiration"
FT   CDS             620907..622124
FT                   /gene="Rv0530"
FT                   /locus_tag="Rv0530"
FT                   /note="CONSERVED HYPOTHETICAL PROTEIN"
FT                   /colour=10
FT                   /class="Conserved hypothetical proteins"
FT   CDS             622329..622646
FT                   /gene="Rv0531"
FT                   /locus_tag="Rv0531"
FT                   /note="POSSIBLE CONSERVED MEMBRANE PROTEIN"
FT                   /colour=3
FT                   /class="Cell-wall and cell processes"
FT   CDS             622793..624577
FT                   /gene="PE_PGRS6"
FT                   /standard_name="PE_PGRS, Rv0532"
FT                   /locus_tag="Rv0532"
FT                   /note="PE-PGRS FAMILY PROTEIN"
FT                   /colour=6
FT                   /class="PE and PPE proteins"
FT   CDS             complement(624473..625480)
FT                   /gene="fabH"
FT                   /standard_name="mtFabH, Rv0533c"
FT                   /locus_tag="Rv0533c"
FT                   /note="3-OXOACYL-[ACYL-CARRIER-PROTEIN] SYNTHASE III FABH (BETA-KETOACYL-ACP SYNTHASE III) (KAS III)"
FT                   /colour=1
FT                   /class="Lipid metabolism"
FT   CDS             complement(625562..626440)
FT                   /gene="menA"
FT                   /standard_name="Rv0534c"
FT                   /locus_tag="Rv0534c"
FT                   /note="1,4-DIHYDROXY-2-NAPHTHOATE OCTAPRENYLTRANSFERASE MENA (DHNA-OCTAPRENYLTRANSFERASE)"
FT                   /colour=7
FT                   /class="Intermediary metabolism and respiration"
FT   CDS             626457..627251
FT                   /gene="pnp"
FT                   /standard_name="Rv0535"
FT                   /locus_tag="Rv0535"
FT                   /note="PROBABLE 5'-METHYLTHIOADENOSINE PHOSPHORYLASE PNP (MTA PHOSPHORYLASE)"
FT                   /colour=7
FT                   /class="Intermediary metabolism and respiration"
FT   CDS             627248..628288
FT                   /gene="galE3"
FT                   /standard_name="galE2, Rv0536"
FT                   /locus_tag="Rv0536"
FT                   /note="PROBABLE UDP-GLUCOSE 4-EPIMERASE GALE3 (GALACTOWALDENASE) (UDP-GALACTOSE 4-EPIMERASE) (URIDINE DIPHOSPHATE GALACTOSE 4-EPIMERASE) (URIDINE DIPHOSPHO-GALACTOSE 4-EPIMERASE)"
FT                   /colour=7
FT                   /class="Intermediary metabolism and respiration"
FT   CDS             complement(628298..629731)
FT                   /gene="Rv0537c"
FT                   /locus_tag="Rv0537c"
FT                   /note="PROBABLE INTEGRAL MEMBRANE PROTEIN"
FT                   /colour=3
FT                   /class="Cell-wall and cell processes"
FT   CDS             630040..631686
FT                   /gene="Rv0538"
FT                   /locus_tag="Rv0538"
FT                   /note="POSSIBLE CONSERVED MEMBRANE PROTEIN"
FT                   /colour=3
FT                   /class="Cell-wall and cell processes"
FT   CDS             631743..632375
FT                   /gene="Rv0539"
FT                   /locus_tag="Rv0539"
FT                   /note="PROBABLE DOLICHYL-PHOSPHATE SUGAR SYNTHASE (DOLICHOL-PHOSPHATE SUGAR SYNTHETASE) (DOLICHOL-PHOSPHATE SUGAR TRANSFERASE) (SUGAR PHOSPHORYLDOLICHOL SYNTHASE)"
FT                   /colour=7
FT                   /class="Intermediary metabolism and respiration"
FT   CDS             632372..633034
FT                   /gene="Rv0540"
FT                   /locus_tag="Rv0540"
FT                   /note="CONSERVED HYPOTHETICAL PROTEIN"
FT                   /colour=10
FT                   /class="Conserved hypothetical proteins"
FT   CDS             complement(633055..634404)
FT                   /gene="Rv0541c"
FT                   /locus_tag="Rv0541c"
FT                   /note="PROBABLE CONSERVED INTEGRAL MEMBRANE PROTEIN"
FT                   /colour=3
FT                   /class="Cell-wall and cell processes"
FT   CDS             complement(634416..635504)
FT                   /gene="menE"
FT                   /standard_name="Rv0542c"
FT                   /locus_tag="Rv0542c"
FT                   /note="POSSIBLE O-SUCCINYLBENZOIC ACID--CoA LIGASE MENE (OSB-CoA SYNTHETASE) (O-SUCCINYLBENZOATE-CoA SYNTHASE)"
FT                   /colour=7
FT                   /class="Intermediary metabolism and respiration"
FT   CDS             complement(635573..635875)
FT                   /gene="Rv0543c"
FT                   /locus_tag="Rv0543c"
FT                   /note="CONSERVED HYPOTHETICAL PROTEIN"
FT                   /colour=10
FT                   /class="Conserved hypothetical proteins"
FT   CDS             complement(635935..636213)
FT                   /gene="Rv0544c"
FT                   /locus_tag="Rv0544c"
FT                   /note="POSSIBLE CONSERVED TRANSMEMBRANE PROTEIN"
FT                   /colour=3
FT                   /class="Cell-wall and cell processes"
FT   CDS             complement(636210..637463)
FT                   /gene="pitA"
FT                   /standard_name="Rv0545c"
FT                   /locus_tag="Rv0545c"
FT                   /note="PROBABLE LOW-AFFINITY INORGANIC PHOSPHATE TRANSPORTER INTEGRAL MEMBRANE PROTEIN PITA"
FT                   /colour=3
FT                   /class="Cell-wall and cell processes"
FT   CDS             complement(637583..637969)
FT                   /gene="Rv0546c"
FT                   /locus_tag="Rv0546c"
FT                   /note="CONSERVED HYPOTHETICAL PROTEIN"
FT                   /colour=10
FT                   /class="Conserved hypothetical proteins"
FT   CDS             complement(638032..638916)
FT                   /gene="Rv0547c"
FT                   /locus_tag="Rv0547c"
FT                   /note="POSSIBLE OXIDOREDUCTASE"
FT                   /colour=7
FT                   /class="Intermediary metabolism and respiration"
FT   CDS             complement(639012..639956)
FT                   /gene="menB"
FT                   /standard_name="Rv0548c"
FT                   /locus_tag="Rv0548c"
FT                   /note="PROBABLE NAPHTHOATE SYNTHASE MENB (DIHYDROXYNAPHTHOIC ACID SYNTHETASE) (DHNA SYNTHETASE)"
FT                   /colour=7
FT                   /class="Intermediary metabolism and respiration"
FT   CDS             complement(640228..640641)
FT                   /gene="Rv0549c"
FT                   /locus_tag="Rv0549c"
FT                   /note="CONSERVED HYPOTHETICAL PROTEIN WITH PIN DOMAIN"
FT                   /colour=0
FT                   /class="Virulence, detoxification, adaptation"
FT   CDS             complement(640638..640904)
FT                   /gene="Rv0550c"
FT                   /locus_tag="Rv0550c"
FT                   /note="HYPOTHETICAL PROTEIN, ANTITOXIN"
FT                   /colour=0
FT                   /class="Virulence, detoxification, adaptation"
FT   CDS             complement(641096..642811)
FT                   /gene="fadD8"
FT                   /standard_name="Rv0551c"
FT                   /locus_tag="Rv0551c"
FT                   /note="PROBABLE FATTY-ACID-CoA LIGASE FADD8 (FATTY-ACID-CoA SYNTHETASE) (FATTY-ACID-CoA SYNTHASE)"
FT                   /colour=1
FT                   /class="Lipid metabolism"
FT   CDS             642889..644493
FT                   /gene="Rv0552"
FT                   /locus_tag="Rv0552"
FT                   /note="CONSERVED HYPOTHETICAL PROTEIN"
FT                   /colour=10
FT                   /class="Conserved hypothetical proteins"
FT   CDS             644490..645470
FT                   /gene="menC"
FT                   /standard_name="Rv0553"
FT                   /locus_tag="Rv0553"
FT                   /note="PROBABLE MUCONATE CYCLOISOMERASE MENC (CIS,CIS-MUCONATE LACTONIZING ENZYME) (MLE)"
FT                   /colour=7
FT                   /class="Intermediary metabolism and respiration"
FT   CDS             645467..646255
FT                   /gene="bpoC"
FT                   /standard_name="Rv0554"
FT                   /locus_tag="Rv0554"
FT                   /note="POSSIBLE PEROXIDASE BPOC (NON-HAEM PEROXIDASE)"
FT                   /colour=0
FT                   /class="Virulence, detoxification, adaptation"
FT   CDS             646298..647962
FT                   /gene="menD"
FT                   /standard_name="Rv0555"
FT                   /locus_tag="Rv0555"
FT                   /note="PROBABLE BIFUNCTIONAL MENAQUINONE BIOSYNTHESIS PROTEIN MEND : 2-SUCCINYL-6-HYDROXY-2,4-CYCLOHEXADIENE-1-CARBOXYLATE SYNTHASE (SHCHC SYNTHASE) + 2-OXOGLUTARATE DECARBOXYLASE (ALPHA- KETOGLUTARATE DECARBOXYLASE) (KDC)"
FT                   /colour=7
FT                   /class="Intermediary metabolism and respiration"
FT   CDS             647959..648474
FT                   /gene="Rv0556"
FT                   /locus_tag="Rv0556"
FT                   /note="PROBABLE CONSERVED TRANSMEMBRANE PROTEIN"
FT                   /colour=3
FT                   /class="Cell-wall and cell processes"
FT   CDS             648536..649672
FT                   /gene="pimB"
FT                   /standard_name="mtfB, Rv0557"
FT                   /locus_tag="Rv0557"
FT                   /note="MANNOSYLTRANSFERASE PIMB"
FT                   /colour=1
FT                   /class="Lipid metabolism"
FT   CDS             649689..650393
FT                   /gene="menH"
FT                   /standard_name="menG, ubiE, Rv0558"
FT                   /locus_tag="Rv0558"
FT                   /note="PROBABLE UBIQUINONE/MENAQUINONE BIOSYNTHESIS METHYLTRANSFERASE MENH (2-heptaprenyl-1,4-naphthoquinone methyltransferase)"
FT                   /colour=7
FT                   /class="Intermediary metabolism and respiration"
FT   CDS             complement(650407..650745)
FT                   /gene="Rv0559c"
FT                   /locus_tag="Rv0559c"
FT                   /note="POSSIBLE CONSERVED SECRETED PROTEIN"
FT                   /colour=3
FT                   /class="Cell-wall and cell processes"
FT   CDS             complement(650779..651504)
FT                   /gene="Rv0560c"
FT                   /locus_tag="Rv0560c"
FT                   /note="POSSIBLE BENZOQUINONE METHYLTRANSFERASE (METHYLASE)"
FT                   /colour=7
FT                   /class="Intermediary metabolism and respiration"
FT   CDS             complement(651529..652755)
FT                   /gene="Rv0561c"
FT                   /locus_tag="Rv0561c"
FT                   /note="POSSIBLE OXIDOREDUCTASE"
FT                   /colour=7
FT                   /class="Intermediary metabolism and respiration"
FT   CDS             652771..653778
FT                   /gene="grcC1"
FT                   /standard_name="Rv0562"
FT                   /locus_tag="Rv0562"
FT                   /note="PROBABLE POLYPRENYL-DIPHOSPHATE SYNTHASE GRCC1 (POLYPRENYL PYROPHOSPHATE SYNTHETASE)"
FT                   /colour=7
FT                   /class="Intermediary metabolism and respiration"
FT   CDS             653879..654739
FT                   /gene="htpX"
FT                   /standard_name="Rv0563"
FT                   /locus_tag="Rv0563"
FT                   /note="PROBABLE PROTEASE TRANSMEMBRANE PROTEIN HEAT SHOCK PROTEIN HTPX"
FT                   /colour=0
FT                   /class="Virulence, detoxification, adaptation"
FT   CDS             complement(654924..655949)
FT                   /gene="gpdA1"
FT                   /standard_name="gpsA, glyC, Rv0564c"
FT                   /locus_tag="Rv0564c"
FT                   /note="PROBABLE GLYCEROL-3-PHOSPHATE DEHYDROGENASE [NAD(P)+] GPDA1 (NAD(P)H-DEPENDENT GLYCEROL-3-PHOSPHATE DEHYDROGENASE) (NAD(P)H-DEPENDENT DIHYDROXYACETONE-PHOSPHATE REDUCTASE)"
FT                   /colour=1
FT                   /class="Lipid metabolism"
FT   CDS             complement(656010..657470)
FT                   /gene="Rv0565c"
FT                   /locus_tag="Rv0565c"
FT                   /note="PROBABLE MONOOXYGENASE"
FT                   /colour=7
FT                   /class="Intermediary metabolism and respiration"
FT   CDS             complement(657548..658039)
FT                   /gene="Rv0566c"
FT                   /locus_tag="Rv0566c"
FT                   /note="CONSERVED HYPOTHETICAL PROTEIN"
FT                   /colour=10
FT                   /class="Conserved hypothetical proteins"
FT   tRNA            658109..658189
FT                   /gene="tyrT"
FT                   /standard_name="MTB000009"
FT                   /locus_tag="MTB000009"
FT                   /note="tRNA-Tyr"
FT                   /colour=0
FT                   /class="Virulence, detoxification, adaptation"
FT   CDS             658321..659340
FT                   /gene="Rv0567"
FT                   /locus_tag="Rv0567"
FT                   /note="PROBABLE METHYLTRANSFERASE/METHYLASE"
FT                   /colour=7
FT                   /class="Intermediary metabolism and respiration"
FT   CDS             659450..660868
FT                   /gene="cyp135B1"
FT                   /standard_name="Rv0568"
FT                   /locus_tag="Rv0568"
FT                   /note="POSSIBLE CYTOCHROME P450 135B1 CYP135B1"
FT                   /colour=7
FT                   /class="Intermediary metabolism and respiration"
FT   CDS             661003..661269
FT                   /gene="Rv0569"
FT                   /locus_tag="Rv0569"
FT                   /note="CONSERVED HYPOTHETICAL PROTEIN"
FT                   /colour=10
FT                   /class="Conserved hypothetical proteins"
FT   CDS             661295..663373
FT                   /gene="nrdZ"
FT                   /standard_name="Rv0570"
FT                   /locus_tag="Rv0570"
FT                   /note="PROBABLE RIBONUCLEOSIDE-DIPHOSPHATE REDUCTASE (LARGE SUBUNIT) NRDZ (RIBONUCLEOTIDE REDUCTASE)"
FT                   /colour=2
FT                   /class="Information pathways"
FT   CDS             complement(663487..664818)
FT                   /gene="Rv0571c"
FT                   /locus_tag="Rv0571c"
FT                   /note="CONSERVED HYPOTHETICAL PROTEIN"
FT                   /colour=10
FT                   /class="Conserved hypothetical proteins"
FT   CDS             complement(665042..665383)
FT                   /gene="Rv0572c"
FT                   /locus_tag="Rv0572c"
FT                   /note="HYPOTHETICAL PROTEIN"
FT                   /colour=10
FT                   /class="Conserved hypothetical proteins"
FT   CDS             complement(665851..667242)
FT                   /gene="Rv0573c"
FT                   /locus_tag="Rv0573c"
FT                   /note="CONSERVED HYPOTHETICAL PROTEIN"
FT                   /colour=10
FT                   /class="Conserved hypothetical proteins"
FT   CDS             complement(667252..668394)
FT                   /gene="Rv0574c"
FT                   /locus_tag="Rv0574c"
FT                   /note="CONSERVED HYPOTHETICAL PROTEIN"
FT                   /colour=10
FT                   /class="Conserved hypothetical proteins"
FT   CDS             complement(668579..669745)
FT                   /gene="Rv0575c"
FT                   /locus_tag="Rv0575c"
FT                   /note="POSSIBLE OXIDOREDUCTASE"
FT                   /colour=7
FT                   /class="Intermediary metabolism and respiration"
FT   CDS             669848..671152
FT                   /gene="Rv0576"
FT                   /locus_tag="Rv0576"
FT                   /note="PROBABLE TRANSCRIPTIONAL REGULATORY PROTEIN (POSSIBLY ARSR-FAMILY)"
FT                   /colour=9
FT                   /class="Regulatory proteins"
FT   CDS             671166..671951
FT                   /gene="TB27.3"
FT                   /standard_name="Rv0577"
FT                   /locus_tag="Rv0577"
FT                   /note="CONSERVED HYPOTHETICAL PROTEIN TB27.3"
FT                   /colour=10
FT                   /class="Conserved hypothetical proteins"
FT   CDS             complement(671996..675916)
FT                   /gene="PE_PGRS7"
FT                   /standard_name="PE_PGRS, Rv0578c"
FT                   /locus_tag="Rv0578c"
FT                   /note="PE-PGRS FAMILY PROTEIN"
FT                   /colour=6
FT                   /class="PE and PPE proteins"
FT   CDS             676238..676996
FT                   /gene="Rv0579"
FT                   /locus_tag="Rv0579"
FT                   /note="CONSERVED HYPOTHETICAL PROTEIN"
FT                   /colour=10
FT                   /class="Conserved hypothetical proteins"
FT   CDS             complement(677125..677616)
FT                   /gene="Rv0580c"
FT                   /locus_tag="Rv0580c"
FT                   /note="CONSERVED HYPOTHETICAL PROTEIN"
FT                   /colour=10
FT                   /class="Conserved hypothetical proteins"
FT   CDS             677710..677925
FT                   /gene="Rv0581"
FT                   /locus_tag="Rv0581"
FT                   /note="CONSERVED HYPOTHETICAL PROTEIN, ANTITOXIN"
FT                   /colour=0
FT                   /class="Virulence, detoxification, adaptation"
FT   CDS             677922..678329
FT                   /gene="Rv0582"
FT                   /locus_tag="Rv0582"
FT                   /note="CONSERVED HYPOTHETICAL PROTEIN WITH PIN DOMAIN"
FT                   /colour=0
FT                   /class="Virulence, detoxification, adaptation"
FT   CDS             complement(678389..679075)
FT                   /gene="lpqN"
FT                   /standard_name="Rv0583c"
FT                   /locus_tag="Rv0583c"
FT                   /note="PROBABLE CONSERVED LIPOPROTEIN LPQN"
FT                   /colour=3
FT                   /class="Cell-wall and cell processes"
FT   CDS             679229..681862
FT                   /gene="Rv0584"
FT                   /locus_tag="Rv0584"
FT                   /note="POSSIBLE CONSERVED EXPORTED PROTEIN"
FT                   /colour=3
FT                   /class="Cell-wall and cell processes"
FT   CDS             complement(681885..684272)
FT                   /gene="Rv0585c"
FT                   /locus_tag="Rv0585c"
FT                   /note="PROBABLE CONSERVED INTEGRAL MEMBRANE PROTEIN"
FT                   /colour=3
FT                   /class="Cell-wall and cell processes"
FT   CDS             684410..685132
FT                   /gene="Rv0586"
FT                   /locus_tag="Rv0586"
FT                   /note="PROBABLE TRANSCRIPTIONAL REGULATORY PROTEIN (GNTR-FAMILY)"
FT                   /colour=9
FT                   /class="Regulatory proteins"
FT   CDS             685129..685926
FT                   /gene="yrbE2A"
FT                   /standard_name="Rv0587"
FT                   /locus_tag="Rv0587"
FT                   /note="CONSERVED HYPOTHETICAL INTEGRAL MEMBRANE PROTEIN YRBE2A"
FT                   /colour=0
FT                   /class="Virulence, detoxification, adaptation"
FT   CDS             685928..686815
FT                   /gene="yrbE2B"
FT                   /standard_name="Rv0588"
FT                   /locus_tag="Rv0588"
FT                   /note="CONSERVED HYPOTHETICAL INTEGRAL MEMBRANE PROTEIN YRBE2B"
FT                   /colour=0
FT                   /class="Virulence, detoxification, adaptation"
FT   CDS             686821..688035
FT                   /gene="mce2A"
FT                   /standard_name="mce2, Rv0589"
FT                   /locus_tag="Rv0589"
FT                   /note="MCE-FAMILY PROTEIN MCE2A"
FT                   /colour=0
FT                   /class="Virulence, detoxification, adaptation"
FT   CDS             688032..688859
FT                   /gene="mce2B"
FT                   /standard_name="Rv0590"
FT                   /locus_tag="Rv0590"
FT                   /note="MCE-FAMILY PROTEIN MCE2B"
FT                   /colour=0
FT                   /class="Virulence, detoxification, adaptation"
FT   CDS             688808..689062
FT                   /gene="Rv0590A"
FT                   /locus_tag="Rv0590A"
FT                   /note="MCE-FAMILY RELATED PROTEIN"
FT                   /colour=0
FT                   /class="Virulence, detoxification, adaptation"
FT   CDS             689059..690504
FT                   /gene="mce2C"
FT                   /standard_name="Rv0591"
FT                   /locus_tag="Rv0591"
FT                   /note="MCE-FAMILY PROTEIN MCE2C"
FT                   /colour=0
FT                   /class="Virulence, detoxification, adaptation"
FT   CDS             690501..692027
FT                   /gene="mce2D"
FT                   /standard_name="Rv0592"
FT                   /locus_tag="Rv0592"
FT                   /note="MCE-FAMILY PROTEIN MCE2D"
FT                   /colour=0
FT                   /class="Virulence, detoxification, adaptation"
FT   CDS             692024..693232
FT                   /gene="lprL"
FT                   /standard_name="mce2E, Rv0593"
FT                   /locus_tag="Rv0593"
FT                   /note="POSSIBLE MCE-FAMILY LIPOPROTEIN LPRL (MCE-FAMILY LIPOPROTEIN MCE2E)"
FT                   /colour=3
FT                   /class="Cell-wall and cell processes"
FT   CDS             693237..694787
FT                   /gene="mce2F"
FT                   /standard_name="Rv0594"
FT                   /locus_tag="Rv0594"
FT                   /note="MCE-FAMILY PROTEIN MCE2F"
FT                   /colour=0
FT                   /class="Virulence, detoxification, adaptation"
FT   CDS             complement(694839..695231)
FT                   /gene="Rv0595c"
FT                   /locus_tag="Rv0595c"
FT                   /note="CONSERVED HYPOTHETICAL PROTEIN WITH PIN DOMAIN"
FT                   /colour=0
FT                   /class="Virulence, detoxification, adaptation"
FT   CDS             complement(695228..695485)
FT                   /gene="Rv0596c"
FT                   /locus_tag="Rv0596c"
FT                   /note="CONSERVED HYPOTHETICAL PROTEIN, ANTITOXIN"
FT                   /colour=0
FT                   /class="Virulence, detoxification, adaptation"
FT   CDS             complement(695668..696903)
FT                   /gene="Rv0597c"
FT                   /locus_tag="Rv0597c"
FT                   /note="CONSERVED HYPOTHETICAL PROTEIN"
FT                   /colour=10
FT                   /class="Conserved hypothetical proteins"
FT   CDS             complement(697154..697567)
FT                   /gene="Rv0598c"
FT                   /locus_tag="Rv0598c"
FT                   /note="CONSERVED HYPOTHETICAL PROTEIN WITH PIN DOMAIN"
FT                   /colour=0
FT                   /class="Virulence, detoxification, adaptation"
FT   CDS             complement(697564..697800)
FT                   /gene="Rv0599c"
FT                   /locus_tag="Rv0599c"
FT                   /note="CONSERVED HYPOTHETICAL PROTEIN, ANTITOXIN"
FT                   /colour=0
FT                   /class="Virulence, detoxification, adaptation"
FT   CDS             complement(697904..698410)
FT                   /gene="Rv0600c"
FT                   /locus_tag="Rv0600c"
FT                   /note="PROBABLE TWO COMPONENT SENSOR KINASE [SECOND PART]"
FT                   /colour=9
FT                   /class="Regulatory proteins"
FT   CDS             complement(698524..698994)
FT                   /gene="Rv0601c"
FT                   /locus_tag="Rv0601c"
FT                   /note="PROBABLE TWO COMPONENT SENSOR KINASE [FIRST PART]"
FT                   /colour=9
FT                   /class="Regulatory proteins"
FT   CDS             complement(699038..699799)
FT                   /gene="tcrA"
FT                   /standard_name="Rv0602c"
FT                   /locus_tag="Rv0602c"
FT                   /note="PROBABLE TWO COMPONENT DNA BINDING TRANSCRIPTIONAL REGULATORY PROTEIN TCRA"
FT                   /colour=9
FT                   /class="Regulatory proteins"
FT   CDS             699856..700167
FT                   /gene="Rv0603"
FT                   /locus_tag="Rv0603"
FT                   /note="POSSIBLE EXPORTED PROTEIN"
FT                   /colour=3
FT                   /class="Cell-wall and cell processes"
FT   CDS             700239..701189
FT                   /gene="lpqO"
FT                   /standard_name="Rv0604"
FT                   /locus_tag="Rv0604"
FT                   /note="PROBABLE CONSERVED LIPOPROTEIN LPQO"
FT                   /colour=3
FT                   /class="Cell-wall and cell processes"
FT   CDS             701406..702014
FT                   /gene="Rv0605"
FT                   /locus_tag="Rv0605"
FT                   /note="POSSIBLE RESOLVASE"
FT                   /colour=5
FT                   /class="Insertion sequences and phages"
FT   CDS             702016..702759
FT                   /gene="Rv0606"
FT                   /locus_tag="Rv0606"
FT                   /note="POSSIBLE TRANSPOSASE (FRAGMENT)"
FT                   /colour=5
FT                   /class="Insertion sequences and phages"
FT   CDS             702813..703199
FT                   /gene="Rv0607"
FT                   /locus_tag="Rv0607"
FT                   /note="HYPOTHETICAL PROTEIN"
FT                   /colour=10
FT                   /class="Conserved hypothetical proteins"
FT   CDS             703244..703489
FT                   /gene="Rv0608"
FT                   /locus_tag="Rv0608"
FT                   /note="CONSERVED HYPOTHETICAL PROTEIN, ANTITOXIN"
FT                   /colour=0
FT                   /class="Virulence, detoxification, adaptation"
FT   CDS             703486..703887
FT                   /gene="Rv0609"
FT                   /locus_tag="Rv0609"
FT                   /note="CONSERVED HYPOTHETICAL PROTEIN WITH PIN DOMAIN"
FT                   /colour=0
FT                   /class="Virulence, detoxification, adaptation"
FT   CDS             703830..704057
FT                   /gene="Rv0609A"
FT                   /locus_tag="Rv0609A"
FT                   /note="CONSERVED HYPOTHETICAL PROTEIN"
FT                   /colour=10
FT                   /class="Conserved hypothetical proteins"
FT   CDS             complement(704752..705909)
FT                   /gene="Rv0610c"
FT                   /locus_tag="Rv0610c"
FT                   /note="HYPOTHETICAL PROTEIN"
FT                   /colour=10
FT                   /class="Conserved hypothetical proteins"
FT   CDS             complement(705961..706344)
FT                   /gene="Rv0611c"
FT                   /locus_tag="Rv0611c"
FT                   /note="HYPOTHETICAL PROTEIN"
FT                   /colour=10
FT                   /class="Conserved hypothetical proteins"
FT   CDS             706324..706929
FT                   /gene="Rv0612"
FT                   /locus_tag="Rv0612"
FT                   /note="CONSERVED HYPOTHETICAL PROTEIN"
FT                   /colour=10
FT                   /class="Conserved hypothetical proteins"
FT   CDS             complement(706948..709515)
FT                   /gene="Rv0613c"
FT                   /locus_tag="Rv0613c"
FT                   /note="HYPOTHETICAL PROTEIN"
FT                   /colour=10
FT                   /class="Conserved hypothetical proteins"
FT   CDS             709356..710348
FT                   /gene="Rv0614"
FT                   /locus_tag="Rv0614"
FT                   /note="CONSERVED HYPOTHETICAL PROTEIN"
FT                   /colour=10
FT                   /class="Conserved hypothetical proteins"
FT   CDS             710345..710587
FT                   /gene="Rv0615"
FT                   /locus_tag="Rv0615"
FT                   /note="PROBABLE INTEGRAL MEMBRANE PROTEIN"
FT                   /colour=3
FT                   /class="Cell-wall and cell processes"
FT   CDS             complement(710584..710850)
FT                   /gene="Rv0616c"
FT                   /locus_tag="Rv0616c"
FT                   /note="HYPOTHETICAL PROTEIN"
FT                   /colour=10
FT                   /class="Conserved hypothetical proteins"
FT   CDS             710782..711009
FT                   /gene="Rv0616A"
FT                   /locus_tag="Rv0616A"
FT                   /note="CONSERVED HYPOTHETICAL PROTEIN, ANTITOXIN"
FT                   /colour=0
FT                   /class="Virulence, detoxification, adaptation"
FT   CDS             711006..711407
FT                   /gene="Rv0617"
FT                   /locus_tag="Rv0617"
FT                   /note="CONSERVED HYPOTHETICAL PROTEIN WITH PIN DOMAIN"
FT                   /colour=0
FT                   /class="Virulence, detoxification, adaptation"
FT   CDS             711536..712231
FT                   /gene="galTa"
FT                   /standard_name="galT', Rv0618"
FT                   /locus_tag="Rv0618"
FT                   /note="PROBABLE GALACTOSE-1-PHOSPHATE URIDYLYLTRANSFERASE GALTA [FIRST PART]"
FT                   /colour=7
FT                   /class="Intermediary metabolism and respiration"
FT   CDS             712174..712719
FT                   /gene="galTb"
FT                   /standard_name="'galT, Rv0619"
FT                   /locus_tag="Rv0619"
FT                   /note="PROBABLE GALACTOSE-1-PHOSPHATE URIDYLYLTRANSFERASE GALTB [SECOND PART]"
FT                   /colour=7
FT                   /class="Intermediary metabolism and respiration"
FT   CDS             712716..713807
FT                   /gene="galK"
FT                   /standard_name="Rv0620"
FT                   /locus_tag="Rv0620"
FT                   /note="PROBABLE GALACTOKINASE GALK (GALACTOSE KINASE)"
FT                   /colour=7
FT                   /class="Intermediary metabolism and respiration"
FT   CDS             714202..715266
FT                   /gene="Rv0621"
FT                   /locus_tag="Rv0621"
FT                   /note="POSSIBLE MEMBRANE PROTEIN"
FT                   /colour=3
FT                   /class="Cell-wall and cell processes"
FT   CDS             715370..716317
FT                   /gene="Rv0622"
FT                   /locus_tag="Rv0622"
FT                   /note="POSSIBLE MEMBRANE PROTEIN"
FT                   /colour=3
FT                   /class="Cell-wall and cell processes"
FT   CDS             716410..716664
FT                   /gene="Rv0623"
FT                   /locus_tag="Rv0623"
FT                   /note="CONSERVED HYPOTHETICAL PROTEIN, ANTITOXIN"
FT                   /colour=0
FT                   /class="Virulence, detoxification, adaptation"
FT   CDS             716664..717059
FT                   /gene="Rv0624"
FT                   /locus_tag="Rv0624"
FT                   /note="CONSERVED HYPOTHETICAL PROTEIN WITH PIN DOMAIN"
FT                   /colour=0
FT                   /class="Virulence, detoxification, adaptation"
FT   CDS             complement(717153..717893)
FT                   /gene="Rv0625c"
FT                   /locus_tag="Rv0625c"
FT                   /note="PROBABLE CONSERVED TRANSMEMBRANE PROTEIN"
FT                   /colour=3
FT                   /class="Cell-wall and cell processes"
FT   CDS             718025..718285
FT                   /gene="Rv0626"
FT                   /locus_tag="Rv0626"
FT                   /note="CONSERVED HYPOTHETICAL PROTEIN, ANTITOXIN"
FT                   /colour=0
FT                   /class="Virulence, detoxification, adaptation"
FT   CDS             718282..718689
FT                   /gene="Rv0627"
FT                   /locus_tag="Rv0627"
FT                   /note="CONSERVED HYPOTHETICAL PROTEIN WITH PIN DOMAIN"
FT                   /colour=0
FT                   /class="Virulence, detoxification, adaptation"
FT   CDS             complement(718761..719912)
FT                   /gene="Rv0628c"
FT                   /locus_tag="Rv0628c"
FT                   /note="CONSERVED HYPOTHETICAL PROTEIN"
FT                   /colour=10
FT                   /class="Conserved hypothetical proteins"
FT   CDS             complement(720005..721732)
FT                   /gene="recD"
FT                   /standard_name="Rv0629c"
FT                   /locus_tag="Rv0629c"
FT                   /note="PROBABLE EXONUCLEASE V (ALPHA CHAIN) RECD (EXODEOXYRIBONUCLEASE V ALPHA CHAIN) (EXODEOXYRIBONUCLEASE V POLYPEPTIDE)"
FT                   /colour=2
FT                   /class="Information pathways"
FT   CDS             complement(721729..725013)
FT                   /gene="recB"
FT                   /standard_name="Rv0630c"
FT                   /locus_tag="Rv0630c"
FT                   /note="PROBABLE EXONUCLEASE V (BETA CHAIN) RECB (EXODEOXYRIBONUCLEASE V BETA CHAIN)(EXODEOXYRIBONUCLEASE V POLYPEPTIDE) (CHI-SPECIFIC ENDONUCLEASE)"
FT                   /colour=2
FT                   /class="Information pathways"
FT   CDS             complement(725013..728306)
FT                   /gene="recC"
FT                   /standard_name="Rv0631c"
FT                   /locus_tag="Rv0631c"
FT                   /note="PROBABLE EXONUCLEASE V (GAMMA CHAIN) RECC (EXODEOXYRIBONUCLEASE V GAMMA CHAIN)(EXODEOXYRIBONUCLEASE V POLYPEPTIDE)"
FT                   /colour=2
FT                   /class="Information pathways"
FT   CDS             complement(728583..729278)
FT                   /gene="echA3"
FT                   /standard_name="Rv0632c"
FT                   /locus_tag="Rv0632c"
FT                   /note="PROBABLE ENOYL-CoA HYDRATASE ECHA3 (ENOYL HYDRASE) (UNSATURATED ACYL-CoA HYDRATASE) (CROTONASE)"
FT                   /colour=1
FT                   /class="Lipid metabolism"
FT   CDS             complement(729327..730166)
FT                   /gene="Rv0633c"
FT                   /locus_tag="Rv0633c"
FT                   /note="POSSIBLE EXPORTED PROTEIN"
FT                   /colour=3
FT                   /class="Cell-wall and cell processes"
FT   CDS             complement(730320..731033)
FT                   /gene="Rv0634c"
FT                   /locus_tag="Rv0634c"
FT                   /note="POSSIBLE GLYOXALASE II (HYDROXYACYLGLUTATHIONE HYDROLASE) (GLX II)"
FT                   /colour=0
FT                   /class="Virulence, detoxification, adaptation"
FT   CDS             731113..731364
FT                   /gene="Rv0634A"
FT                   /locus_tag="Rv0634A"
FT                   /note="HYPOTHETICAL PROTEIN"
FT                   /colour=10
FT                   /class="Conserved hypothetical proteins"
FT   tRNA            731494..731566
FT                   /gene="thrT"
FT                   /standard_name="MTB000010"
FT                   /locus_tag="MTB000010"
FT                   /note="tRNA-Thr"
FT                   /colour=0
FT                   /class="Virulence, detoxification, adaptation"
FT   tRNA            731603..731676
FT                   /gene="metT"
FT                   /standard_name="MTB000011"
FT                   /locus_tag="MTB000011"
FT                   /note="tRNA-Met"
FT                   /colour=0
FT                   /class="Virulence, detoxification, adaptation"
FT   CDS             731712..731879
FT                   /gene="Rv0634B"
FT                   /locus_tag="Rv0634B"
FT                   /note="PROBABLE 50S RIBOSOMAL PROTEIN L33 RPMG2"
FT                   /colour=2
FT                   /class="Information pathways"
FT   CDS             731930..732406
FT                   /gene="Rv0635"
FT                   /locus_tag="Rv0635"
FT                   /note="CONSERVED HYPOTHETICAL PROTEIN"
FT                   /colour=10
FT                   /class="Conserved hypothetical proteins"
FT   CDS             732393..732821
FT                   /gene="Rv0636"
FT                   /locus_tag="Rv0636"
FT                   /note="SINGLE HOTDOG HYDRATASE, HOMODIMER"
FT                   /colour=7
FT                   /class="Intermediary metabolism and respiration"
FT   CDS             732825..733325
FT                   /gene="Rv0637"
FT                   /locus_tag="Rv0637"
FT                   /note="CONSERVED HYPOTHETICAL PROTEIN"
FT                   /colour=10
FT                   /class="Conserved hypothetical proteins"
FT   tRNA            733524..733596
FT                   /gene="trpT"
FT                   /standard_name="MTB000012"
FT                   /locus_tag="MTB000012"
FT                   /note="tRNA-Trp"
FT                   /colour=0
FT                   /class="Virulence, detoxification, adaptation"
FT   CDS             733737..734222
FT                   /gene="secE1"
FT                   /standard_name="secE, Rv0638"
FT                   /locus_tag="Rv0638"
FT                   /note="PROBABLE PREPROTEIN TRANSLOCASE SECE1"
FT                   /colour=3
FT                   /class="Cell-wall and cell processes"
FT   CDS             734254..734970
FT                   /gene="nusG"
FT                   /standard_name="Rv0639"
FT                   /locus_tag="Rv0639"
FT                   /note="PROBABLE TRANSCRIPTION ANTITERMINATION PROTEIN NUSG"
FT                   /colour=2
FT                   /class="Information pathways"
FT   CDS             735022..735450
FT                   /gene="rplK"
FT                   /standard_name="Rv0640"
FT                   /locus_tag="Rv0640"
FT                   /note="PROBABLE 50S RIBOSOMAL PROTEIN L11 RPLK"
FT                   /colour=2
FT                   /class="Information pathways"
FT   CDS             735517..736224
FT                   /gene="rplA"
FT                   /standard_name="Rv0641"
FT                   /locus_tag="Rv0641"
FT                   /note="PROBABLE 50S RIBOSOMAL PROTEIN L1 RPLA"
FT                   /colour=2
FT                   /class="Information pathways"
FT   CDS             complement(736298..737203)
FT                   /gene="mmaA4"
FT                   /standard_name="Rv0642c"
FT                   /locus_tag="Rv0642c"
FT                   /note="METHOXY MYCOLIC ACID SYNTHASE 4 MMAA4 (METHYL MYCOLIC ACID SYNTHASE 4) (MMA4) (HYDROXY MYCOLIC ACID SYNTHASE)"
FT                   /colour=1
FT                   /class="Lipid metabolism"
FT   CDS             complement(737268..738149)
FT                   /gene="mmaA3"
FT                   /standard_name="Rv0643c"
FT                   /locus_tag="Rv0643c"
FT                   /note="METHOXY MYCOLIC ACID SYNTHASE 3 MMAA3 (METHYL MYCOLIC ACID SYNTHASE 3) (MMA3) (HYDROXY MYCOLIC ACID SYNTHASE)"
FT                   /colour=1
FT                   /class="Lipid metabolism"
FT   CDS             complement(738297..739160)
FT                   /gene="mmaA2"
FT                   /standard_name="Rv0644c"
FT                   /locus_tag="Rv0644c"
FT                   /note="METHOXY MYCOLIC ACID SYNTHASE 2 MMAA2 (METHYL MYCOLIC ACID SYNTHASE 2) (MMA2) (HYDROXY MYCOLIC ACID SYNTHASE)"
FT                   /colour=1
FT                   /class="Lipid metabolism"
FT   CDS             complement(739327..740187)
FT                   /gene="mmaA1"
FT                   /standard_name="Rv0645c"
FT                   /locus_tag="Rv0645c"
FT                   /note="METHOXY MYCOLIC ACID SYNTHASE 1 MMAA1 (METHYL MYCOLIC ACID SYNTHASE 1) (MMA1) (HYDROXY MYCOLIC ACID SYNTHASE)"
FT                   /colour=1
FT                   /class="Lipid metabolism"
FT   CDS             complement(740234..741139)
FT                   /gene="lipG"
FT                   /standard_name="Rv0646c"
FT                   /locus_tag="Rv0646c"
FT                   /note="PROBABLE LIPASE/ESTERASE LIPG"
FT                   /colour=7
FT                   /class="Intermediary metabolism and respiration"
FT   CDS             complement(741151..742617)
FT                   /gene="Rv0647c"
FT                   /locus_tag="Rv0647c"
FT                   /note="CONSERVED HYPOTHETICAL PROTEIN"
FT                   /colour=10
FT                   /class="Conserved hypothetical proteins"
FT   CDS             742719..746366
FT                   /gene="Rv0648"
FT                   /locus_tag="Rv0648"
FT                   /note="ALPHA-MANNOSIDASE"
FT                   /colour=7
FT                   /class="Intermediary metabolism and respiration"
FT   CDS             746363..747037
FT                   /gene="fabD2"
FT                   /standard_name="Rv0649"
FT                   /locus_tag="Rv0649"
FT                   /note="POSSIBLE MALONYL COA-ACYL CARRIER PROTEIN TRANSACYLASE FABD2 (MCT)"
FT                   /colour=1
FT                   /class="Lipid metabolism"
FT   CDS             747037..747945
FT                   /gene="Rv0650"
FT                   /locus_tag="Rv0650"
FT                   /note="POSSIBLE SUGAR KINASE"
FT                   /colour=7
FT                   /class="Intermediary metabolism and respiration"
FT   CDS             748276..748812
FT                   /gene="rplJ"
FT                   /standard_name="Rv0651"
FT                   /locus_tag="Rv0651"
FT                   /note="PROBABLE 50S RIBOSOMAL PROTEIN L10 RPLJ"
FT                   /colour=2
FT                   /class="Information pathways"
FT   CDS             748849..749241
FT                   /gene="rplL"
FT                   /standard_name="L7|L12, Rv0652"
FT                   /locus_tag="Rv0652"
FT                   /note="PROBABLE 50S RIBOSOMAL PROTEIN L7/L12 RPLL (SA1)"
FT                   /colour=2
FT                   /class="Information pathways"
FT   CDS             complement(749234..749929)
FT                   /gene="Rv0653c"
FT                   /locus_tag="Rv0653c"
FT                   /note="POSSIBLE TRANSCRIPTIONAL REGULATORY PROTEIN (PROBABLY TETR-FAMILY)"
FT                   /colour=9
FT                   /class="Regulatory proteins"
FT   CDS             750000..751505
FT                   /gene="Rv0654"
FT                   /locus_tag="Rv0654"
FT                   /note="PROBABLE DIOXYGENASE"
FT                   /colour=7
FT                   /class="Intermediary metabolism and respiration"
FT   CDS             751517..752596
FT                   /gene="mkl"
FT                   /standard_name="Rv0655"
FT                   /locus_tag="Rv0655"
FT                   /note="POSSIBLE RIBONUCLEOTIDE-TRANSPORT ATP-BINDING PROTEIN ABC TRANSPORTER MKL"
FT                   /colour=3
FT                   /class="Cell-wall and cell processes"
FT   CDS             complement(752984..753367)
FT                   /gene="Rv0656c"
FT                   /locus_tag="Rv0656c"
FT                   /note="CONSERVED HYPOTHETICAL PROTEIN WITH PIN DOMAIN"
FT                   /colour=0
FT                   /class="Virulence, detoxification, adaptation"
FT   CDS             complement(753462..753617)
FT                   /gene="Rv0657c"
FT                   /locus_tag="Rv0657c"
FT                   /note="CONSERVED HYPOTHETICAL PROTEIN, ANTITOXIN"
FT                   /colour=0
FT                   /class="Virulence, detoxification, adaptation"
FT   CDS             complement(753693..754409)
FT                   /gene="Rv0658c"
FT                   /locus_tag="Rv0658c"
FT                   /note="PROBABLE CONSERVED INTEGRAL MEMBRANE PROTEIN"
FT                   /colour=3
FT                   /class="Cell-wall and cell processes"
FT   CDS             complement(754685..754993)
FT                   /gene="Rv0659c"
FT                   /locus_tag="Rv0659c"
FT                   /note="CONSERVED HYPOTHETICAL PROTEIN, toxin"
FT                   /colour=0
FT                   /class="Virulence, detoxification, adaptation"
FT   CDS             complement(754980..755225)
FT                   /gene="Rv0660c"
FT                   /locus_tag="Rv0660c"
FT                   /note="CONSERVED HYPOTHETICAL PROTEIN, possible antitoxin"
FT                   /colour=0
FT                   /class="Virulence, detoxification, adaptation"
FT   CDS             complement(755335..755772)
FT                   /gene="Rv0661c"
FT                   /locus_tag="Rv0661c"
FT                   /note="CONSERVED HYPOTHETICAL PROTEIN WITH PIN DOMAIN"
FT                   /colour=0
FT                   /class="Virulence, detoxification, adaptation"
FT   CDS             complement(755769..756023)
FT                   /gene="Rv0662c"
FT                   /locus_tag="Rv0662c"
FT                   /note="CONSERVED HYPOTHETICAL PROTEIN, ANTITOXIN"
FT                   /colour=0
FT                   /class="Virulence, detoxification, adaptation"
FT   CDS             756137..758500
FT                   /gene="atsD"
FT                   /standard_name="Rv0663"
FT                   /locus_tag="Rv0663"
FT                   /note="POSSIBLE ARYLSULFATASE ATSD (ARYL-SULFATE SULPHOHYDROLASE) (ARYLSULPHATASE)"
FT                   /colour=7
FT                   /class="Intermediary metabolism and respiration"
FT   CDS             758532..758804
FT                   /gene="Rv0664"
FT                   /locus_tag="Rv0664"
FT                   /note="HYPOTHETICAL PROTEIN, ANTITOXIN"
FT                   /colour=0
FT                   /class="Virulence, detoxification, adaptation"
FT   CDS             758801..759139
FT                   /gene="Rv0665"
FT                   /locus_tag="Rv0665"
FT                   /note="CONSERVED HYPOTHETICAL PROTEIN WITH PIN DOMAIN"
FT                   /colour=0
FT                   /class="Virulence, detoxification, adaptation"
FT   CDS             759136..759309
FT                   /gene="Rv0666"
FT                   /locus_tag="Rv0666"
FT                   /note="POSSIBLE MEMBRANE PROTEIN"
FT                   /colour=3
FT                   /class="Cell-wall and cell processes"
FT   CDS             759807..763325
FT                   /gene="rpoB"
FT                   /standard_name="Rv0667"
FT                   /locus_tag="Rv0667"
FT                   /note="DNA-DIRECTED RNA POLYMERASE (BETA CHAIN) RPOB (TRANSCRIPTASE BETA CHAIN) (RNA POLYMERASE BETA SUBUNIT)"
FT                   /colour=2
FT                   /class="Information pathways"
FT   CDS             763370..767320
FT                   /gene="rpoC"
FT                   /standard_name="Rv0668"
FT                   /locus_tag="Rv0668"
FT                   /note="DNA-DIRECTED RNA POLYMERASE (BETA' CHAIN) RPOC (TRANSCRIPTASE BETA' CHAIN) (RNA POLYMERASE BETA' SUBUNIT)."
FT                   /colour=2
FT                   /class="Information pathways"
FT   CDS             complement(767684..769597)
FT                   /gene="Rv0669c"
FT                   /locus_tag="Rv0669c"
FT                   /note="POSSIBLE HYDROLASE"
FT                   /colour=7
FT                   /class="Intermediary metabolism and respiration"
FT   CDS             769792..770550
FT                   /gene="end"
FT                   /standard_name="nfo, Rv0670"
FT                   /locus_tag="Rv0670"
FT                   /note="PROBABLE ENDONUCLEASE IV END (ENDODEOXYRIBONUCLEASE IV) (APURINASE)"
FT                   /colour=2
FT                   /class="Information pathways"
FT   CDS             770582..771424
FT                   /gene="lpqP"
FT                   /standard_name="Rv0671"
FT                   /locus_tag="Rv0671"
FT                   /note="POSSIBLE CONSERVED LIPOPROTEIN LPQP"
FT                   /colour=3
FT                   /class="Cell-wall and cell processes"
FT   CDS             771484..773112
FT                   /gene="fadE8"
FT                   /standard_name="Rv0672"
FT                   /locus_tag="Rv0672"
FT                   /note="PROBABLE ACYL-CoA DEHYDROGENASE FADE8"
FT                   /colour=1
FT                   /class="Lipid metabolism"
FT   CDS             773123..774061
FT                   /gene="echA4"
FT                   /standard_name="Rv0673"
FT                   /locus_tag="Rv0673"
FT                   /note="POSSIBLE ENOYL-CoA HYDRATASE ECHA4 (ENOYL HYDRASE) (UNSATURATED ACYL-CoA HYDRATASE) (CROTONASE)"
FT                   /colour=1
FT                   /class="Lipid metabolism"
FT   CDS             774064..774786
FT                   /gene="Rv0674"
FT                   /locus_tag="Rv0674"
FT                   /note="CONSERVED HYPOTHETICAL PROTEIN"
FT                   /colour=10
FT                   /class="Conserved hypothetical proteins"
FT   CDS             774783..775574
FT                   /gene="echA5"
FT                   /standard_name="Rv0675"
FT                   /locus_tag="Rv0675"
FT                   /note="PROBABLE ENOYL-CoA HYDRATASE ECHA5 (ENOYL HYDRASE) (UNSATURATED ACYL-CoA HYDRATASE) (CROTONASE)"
FT                   /colour=1
FT                   /class="Lipid metabolism"
FT   CDS             complement(775586..778480)
FT                   /gene="mmpL5"
FT                   /standard_name="Rv0676c"
FT                   /locus_tag="Rv0676c"
FT                   /note="PROBABLE CONSERVED TRANSMEMBRANE TRANSPORT PROTEIN MMPL5"
FT                   /colour=3
FT                   /class="Cell-wall and cell processes"
FT   CDS             complement(778477..778905)
FT                   /gene="mmpS5"
FT                   /standard_name="Rv0677c"
FT                   /locus_tag="Rv0677c"
FT                   /note="POSSIBLE CONSERVED MEMBRANE PROTEIN MMPS5"
FT                   /colour=3
FT                   /class="Cell-wall and cell processes"
FT   CDS             778990..779487
FT                   /gene="Rv0678"
FT                   /locus_tag="Rv0678"
FT                   /note="CONSERVED HYPOTHETICAL PROTEIN"
FT                   /colour=10
FT                   /class="Conserved hypothetical proteins"
FT   CDS             complement(779543..780040)
FT                   /gene="Rv0679c"
FT                   /locus_tag="Rv0679c"
FT                   /note="CONSERVED HYPOTHETICAL THREONINE RICH PROTEIN"
FT                   /colour=10
FT                   /class="Conserved hypothetical proteins"
FT   CDS             complement(780042..780416)
FT                   /gene="Rv0680c"
FT                   /locus_tag="Rv0680c"
FT                   /note="PROBABLE CONSERVED TRANSMEMBRANE PROTEIN"
FT                   /colour=3
FT                   /class="Cell-wall and cell processes"
FT   CDS             780721..781311
FT                   /gene="Rv0681"
FT                   /locus_tag="Rv0681"
FT                   /note="PROBABLE TRANSCRIPTIONAL REGULATORY PROTEIN (POSSIBLY TETR-FAMILY)"
FT                   /colour=9
FT                   /class="Regulatory proteins"
FT   CDS             781560..781934
FT                   /gene="rpsL"
FT                   /standard_name="Rv0682"
FT                   /locus_tag="Rv0682"
FT                   /note="PROBABLE 30S RIBOSOMAL PROTEIN S12 RPSL"
FT                   /colour=2
FT                   /class="Information pathways"
FT   CDS             781934..782404
FT                   /gene="rpsG"
FT                   /standard_name="Rv0683"
FT                   /locus_tag="Rv0683"
FT                   /note="PROBABLE 30S RIBOSOMAL PROTEIN S7 RPSG"
FT                   /colour=2
FT                   /class="Information pathways"
FT   CDS             782485..784590
FT                   /gene="fusA1"
FT                   /standard_name="fusA, Rv0684"
FT                   /locus_tag="Rv0684"
FT                   /note="PROBABLE ELONGATION FACTOR G FUSA1 (EF-G)"
FT                   /colour=2
FT                   /class="Information pathways"
FT   CDS             784821..786011
FT                   /gene="tuf"
FT                   /standard_name="Rv0685"
FT                   /locus_tag="Rv0685"
FT                   /note="PROBABLE IRON-REGULATED ELONGATION FACTOR TU TUF (EF-TU)"
FT                   /colour=2
FT                   /class="Information pathways"
FT   CDS             786149..786946
FT                   /gene="Rv0686"
FT                   /locus_tag="Rv0686"
FT                   /note="PROBABLE MEMBRANE PROTEIN"
FT                   /colour=3
FT                   /class="Cell-wall and cell processes"
FT   CDS             787099..787926
FT                   /gene="Rv0687"
FT                   /locus_tag="Rv0687"
FT                   /note="PROBABLE SHORT-CHAIN TYPE DEHYDROGENASE/REDUCTASE"
FT                   /colour=7
FT                   /class="Intermediary metabolism and respiration"
FT   CDS             787940..789160
FT                   /gene="Rv0688"
FT                   /locus_tag="Rv0688"
FT                   /note="PUTATIVE FERREDOXIN REDUCTASE"
FT                   /colour=7
FT                   /class="Intermediary metabolism and respiration"
FT   CDS             complement(789157..789411)
FT                   /gene="Rv0689c"
FT                   /locus_tag="Rv0689c"
FT                   /note="HYPOTHETICAL PROTEIN"
FT                   /colour=10
FT                   /class="Conserved hypothetical proteins"
FT   CDS             complement(790024..791073)
FT                   /gene="Rv0690c"
FT                   /locus_tag="Rv0690c"
FT                   /note="CONSERVED HYPOTHETICAL PROTEIN"
FT                   /colour=10
FT                   /class="Conserved hypothetical proteins"
FT   CDS             complement(791070..791666)
FT                   /gene="Rv0691c"
FT                   /locus_tag="Rv0691c"
FT                   /note="PROBABLE TRANSCRIPTIONAL REGULATORY PROTEIN"
FT                   /colour=9
FT                   /class="Regulatory proteins"
FT   CDS             791831..792160
FT                   /gene="Rv0692"
FT                   /locus_tag="Rv0692"
FT                   /note="CONSERVED HYPOTHETICAL PROTEIN"
FT                   /colour=10
FT                   /class="Conserved hypothetical proteins"
FT   CDS             792157..793332
FT                   /gene="pqqE"
FT                   /standard_name="pqqIII, Rv0693"
FT                   /locus_tag="Rv0693"
FT                   /note="PROBABLE COENZYME PQQ SYNTHESIS PROTEIN E PQQE (COENZYME PQQ SYNTHESIS PROTEIN III)"
FT                   /colour=7
FT                   /class="Intermediary metabolism and respiration"
FT   CDS             793335..794525
FT                   /gene="lldD1"
FT                   /standard_name="Rv0694"
FT                   /locus_tag="Rv0694"
FT                   /note="POSSIBLE L-LACTATE DEHYDROGENASE (CYTOCHROME) LLDD1"
FT                   /colour=7
FT                   /class="Intermediary metabolism and respiration"
FT   CDS             794715..795470
FT                   /gene="Rv0695"
FT                   /locus_tag="Rv0695"
FT                   /note="CONSERVED HYPOTHETICAL PROTEIN"
FT                   /colour=10
FT                   /class="Conserved hypothetical proteins"
FT   CDS             795519..796931
FT                   /gene="Rv0696"
FT                   /locus_tag="Rv0696"
FT                   /note="PROBABLE MEMBRANE SUGAR TRANSFERASE"
FT                   /colour=7
FT                   /class="Intermediary metabolism and respiration"
FT   CDS             796933..798372
FT                   /gene="Rv0697"
FT                   /locus_tag="Rv0697"
FT                   /note="PROBABLE DEHYDROGENASE"
FT                   /colour=7
FT                   /class="Intermediary metabolism and respiration"
FT   CDS             798833..799444
FT                   /gene="Rv0698"
FT                   /locus_tag="Rv0698"
FT                   /note="CONSERVED HYPOTHETICAL PROTEIN"
FT                   /colour=10
FT                   /class="Conserved hypothetical proteins"
FT   CDS             799629..799850
FT                   /gene="Rv0699"
FT                   /locus_tag="Rv0699"
FT                   /note="HYPOTHETICAL PROTEIN"
FT                   /colour=10
FT                   /class="Conserved hypothetical proteins"
FT   CDS             800487..800792
FT                   /gene="rpsJ"
FT                   /standard_name="nusE, Rv0700"
FT                   /locus_tag="Rv0700"
FT                   /note="30S RIBOSOMAL PROTEIN S10 RPSJ (TRANSCRIPTION ANTITERMINATION FACTOR NUSE)"
FT                   /colour=2
FT                   /class="Information pathways"
FT   CDS             800809..801462
FT                   /gene="rplC"
FT                   /standard_name="Rv0701"
FT                   /locus_tag="Rv0701"
FT                   /note="PROBABLE 50S RIBOSOMAL PROTEIN L3 RPLC"
FT                   /colour=2
FT                   /class="Information pathways"
FT   CDS             801462..802133
FT                   /gene="rplD"
FT                   /standard_name="Rv0702"
FT                   /locus_tag="Rv0702"
FT                   /note="PROBABLE 50S RIBOSOMAL PROTEIN L4 RPLD"
FT                   /colour=2
FT                   /class="Information pathways"
FT   CDS             802133..802435
FT                   /gene="rplW"
FT                   /standard_name="Rv0703"
FT                   /locus_tag="Rv0703"
FT                   /note="PROBABLE 50S RIBOSOMAL PROTEIN L23 RPLW"
FT                   /colour=2
FT                   /class="Information pathways"
FT   CDS             802528..803370
FT                   /gene="rplB"
FT                   /standard_name="Rv0704"
FT                   /locus_tag="Rv0704"
FT                   /note="PROBABLE 50S ribosomal protein L2 RPLB"
FT                   /colour=2
FT                   /class="Information pathways"
FT   CDS             803411..803692
FT                   /gene="rpsS"
FT                   /standard_name="Rv0705"
FT                   /locus_tag="Rv0705"
FT                   /note="PROBABLE 30S RIBOSOMAL PROTEIN S19 RPSS"
FT                   /colour=2
FT                   /class="Information pathways"
FT   CDS             803689..804282
FT                   /gene="rplV"
FT                   /standard_name="Rv0706"
FT                   /locus_tag="Rv0706"
FT                   /note="PROBABLE 50S RIBOSOMAL PROTEIN L22 RPLV"
FT                   /colour=2
FT                   /class="Information pathways"
FT   CDS             804282..805106
FT                   /gene="rpsC"
FT                   /standard_name="Rv0707"
FT                   /locus_tag="Rv0707"
FT                   /note="PROBABLE 30S RIBOSOMAL PROTEIN S3 RPSC"
FT                   /colour=2
FT                   /class="Information pathways"
FT   CDS             805110..805526
FT                   /gene="rplP"
FT                   /standard_name="Rv0708"
FT                   /locus_tag="Rv0708"
FT                   /note="PROBABLE 50S RIBOSOMAL PROTEIN L16 RPLP"
FT                   /colour=2
FT                   /class="Information pathways"
FT   CDS             805526..805759
FT                   /gene="rpmC"
FT                   /standard_name="Rv0709"
FT                   /locus_tag="Rv0709"
FT                   /note="PROBABLE 50S RIBOSOMAL PROTEIN L29 RPMC"
FT                   /colour=2
FT                   /class="Information pathways"
FT   CDS             805756..806166
FT                   /gene="rpsQ"
FT                   /standard_name="Rv0710"
FT                   /locus_tag="Rv0710"
FT                   /note="PROBABLE 30S RIBOSOMAL PROTEIN S17 RPSQ"
FT                   /colour=2
FT                   /class="Information pathways"
FT   CDS             806335..808698
FT                   /gene="atsA"
FT                   /standard_name="Rv0711"
FT                   /locus_tag="Rv0711"
FT                   /note="POSSIBLE ARYLSULFATASE ATSA (ARYL-SULFATE SULPHOHYDROLASE) (ARYLSULPHATASE)"
FT                   /colour=7
FT                   /class="Intermediary metabolism and respiration"
FT   CDS             808746..809645
FT                   /gene="Rv0712"
FT                   /locus_tag="Rv0712"
FT                   /note="CONSERVED HYPOTHETICAL PROTEIN"
FT                   /colour=10
FT                   /class="Conserved hypothetical proteins"
FT   CDS             809946..810887
FT                   /gene="Rv0713"
FT                   /locus_tag="Rv0713"
FT                   /note="PROBABLE CONSERVED TRANSMEMBRANE PROTEIN"
FT                   /colour=3
FT                   /class="Cell-wall and cell processes"
FT   CDS             811373..811741
FT                   /gene="rplN"
FT                   /standard_name="Rv0714"
FT                   /locus_tag="Rv0714"
FT                   /note="PROBABLE 50S RIBOSOMAL PROTEIN L14 RPLN"
FT                   /colour=2
FT                   /class="Information pathways"
FT   CDS             811742..812059
FT                   /gene="rplX"
FT                   /standard_name="Rv0715"
FT                   /locus_tag="Rv0715"
FT                   /note="PROBABLE 50S RIBOSOMAL PROTEIN L24 RPLX"
FT                   /colour=2
FT                   /class="Information pathways"
FT   CDS             812059..812622
FT                   /gene="rplE"
FT                   /standard_name="Rv0716"
FT                   /locus_tag="Rv0716"
FT                   /note="PROBABLE 50S RIBOSOMAL PROTEIN L5 RPLE"
FT                   /colour=2
FT                   /class="Information pathways"
FT   CDS             812627..812812
FT                   /gene="rpsN1"
FT                   /standard_name="rpsN, Rv0717"
FT                   /locus_tag="Rv0717"
FT                   /note="PROBABLE 30S RIBOSOMAL PROTEIN S14 RPSN1"
FT                   /colour=2
FT                   /class="Information pathways"
FT   CDS             812976..813374
FT                   /gene="rpsH"
FT                   /standard_name="Rv0718"
FT                   /locus_tag="Rv0718"
FT                   /note="PROBABLE 30S RIBOSOMAL PROTEIN S8 RPSH"
FT                   /colour=2
FT                   /class="Information pathways"
FT   CDS             813398..813937
FT                   /gene="rplF"
FT                   /standard_name="Rv0719"
FT                   /locus_tag="Rv0719"
FT                   /note="PROBABLE 50S RIBOSOMAL PROTEIN L6 RPLF"
FT                   /colour=2
FT                   /class="Information pathways"
FT   CDS             813940..814308
FT                   /gene="rplR"
FT                   /standard_name="Rv0720"
FT                   /locus_tag="Rv0720"
FT                   /note="PROBABLE 50S RIBOSOMAL PROTEIN L18 RPLR"
FT                   /colour=2
FT                   /class="Information pathways"
FT   CDS             814328..814990
FT                   /gene="rpsE"
FT                   /standard_name="Rv0721"
FT                   /locus_tag="Rv0721"
FT                   /note="PROBABLE 30S RIBOSOMAL PROTEIN S5 RPSE"
FT                   /colour=2
FT                   /class="Information pathways"
FT   CDS             814993..815190
FT                   /gene="rpmD"
FT                   /standard_name="Rv0722"
FT                   /locus_tag="Rv0722"
FT                   /note="PROBABLE 50S RIBOSOMAL PROTEIN L30 RPMD"
FT                   /colour=2
FT                   /class="Information pathways"
FT   CDS             815190..815630
FT                   /gene="rplO"
FT                   /standard_name="Rv0723"
FT                   /locus_tag="Rv0723"
FT                   /note="PROBABLE 50S RIBOSOMAL PROTEIN L15 RPLO"
FT                   /colour=2
FT                   /class="Information pathways"
FT   CDS             815663..817534
FT                   /gene="sppA"
FT                   /standard_name="Rv0724"
FT                   /locus_tag="Rv0724"
FT                   /note="POSSIBLE PROTEASE IV SPPA (ENDOPEPTIDASE IV) (SIGNAL PEPTIDE PEPTIDASE)"
FT                   /colour=3
FT                   /class="Cell-wall and cell processes"
FT   CDS             complement(817531..817866)
FT                   /gene="Rv0724A"
FT                   /locus_tag="Rv0724A"
FT                   /note="CONSERVED HYPOTHETICAL PROTEIN"
FT                   /colour=10
FT                   /class="Conserved hypothetical proteins"
FT   CDS             complement(817539..818444)
FT                   /gene="Rv0725c"
FT                   /locus_tag="Rv0725c"
FT                   /note="CONSERVED HYPOTHETICAL PROTEIN"
FT                   /colour=10
FT                   /class="Conserved hypothetical proteins"
FT   CDS             complement(818537..819640)
FT                   /gene="Rv0726c"
FT                   /locus_tag="Rv0726c"
FT                   /note="Conserved hypothetical protein. Possible S-adenosylmethionine-dependent methyltransferase."
FT                   /colour=10
FT                   /class="Conserved hypothetical proteins"
FT   CDS             complement(819843..820499)
FT                   /gene="fucA"
FT                   /standard_name="Rv0727c"
FT                   /locus_tag="Rv0727c"
FT                   /note="POSSIBLE L-FUCULOSE PHOSPHATE ALDOLASE FUCA (L-FUCULOSE-1-PHOSPHATE ALDOLASE)"
FT                   /colour=7
FT                   /class="Intermediary metabolism and respiration"
FT   CDS             complement(820496..821476)
FT                   /gene="serA2"
FT                   /standard_name="Rv0728c"
FT                   /locus_tag="Rv0728c"
FT                   /note="POSSIBLE D-3-PHOSPHOGLYCERATE DEHYDROGENASE SERA2 (PHOSPHOGLYCERATE DEHYDROGENASE) (PGDH)"
FT                   /colour=7
FT                   /class="Intermediary metabolism and respiration"
FT   CDS             821507..822853
FT                   /gene="xylB"
FT                   /standard_name="Rv0729"
FT                   /locus_tag="Rv0729"
FT                   /note="POSSIBLE D-XYLULOSE KINASE XYLB (XYLULOKINASE) (XYLULOSE KINASE)"
FT                   /colour=7
FT                   /class="Intermediary metabolism and respiration"
FT   CDS             822866..823594
FT                   /gene="Rv0730"
FT                   /locus_tag="Rv0730"
FT                   /note="GCN5-RELATED N-ACETYLTRANSFERASE"
FT                   /colour=10
FT                   /class="Conserved hypothetical proteins"
FT   CDS             complement(823683..824639)
FT                   /gene="Rv0731c"
FT                   /locus_tag="Rv0731c"
FT                   /note="Conserved hypothetical protein. Possible S-adenosylmethionine-dependent methyltransferase."
FT                   /colour=10
FT                   /class="Conserved hypothetical proteins"
FT   CDS             824800..826125
FT                   /gene="secY"
FT                   /standard_name="Rv0732"
FT                   /locus_tag="Rv0732"
FT                   /note="PROBABLE PREPROTEIN TRANSLOCASE SECY"
FT                   /colour=3
FT                   /class="Cell-wall and cell processes"
FT   CDS             826122..826667
FT                   /gene="adk"
FT                   /standard_name="Rv0733"
FT                   /locus_tag="Rv0733"
FT                   /note="PROBABLE ADENYLATE KINASE ADK (ATP-AMP TRANSPHOSPHORYLASE)"
FT                   /colour=7
FT                   /class="Intermediary metabolism and respiration"
FT   CDS             826670..827470
FT                   /gene="mapA"
FT                   /standard_name="map, Rv0734"
FT                   /locus_tag="Rv0734"
FT                   /note="PROBABLE METHIONINE AMINOPEPTIDASE MAPA (MAP) (PEPTIDASE M) (MetAP)"
FT                   /colour=7
FT                   /class="Intermediary metabolism and respiration"
FT   CDS             827543..828076
FT                   /gene="sigL"
FT                   /standard_name="Rv0735"
FT                   /locus_tag="Rv0735"
FT                   /note="PROBABLE ALTERNATIVE RNA POLYMERASE SIGMA FACTOR SIGL"
FT                   /colour=2
FT                   /class="Information pathways"
FT   CDS             828140..828892
FT                   /gene="Rv0736"
FT                   /locus_tag="Rv0736"
FT                   /note="PROBABLE CONSERVED MEMBRANE PROTEIN"
FT                   /colour=3
FT                   /class="Cell-wall and cell processes"
FT   CDS             829207..829704
FT                   /gene="Rv0737"
FT                   /locus_tag="Rv0737"
FT                   /note="POSSIBLE TRANSCRIPTIONAL REGULATORY PROTEIN"
FT                   /colour=9
FT                   /class="Regulatory proteins"
FT   CDS             830062..830610
FT                   /gene="Rv0738"
FT                   /locus_tag="Rv0738"
FT                   /note="CONSERVED HYPOTHETICAL PROTEIN"
FT                   /colour=10
FT                   /class="Conserved hypothetical proteins"
FT   CDS             830855..831661
FT                   /gene="Rv0739"
FT                   /locus_tag="Rv0739"
FT                   /note="CONSERVED HYPOTHETICAL PROTEIN"
FT                   /colour=10
FT                   /class="Conserved hypothetical proteins"
FT   CDS             831776..832303
FT                   /gene="Rv0740"
FT                   /locus_tag="Rv0740"
FT                   /note="CONSERVED HYPOTHETICAL PROTEIN"
FT                   /colour=10
FT                   /class="Conserved hypothetical proteins"
FT   CDS             832534..832848
FT                   /gene="Rv0741"
FT                   /locus_tag="Rv0741"
FT                   /note="PROBABLE TRANSPOSASE (FRAGMENT)"
FT                   /colour=5
FT                   /class="Insertion sequences and phages"
FT   CDS             832981..833508
FT                   /gene="PE_PGRS8"
FT                   /standard_name="PE_PGRS, Rv0742"
FT                   /locus_tag="Rv0742"
FT                   /note="PE-PGRS FAMILY PROTEIN"
FT                   /colour=6
FT                   /class="PE and PPE proteins"
FT   CDS             complement(833886..834443)
FT                   /gene="Rv0743c"
FT                   /locus_tag="Rv0743c"
FT                   /note="HYPOTHETICAL PROTEIN"
FT                   /colour=10
FT                   /class="Conserved hypothetical proteins"
FT   CDS             complement(834440..834946)
FT                   /gene="Rv0744c"
FT                   /locus_tag="Rv0744c"
FT                   /note="POSSIBLE TRANSCRIPTIONAL REGULATORY PROTEIN"
FT                   /colour=9
FT                   /class="Regulatory proteins"
FT   CDS             835154..835681
FT                   /gene="Rv0745"
FT                   /locus_tag="Rv0745"
FT                   /note="CONSERVED HYPOTHETICAL PROTEIN"
FT                   /colour=10
FT                   /class="Conserved hypothetical proteins"
FT   CDS             835701..838052
FT                   /gene="PE_PGRS9"
FT                   /standard_name="PE_PGRS, Rv0746"
FT                   /locus_tag="Rv0746"
FT                   /note="PE-PGRS FAMILY PROTEIN"
FT                   /colour=6
FT                   /class="PE and PPE proteins"
FT   CDS             838451..840856
FT                   /gene="PE_PGRS10"
FT                   /standard_name="PE_PGRS, Rv0747"
FT                   /locus_tag="Rv0747"
FT                   /note="PE-PGRS FAMILY PROTEIN"
FT                   /colour=6
FT                   /class="PE and PPE proteins"
FT   CDS             840947..841204
FT                   /gene="Rv0748"
FT                   /locus_tag="Rv0748"
FT                   /note="CONSERVED HYPOTHETICAL PROTEIN, ANTITOXIN"
FT                   /colour=0
FT                   /class="Virulence, detoxification, adaptation"
FT   CDS             841228..841656
FT                   /gene="Rv0749"
FT                   /locus_tag="Rv0749"
FT                   /note="CONSERVED HYPOTHETICAL PROTEIN WITH PIN DOMAIN"
FT                   /colour=0
FT                   /class="Virulence, detoxification, adaptation"
FT   CDS             complement(841737..841874)
FT                   /gene="Rv0749A"
FT                   /locus_tag="Rv0749A"
FT                   /note="HYPOTHETICAL PROTEIN (FRAGMENT)"
FT                   /colour=10
FT                   /class="Conserved hypothetical proteins"
FT   CDS             842033..842278
FT                   /gene="Rv0750"
FT                   /locus_tag="Rv0750"
FT                   /note="CONSERVED HYPOTHETICAL PROTEIN"
FT                   /colour=10
FT                   /class="Conserved hypothetical proteins"
FT   CDS             complement(842347..843231)
FT                   /gene="mmsB"
FT                   /standard_name="Rv0751c"
FT                   /locus_tag="Rv0751c"
FT                   /note="PROBABLE 3-HYDROXYISOBUTYRATE DEHYDROGENASE MMSB (HIBADH)"
FT                   /colour=7
FT                   /class="Intermediary metabolism and respiration"
FT   CDS             complement(843242..844414)
FT                   /gene="fadE9"
FT                   /standard_name="Rv0752c"
FT                   /locus_tag="Rv0752c"
FT                   /note="PROBABLE ACYL-CoA DEHYDROGENASE FADE9"
FT                   /colour=1
FT                   /class="Lipid metabolism"
FT   CDS             complement(844421..845953)
FT                   /gene="mmsA"
FT                   /standard_name="Rv0753c"
FT                   /locus_tag="Rv0753c"
FT                   /note="PROBABLE METHYLMALONATE-SEMIALDEHYDE DEHYDROGENASE MMSA (METHYLMALONIC ACID SEMIALDEHYDE DEHYDROGENASE) (MMSDH)"
FT                   /colour=7
FT                   /class="Intermediary metabolism and respiration"
FT   CDS             846159..847913
FT                   /gene="PE_PGRS11"
FT                   /standard_name="PE_PGRS, Rv0754"
FT                   /locus_tag="Rv0754"
FT                   /note="PE-PGRS FAMILY PROTEIN"
FT                   /colour=6
FT                   /class="PE and PPE proteins"
FT   CDS             complement(848103..850040)
FT                   /gene="PPE12"
FT                   /standard_name="PPE, Rv0755c"
FT                   /locus_tag="Rv0755c"
FT                   /note="PPE FAMILY PROTEIN"
FT                   /colour=6
FT                   /class="PE and PPE proteins"
FT   CDS             complement(850342..850527)
FT                   /gene="Rv0755A"
FT                   /locus_tag="Rv0755A"
FT                   /note="PUTATIVE TRANSPOSASE (FRAGMENT)"
FT                   /colour=5
FT                   /class="Insertion sequences and phages"
FT   tRNA            complement(850642..850713)
FT                   /gene="thrV"
FT                   /standard_name="MTB000015"
FT                   /locus_tag="MTB000015"
FT                   /note="tRNA-Thr"
FT                   /colour=0
FT                   /class="Virulence, detoxification, adaptation"
FT   CDS             complement(850741..851466)
FT                   /gene="Rv0756c"
FT                   /locus_tag="Rv0756c"
FT                   /note="HYPOTHETICAL PROTEIN"
FT                   /colour=10
FT                   /class="Conserved hypothetical proteins"
FT   CDS             851608..852351
FT                   /gene="phoP"
FT                   /standard_name="Rv0757"
FT                   /locus_tag="Rv0757"
FT                   /note="POSSIBLE TWO COMPONENT SYSTEM RESPONSE TRANSCRIPTIONAL POSITIVE REGULATOR PHOP"
FT                   /colour=9
FT                   /class="Regulatory proteins"
FT   CDS             852396..853853
FT                   /gene="phoR"
FT                   /standard_name="Rv0758"
FT                   /locus_tag="Rv0758"
FT                   /note="POSSIBLE TWO COMPONENT SYSTEM RESPONSE SENSOR KINASE MEMBRANE ASSOCIATED PHOR"
FT                   /colour=9
FT                   /class="Regulatory proteins"
FT   CDS             complement(853825..854157)
FT                   /gene="Rv0759c"
FT                   /locus_tag="Rv0759c"
FT                   /note="CONSERVED HYPOTHETICAL PROTEIN"
FT                   /colour=10
FT                   /class="Conserved hypothetical proteins"
FT   CDS             complement(854267..854686)
FT                   /gene="Rv0760c"
FT                   /locus_tag="Rv0760c"
FT                   /note="CONSERVED HYPOTHETICAL PROTEIN"
FT                   /colour=10
FT                   /class="Conserved hypothetical proteins"
FT   CDS             complement(854699..855826)
FT                   /gene="adhB"
FT                   /standard_name="Rv0761c"
FT                   /locus_tag="Rv0761c"
FT                   /note="POSSIBLE ZINC-CONTAINING ALCOHOL DEHYDROGENASE NAD DEPENDENT ADHB"
FT                   /colour=7
FT                   /class="Intermediary metabolism and respiration"
FT   CDS             complement(855925..856470)
FT                   /gene="Rv0762c"
FT                   /locus_tag="Rv0762c"
FT                   /note="CONSERVED HYPOTHETICAL PROTEIN"
FT                   /colour=10
FT                   /class="Conserved hypothetical proteins"
FT   CDS             complement(856473..856679)
FT                   /gene="Rv0763c"
FT                   /locus_tag="Rv0763c"
FT                   /note="POSSIBLE FERREDOXIN"
FT                   /colour=7
FT                   /class="Intermediary metabolism and respiration"
FT   CDS             complement(856682..858037)
FT                   /gene="cyp51"
FT                   /standard_name="Rv0764c"
FT                   /locus_tag="Rv0764c"
FT                   /note="CYTOCHROME P450 51 CYP51 (CYPL1) (P450-L1A1) (STEROL 14-ALPHA DEMETHYLASE) (LANOSTEROL 14-ALPHA DEMETHYLASE) (P450-14DM)"
FT                   /colour=7
FT                   /class="Intermediary metabolism and respiration"
FT   CDS             complement(858037..858864)
FT                   /gene="Rv0765c"
FT                   /locus_tag="Rv0765c"
FT                   /note="PROBABLE OXIDOREDUCTASE"
FT                   /colour=7
FT                   /class="Intermediary metabolism and respiration"
FT   CDS             complement(858864..860072)
FT                   /gene="cyp123"
FT                   /standard_name="Rv0766c"
FT                   /locus_tag="Rv0766c"
FT                   /note="PROBABLE CYTOCHROME P450 123 CYP123"
FT                   /colour=7
FT                   /class="Intermediary metabolism and respiration"
FT   CDS             complement(860069..860710)
FT                   /gene="Rv0767c"
FT                   /locus_tag="Rv0767c"
FT                   /note="CONSERVED HYPOTHETICAL PROTEIN"
FT                   /colour=10
FT                   /class="Conserved hypothetical proteins"
FT   CDS             860912..862381
FT                   /gene="aldA"
FT                   /standard_name="Rv0768"
FT                   /locus_tag="Rv0768"
FT                   /note="PROBABLE ALDEHYDE DEHYDROGENASE NAD DEPENDENT ALDA (ALDEHYDE DEHYDROGENASE [NAD+])"
FT                   /colour=7
FT                   /class="Intermediary metabolism and respiration"
FT   CDS             862412..863158
FT                   /gene="Rv0769"
FT                   /locus_tag="Rv0769"
FT                   /note="PROBABLE DEHYDROGENASE/REDUCTASE"
FT                   /colour=7
FT                   /class="Intermediary metabolism and respiration"
FT   CDS             863256..864143
FT                   /gene="Rv0770"
FT                   /locus_tag="Rv0770"
FT                   /note="PROBABLE DEHYDROGENASE/REDUCTASE"
FT                   /colour=7
FT                   /class="Intermediary metabolism and respiration"
FT   CDS             864140..864574
FT                   /gene="Rv0771"
FT                   /locus_tag="Rv0771"
FT                   /note="POSSIBLE 4-CARBOXYMUCONOLACTONE DECARBOXYLASE (CMD)"
FT                   /colour=7
FT                   /class="Intermediary metabolism and respiration"
FT   CDS             864586..865854
FT                   /gene="purD"
FT                   /standard_name="Rv0772"
FT                   /locus_tag="Rv0772"
FT                   /note="PROBABLE PHOSPHORIBOSYLAMINE--GLYCINE LIGASE PURD (GARS) (GLYCINAMIDE RIBONUCLEOTIDE SYNTHETASE) (PHOSPHORIBOSYLGLYCINAMIDE SYNTHETASE) (5'-PHOSPHORIBOSYLGLYCINAMIDE SYNTHETASE)"
FT                   /colour=7
FT                   /class="Intermediary metabolism and respiration"
FT   CDS             complement(865851..867389)
FT                   /gene="ggtA"
FT                   /standard_name="Rv0773c"
FT                   /locus_tag="Rv0773c"
FT                   /note="PROBABLE BIFUNCTIONAL ACYLASE GGTA: CEPHALOSPORIN ACYLASE (GL-7ACA ACYLASE) + GAMMA-GLUTAMYLTRANSPEPTIDASE (GGT)"
FT                   /colour=7
FT                   /class="Intermediary metabolism and respiration"
FT   CDS             complement(867440..868351)
FT                   /gene="Rv0774c"
FT                   /locus_tag="Rv0774c"
FT                   /note="PROBABLE CONSERVED EXPORTED PROTEIN"
FT                   /colour=3
FT                   /class="Cell-wall and cell processes"
FT   CDS             868407..869030
FT                   /gene="Rv0775"
FT                   /locus_tag="Rv0775"
FT                   /note="CONSERVED HYPOTHETICAL PROTEIN"
FT                   /colour=10
FT                   /class="Conserved hypothetical proteins"
FT   CDS             complement(868984..869763)
FT                   /gene="Rv0776c"
FT                   /locus_tag="Rv0776c"
FT                   /note="CONSERVED HYPOTHETICAL PROTEIN"
FT                   /colour=10
FT                   /class="Conserved hypothetical proteins"
FT   CDS             870008..871426
FT                   /gene="purB"
FT                   /standard_name="Rv0777"
FT                   /locus_tag="Rv0777"
FT                   /note="PROBABLE ADENYLOSUCCINATE LYASE PURB (ADENYLOSUCCINASE) (ASL) (ASASE)"
FT                   /colour=7
FT                   /class="Intermediary metabolism and respiration"
FT   CDS             871431..872675
FT                   /gene="cyp126"
FT                   /standard_name="Rv0778"
FT                   /locus_tag="Rv0778"
FT                   /note="POSSIBLE CYTOCHROME P450 126 CYP126"
FT                   /colour=7
FT                   /class="Intermediary metabolism and respiration"
FT   CDS             complement(872672..873292)
FT                   /gene="Rv0779c"
FT                   /locus_tag="Rv0779c"
FT                   /note="POSSIBLE CONSERVED TRANSMEMBRANE PROTEIN"
FT                   /colour=3
FT                   /class="Cell-wall and cell processes"
FT   CDS             873343..874236
FT                   /gene="purC"
FT                   /standard_name="Rv0780"
FT                   /locus_tag="Rv0780"
FT                   /note="PHOSPHORIBOSYLAMINOIMIDAZOLE- SUCCINOCARBOXAMIDE SYNTHASE PURC (SAICAR SYNTHETASE)"
FT                   /colour=7
FT                   /class="Intermediary metabolism and respiration"
FT   CDS             874233..874943
FT                   /gene="ptrBa"
FT                   /standard_name="ptrBb, Rv0781"
FT                   /locus_tag="Rv0781"
FT                   /note="PROBABLE PROTEASE II PTRBA [FIRST PART] (OLIGOPEPTIDASE B)"
FT                   /colour=7
FT                   /class="Intermediary metabolism and respiration"
FT   CDS             874732..876390
FT                   /gene="ptrBb"
FT                   /standard_name="ptrBa, Rv0782"
FT                   /locus_tag="Rv0782"
FT                   /note="PROBABLE PROTEASE II PTRBB [SECOND PART] (OLIGOPEPTIDASE B)"
FT                   /colour=7
FT                   /class="Intermediary metabolism and respiration"
FT   CDS             complement(876818..878440)
FT                   /gene="emrB"
FT                   /standard_name="Rv0783c"
FT                   /locus_tag="Rv0783c"
FT                   /note="POSSIBLE MULTIDRUG RESISTANCE INTEGRAL MEMBRANE EFFLUX PROTEIN EMRB"
FT                   /colour=3
FT                   /class="Cell-wall and cell processes"
FT   CDS             878638..879324
FT                   /gene="Rv0784"
FT                   /locus_tag="Rv0784"
FT                   /note="CONSERVED HYPOTHETICAL PROTEIN"
FT                   /colour=10
FT                   /class="Conserved hypothetical proteins"
FT   CDS             879340..881040
FT                   /gene="Rv0785"
FT                   /locus_tag="Rv0785"
FT                   /note="CONSERVED HYPOTHETICAL PROTEIN"
FT                   /colour=10
FT                   /class="Conserved hypothetical proteins"
FT   CDS             complement(881075..881464)
FT                   /gene="Rv0786c"
FT                   /locus_tag="Rv0786c"
FT                   /note="CONSERVED HYPOTHETICAL PROTEIN"
FT                   /colour=10
FT                   /class="Conserved hypothetical proteins"
FT   CDS             881459..882418
FT                   /gene="Rv0787"
FT                   /locus_tag="Rv0787"
FT                   /note="HYPOTHETICAL PROTEIN"
FT                   /colour=10
FT                   /class="Conserved hypothetical proteins"
FT   CDS             882524..882763
FT                   /gene="Rv0787A"
FT                   /locus_tag="Rv0787A"
FT                   /note="CONSERVED HYPOTHETICAL PROTEIN"
FT                   /colour=10
FT                   /class="Conserved hypothetical proteins"
FT   CDS             882760..883434
FT                   /gene="purQ"
FT                   /standard_name="Rv0788"
FT                   /locus_tag="Rv0788"
FT                   /note="PROBABLE PHOSPHORIBOSYLFORMYLGLYCINAMIDINE SYNTHASE I PURG (FGAM SYNTHASE I)"
FT                   /colour=7
FT                   /class="Intermediary metabolism and respiration"
FT   CDS             complement(883451..884050)
FT                   /gene="Rv0789c"
FT                   /locus_tag="Rv0789c"
FT                   /note="HYPOTHETICAL PROTEIN"
FT                   /colour=10
FT                   /class="Conserved hypothetical proteins"
FT   CDS             complement(884072..884800)
FT                   /gene="Rv0790c"
FT                   /locus_tag="Rv0790c"
FT                   /note="HYPOTHETICAL PROTEIN"
FT                   /colour=10
FT                   /class="Conserved hypothetical proteins"
FT   CDS             complement(884797..885840)
FT                   /gene="Rv0791c"
FT                   /locus_tag="Rv0791c"
FT                   /note="CONSERVED HYPOTHETICAL PROTEIN"
FT                   /colour=10
FT                   /class="Conserved hypothetical proteins"
FT   CDS             complement(885837..886646)
FT                   /gene="Rv0792c"
FT                   /locus_tag="Rv0792c"
FT                   /note="PROBABLE TRANSCRIPTIONAL REGULATORY PROTEIN (PROBABLY GNTR-FAMILY)"
FT                   /colour=9
FT                   /class="Regulatory proteins"
FT   CDS             886719..887024
FT                   /gene="Rv0793"
FT                   /locus_tag="Rv0793"
FT                   /note="CONSERVED HYPOTHETICAL PROTEIN"
FT                   /colour=10
FT                   /class="Conserved hypothetical proteins"
FT   CDS             complement(887137..888636)
FT                   /gene="Rv0794c"
FT                   /standard_name="lpdB"
FT                   /locus_tag="Rv0794c"
FT                   /note="PROBABLE OXIDOREDUCTASE"
FT                   /colour=7
FT                   /class="Intermediary metabolism and respiration"
FT   CDS             889072..889398
FT                   /gene="Rv0795"
FT                   /locus_tag="Rv0795"
FT                   /note="PUTATIVE TRANSPOSASE FOR INSERTION SEQUENCE ELEMENT IS6110 (FRAGMENT)"
FT                   /colour=5
FT                   /class="Insertion sequences and phages"
FT   CDS             889347..890333
FT                   /gene="Rv0796"
FT                   /locus_tag="Rv0796"
FT                   /note="PUTATIVE TRANSPOSASE FOR INSERTION SEQUENCE ELEMENT IS6110"
FT                   /colour=5
FT                   /class="Insertion sequences and phages"
FT   CDS             890388..891482
FT                   /gene="Rv0797"
FT                   /locus_tag="Rv0797"
FT                   /note="PUTATIVE TRANSPOSASE FOR INSERTION SEQUENCE ELEMENT IS1547"
FT                   /colour=5
FT                   /class="Insertion sequences and phages"
FT   CDS             complement(891472..892269)
FT                   /gene="cfp29"
FT                   /standard_name="Rv0798c"
FT                   /locus_tag="Rv0798c"
FT                   /note="29 KDa ANTIGEN CFP29"
FT                   /colour=0
FT                   /class="Virulence, detoxification, adaptation"
FT   CDS             complement(892266..893273)
FT                   /gene="Rv0799c"
FT                   /locus_tag="Rv0799c"
FT                   /note="CONSERVED HYPOTHETICAL PROTEIN"
FT                   /colour=10
FT                   /class="Conserved hypothetical proteins"
FT   CDS             893318..894619
FT                   /gene="pepC"
FT                   /standard_name="Rv0800"
FT                   /locus_tag="Rv0800"
FT                   /note="PROBABLE AMINOPEPTIDASE PEPC"
FT                   /colour=7
FT                   /class="Intermediary metabolism and respiration"
FT   CDS             894631..894978
FT                   /gene="Rv0801"
FT                   /locus_tag="Rv0801"
FT                   /note="CONSERVED HYPOTHETICAL PROTEIN"
FT                   /colour=10
FT                   /class="Conserved hypothetical proteins"
FT   CDS             complement(894972..895628)
FT                   /gene="Rv0802c"
FT                   /locus_tag="Rv0802c"
FT                   /note="GCN5-RELATED N-ACETYLTRANSFERASE"
FT                   /colour=10
FT                   /class="Conserved hypothetical proteins"
FT   CDS             895820..898084
FT                   /gene="purL"
FT                   /standard_name="Rv0803"
FT                   /locus_tag="Rv0803"
FT                   /note="PHOSPHORIBOSYLFORMYLGLYCINAMIDINE SYNTHASE II PURL (FGAM SYNTHASE II)"
FT                   /colour=7
FT                   /class="Intermediary metabolism and respiration"
FT   CDS             898081..898710
FT                   /gene="Rv0804"
FT                   /locus_tag="Rv0804"
FT                   /note="CONSERVED HYPOTHETICAL PROTEIN"
FT                   /colour=10
FT                   /class="Conserved hypothetical proteins"
FT   CDS             898831..899787
FT                   /gene="Rv0805"
FT                   /locus_tag="Rv0805"
FT                   /note="CONSERVED HYPOTHETICAL PROTEIN"
FT                   /colour=10
FT                   /class="Conserved hypothetical proteins"
FT   CDS             complement(899732..901330)
FT                   /gene="cpsY"
FT                   /standard_name="Rv0806c"
FT                   /locus_tag="Rv0806c"
FT                   /note="POSSIBLE UDP-GLUCOSE-4-EPIMERASE CPSY (GALACTOWALDENASE) (UDP-GALACTOSE-4-EPIMERASE) (URIDINE DIPHOSPHATE GALACTOSE-4-EPIMERASE) (URIDINE DIPHOSPHO-GALACTOSE-4-EPIMERASE)"
FT                   /colour=3
FT                   /class="Cell-wall and cell processes"
FT   CDS             901635..902024
FT                   /gene="Rv0807"
FT                   /locus_tag="Rv0807"
FT                   /note="CONSERVED HYPOTHETICAL PROTEIN"
FT                   /colour=10
FT                   /class="Conserved hypothetical proteins"
FT   CDS             902111..903694
FT                   /gene="purF"
FT                   /standard_name="Rv0808"
FT                   /locus_tag="Rv0808"
FT                   /note="AMIDOPHOSPHORIBOSYLTRANSFERASE PURF (GLUTAMINE PHOSPHORIBOSYLPYROPHOSPHATE AMIDOTRANSFERASE) (ATASE) (GPATASE)"
FT                   /colour=7
FT                   /class="Intermediary metabolism and respiration"
FT   CDS             903725..904819
FT                   /gene="purM"
FT                   /standard_name="Rv0809"
FT                   /locus_tag="Rv0809"
FT                   /note="PROBABLE PHOSPHORIBOSYLFORMYLGLYCINAMIDINE CYCLO-LIGASE PURM (AIRS) (PHOSPHORIBOSYL-AMINOIMIDAZOLE SYNTHETASE) (AIR SYNTHASE)"
FT                   /colour=7
FT                   /class="Intermediary metabolism and respiration"
FT   CDS             complement(904905..905087)
FT                   /gene="Rv0810c"
FT                   /locus_tag="Rv0810c"
FT                   /note="CONSERVED HYPOTHETICAL PROTEIN"
FT                   /colour=10
FT                   /class="Conserved hypothetical proteins"
FT   CDS             complement(905234..906340)
FT                   /gene="Rv0811c"
FT                   /locus_tag="Rv0811c"
FT                   /note="CONSERVED HYPOTHETICAL PROTEIN"
FT                   /colour=10
FT                   /class="Conserved hypothetical proteins"
FT   CDS             906423..907292
FT                   /gene="Rv0812"
FT                   /standard_name="pabC"
FT                   /locus_tag="Rv0812"
FT                   /note="PROBABLE AMINO ACID AMINOTRANSFERASE"
FT                   /colour=7
FT                   /class="Intermediary metabolism and respiration"
FT   CDS             complement(907338..908018)
FT                   /gene="Rv0813c"
FT                   /locus_tag="Rv0813c"
FT                   /note="CONSERVED HYPOTHETICAL PROTEIN"
FT                   /colour=10
FT                   /class="Conserved hypothetical proteins"
FT   CDS             complement(908181..908483)
FT                   /gene="sseC2"
FT                   /standard_name="Rv0814c"
FT                   /locus_tag="Rv0814c"
FT                   /note="CONSERVED HYPOTHETICAL PROTEIN SSEC2"
FT                   /colour=7
FT                   /class="Intermediary metabolism and respiration"
FT   CDS             complement(908485..909318)
FT                   /gene="cysA2"
FT                   /standard_name="sseC4, Rv0815c"
FT                   /locus_tag="Rv0815c"
FT                   /note="PROBABLE THIOSULFATE SULFURTRANSFERASE CYSA2 (RHODANESE-LIKE PROTEIN) (THIOSULFATE CYANIDE TRANSSULFURASE) (THIOSULFATE THIOTRANSFERASE)"
FT                   /colour=7
FT                   /class="Intermediary metabolism and respiration"
FT   CDS             complement(909611..910033)
FT                   /gene="thiX"
FT                   /standard_name="Rv0816c"
FT                   /locus_tag="Rv0816c"
FT                   /note="PROBABLE THIOREDOXIN THIX"
FT                   /colour=7
FT                   /class="Intermediary metabolism and respiration"
FT   CDS             complement(910030..910842)
FT                   /gene="Rv0817c"
FT                   /locus_tag="Rv0817c"
FT                   /note="PROBABLE CONSERVED EXPORTED PROTEIN"
FT                   /colour=3
FT                   /class="Cell-wall and cell processes"
FT   CDS             910972..911739
FT                   /gene="Rv0818"
FT                   /locus_tag="Rv0818"
FT                   /note="TRANSCRIPTIONAL REGULATORY PROTEIN"
FT                   /colour=9
FT                   /class="Regulatory proteins"
FT   CDS             911736..912683
FT                   /gene="mshD"
FT                   /standard_name="Rv0819"
FT                   /locus_tag="Rv0819"
FT                   /note="MSHD, GCN5-RELATED N-ACETYLTRANSFERASE"
FT                   /colour=7
FT                   /class="Intermediary metabolism and respiration"
FT   CDS             912726..913502
FT                   /gene="phoT"
FT                   /standard_name="Rv0820"
FT                   /locus_tag="Rv0820"
FT                   /note="PROBABLE PHOSPHATE-TRANSPORT ATP-BINDING PROTEIN ABC TRANSPORTER PHOT"
FT                   /colour=3
FT                   /class="Cell-wall and cell processes"
FT   CDS             complement(913558..914199)
FT                   /gene="phoY2"
FT                   /standard_name="Rv0821c"
FT                   /locus_tag="Rv0821c"
FT                   /note="PROBABLE PHOSPHATE-TRANSPORT SYSTEM TRANSCRIPTIONAL REGULATORY PROTEIN PHOY2"
FT                   /colour=3
FT                   /class="Cell-wall and cell processes"
FT   CDS             complement(914257..916311)
FT                   /gene="Rv0822c"
FT                   /locus_tag="Rv0822c"
FT                   /note="CONSERVED HYPOTHETICAL PROTEIN"
FT                   /colour=10
FT                   /class="Conserved hypothetical proteins"
FT   CDS             complement(916477..917646)
FT                   /gene="Rv0823c"
FT                   /locus_tag="Rv0823c"
FT                   /note="POSSIBLE TRANSCRIPTIONAL REGULATORY PROTEIN"
FT                   /colour=9
FT                   /class="Regulatory proteins"
FT   CDS             complement(917734..918750)
FT                   /gene="desA1"
FT                   /standard_name="des, Rv0824c"
FT                   /locus_tag="Rv0824c"
FT                   /note="PROBABLE ACYL-[ACYL-CARRIER PROTEIN] DESATURASE DESA1 (ACYL-[ACP] DESATURASE) (STEAROYL-ACP DESATURASE) (PROTEIN DES)"
FT                   /colour=1
FT                   /class="Lipid metabolism"
FT   CDS             complement(918912..919553)
FT                   /gene="Rv0825c"
FT                   /locus_tag="Rv0825c"
FT                   /note="CONSERVED HYPOTHETICAL PROTEIN"
FT                   /colour=10
FT                   /class="Conserved hypothetical proteins"
FT   CDS             919634..920689
FT                   /gene="Rv0826"
FT                   /locus_tag="Rv0826"
FT                   /note="CONSERVED HYPOTHETICAL PROTEIN"
FT                   /colour=10
FT                   /class="Conserved hypothetical proteins"
FT   CDS             complement(920741..921133)
FT                   /gene="Rv0827c"
FT                   /locus_tag="Rv0827c"
FT                   /note="PROBABLE TRANSCRIPTIONAL REGULATORY PROTEIN"
FT                   /colour=9
FT                   /class="Regulatory proteins"
FT   CDS             complement(921191..921613)
FT                   /gene="Rv0828c"
FT                   /locus_tag="Rv0828c"
FT                   /note="POSSIBLE DEAMINASE"
FT                   /colour=7
FT                   /class="Intermediary metabolism and respiration"
FT   CDS             921575..921865
FT                   /gene="Rv0829"
FT                   /locus_tag="Rv0829"
FT                   /note="POSSIBLE TRANSPOSASE (FRAGMENT)"
FT                   /colour=5
FT                   /class="Insertion sequences and phages"
FT   CDS             921970..922875
FT                   /gene="Rv0830"
FT                   /locus_tag="Rv0830"
FT                   /note="Conserved hypothetical protein. Possible S-adenosylmethionine-dependent methyltransferase."
FT                   /colour=10
FT                   /class="Conserved hypothetical proteins"
FT   CDS             complement(922894..923709)
FT                   /gene="Rv0831c"
FT                   /locus_tag="Rv0831c"
FT                   /note="CONSERVED HYPOTHETICAL PROTEIN"
FT                   /colour=10
FT                   /class="Conserved hypothetical proteins"
FT   tRNA            complement(923803..923875)
FT                   /gene="lysT"
FT                   /standard_name="MTB000016"
FT                   /locus_tag="MTB000016"
FT                   /note="tRNA-Lys"
FT                   /colour=0
FT                   /class="Virulence, detoxification, adaptation"
FT   tRNA            923999..924072
FT                   /gene="gluT"
FT                   /standard_name="MTB000017"
FT                   /locus_tag="MTB000017"
FT                   /note="tRNA-Glu"
FT                   /colour=0
FT                   /class="Virulence, detoxification, adaptation"
FT   tRNA            924110..924183
FT                   /gene="aspT"
FT                   /standard_name="MTB000018"
FT                   /locus_tag="MTB000018"
FT                   /note="tRNA-Asp"
FT                   /colour=0
FT                   /class="Virulence, detoxification, adaptation"
FT   tRNA            924213..924286
FT                   /gene="pheU"
FT                   /standard_name="MTB000019"
FT                   /locus_tag="MTB000019"
FT                   /note="tRNA-Phe"
FT                   /colour=0
FT                   /class="Virulence, detoxification, adaptation"
FT   CDS             924951..925364
FT                   /gene="PE_PGRS12"
FT                   /standard_name="PE_PGRS, Rv0832"
FT                   /locus_tag="Rv0832"
FT                   /note="PE-PGRS FAMILY PROTEIN"
FT                   /colour=6
FT                   /class="PE and PPE proteins"
FT   CDS             925361..927610
FT                   /gene="PE_PGRS13"
FT                   /standard_name="PE_PGRS, Rv0833"
FT                   /locus_tag="Rv0833"
FT                   /note="PE-PGRS FAMILY PROTEIN"
FT                   /colour=6
FT                   /class="PE and PPE proteins"
FT   CDS             complement(927837..930485)
FT                   /gene="PE_PGRS14"
FT                   /standard_name="PE_PGRS, Rv0834c"
FT                   /locus_tag="Rv0834c"
FT                   /note="PE-PGRS FAMILY PROTEIN"
FT                   /colour=6
FT                   /class="PE and PPE proteins"
FT   CDS             930953..931597
FT                   /gene="lpqQ"
FT                   /standard_name="Rv0835"
FT                   /locus_tag="Rv0835"
FT                   /note="POSSIBLE LIPOPROTEIN LPQQ"
FT                   /colour=3
FT                   /class="Cell-wall and cell processes"
FT   CDS             complement(932279..932932)
FT                   /gene="Rv0836c"
FT                   /locus_tag="Rv0836c"
FT                   /note="HYPOTHETICAL PROTEIN"
FT                   /colour=10
FT                   /class="Conserved hypothetical proteins"
FT   CDS             complement(933003..934031)
FT                   /gene="Rv0837c"
FT                   /locus_tag="Rv0837c"
FT                   /note="HYPOTHETICAL PROTEIN"
FT                   /colour=10
FT                   /class="Conserved hypothetical proteins"
FT   CDS             934720..935490
FT                   /gene="lpqR"
FT                   /standard_name="Rv0838"
FT                   /locus_tag="Rv0838"
FT                   /note="PROBABLE CONSERVED LIPOPROTEIN LPQR"
FT                   /colour=3
FT                   /class="Cell-wall and cell processes"
FT   CDS             935577..936389
FT                   /gene="Rv0839"
FT                   /locus_tag="Rv0839"
FT                   /note="CONSERVED HYPOTHETICAL PROTEIN"
FT                   /colour=10
FT                   /class="Conserved hypothetical proteins"
FT   CDS             complement(936457..937317)
FT                   /gene="pip"
FT                   /standard_name="Rv0840c"
FT                   /locus_tag="Rv0840c"
FT                   /note="PROBABLE PROLINE IMINOPEPTIDASE PIP (PROLYL AMINOPEPTIDASE) (PAP)"
FT                   /colour=7
FT                   /class="Intermediary metabolism and respiration"
FT   CDS             937593..937835
FT                   /gene="Rv0841"
FT                   /locus_tag="Rv0841"
FT                   /note="PROBABLE CONSERVED TRANSMEMBRANE PROTEIN"
FT                   /colour=3
FT                   /class="Cell-wall and cell processes"
FT   CDS             938112..939404
FT                   /gene="Rv0842"
FT                   /locus_tag="Rv0842"
FT                   /note="PROBABLE CONSERVED INTEGRAL MEMBRANE PROTEIN"
FT                   /colour=3
FT                   /class="Cell-wall and cell processes"
FT   CDS             939388..940392
FT                   /gene="Rv0843"
FT                   /locus_tag="Rv0843"
FT                   /note="PROBABLE DEHYDROGENASE"
FT                   /colour=7
FT                   /class="Intermediary metabolism and respiration"
FT   CDS             complement(940456..941106)
FT                   /gene="narL"
FT                   /standard_name="Rv0844c"
FT                   /locus_tag="Rv0844c"
FT                   /note="POSSIBLE NITRATE/NITRITE RESPONSE TRANSCRIPTIONAL REGULATORY PROTEIN NARL"
FT                   /colour=9
FT                   /class="Regulatory proteins"
FT   CDS             941190..942467
FT                   /gene="Rv0845"
FT                   /locus_tag="Rv0845"
FT                   /note="POSSIBLE TWO COMPONENT SENSOR KINASE"
FT                   /colour=9
FT                   /class="Regulatory proteins"
FT   CDS             complement(942680..944194)
FT                   /gene="Rv0846c"
FT                   /locus_tag="Rv0846c"
FT                   /note="PROBABLE OXIDASE"
FT                   /colour=7
FT                   /class="Intermediary metabolism and respiration"
FT   CDS             944343..944735
FT                   /gene="lpqS"
FT                   /standard_name="Rv0847"
FT                   /locus_tag="Rv0847"
FT                   /note="PROBABLE LIPOPROTEIN LPQS"
FT                   /colour=3
FT                   /class="Cell-wall and cell processes"
FT   CDS             944938..946056
FT                   /gene="cysK2"
FT                   /standard_name="cysM3, Rv0848"
FT                   /locus_tag="Rv0848"
FT                   /note="POSSIBLE CYSTEINE SYNTHASE A CYSK2 (O-ACETYLSERINE SULFHYDRYLASE) (O-ACETYLSERINE (THIOL)-LYASE) (CSASE)"
FT                   /colour=7
FT                   /class="Intermediary metabolism and respiration"
FT   CDS             946056..947315
FT                   /gene="Rv0849"
FT                   /locus_tag="Rv0849"
FT                   /note="PROBABLE CONSERVED INTEGRAL MEMBRANE TRANSPORT PROTEIN"
FT                   /colour=3
FT                   /class="Cell-wall and cell processes"
FT   CDS             947312..947644
FT                   /gene="Rv0850"
FT                   /locus_tag="Rv0850"
FT                   /note="PUTATIVE TRANSPOSASE (FRAGMENT)"
FT                   /colour=5
FT                   /class="Insertion sequences and phages"
FT   CDS             complement(947641..948468)
FT                   /gene="Rv0851c"
FT                   /locus_tag="Rv0851c"
FT                   /note="PROBABLE SHORT-CHAIN TYPE DEHYDROGENASE/REDUCTASE"
FT                   /colour=7
FT                   /class="Intermediary metabolism and respiration"
FT   CDS             948559..949395
FT                   /gene="fadD16"
FT                   /standard_name="Rv0852"
FT                   /locus_tag="Rv0852"
FT                   /note="POSSIBLE FATTY-ACID-CoA LIGASE FADD16 (FATTY-ACID-CoA SYNTHETASE) (FATTY-ACID-CoA SYNTHASE)"
FT                   /colour=1
FT                   /class="Lipid metabolism"
FT   CDS             complement(949436..951118)
FT                   /gene="pdc"
FT                   /standard_name="Rv0853c"
FT                   /locus_tag="Rv0853c"
FT                   /note="PROBABLE PYRUVATE OR INDOLE-3-PYRUVATE DECARBOXYLASE PDC"
FT                   /colour=7
FT                   /class="Intermediary metabolism and respiration"
FT   CDS             951183..951626
FT                   /gene="Rv0854"
FT                   /locus_tag="Rv0854"
FT                   /note="CONSERVED HYPOTHETICAL PROTEIN"
FT                   /colour=10
FT                   /class="Conserved hypothetical proteins"
FT   CDS             951632..952711
FT                   /gene="far"
FT                   /standard_name="Rv0855"
FT                   /locus_tag="Rv0855"
FT                   /note="PROBABLE FATTY-ACID-CoA RACEMASE FAR"
FT                   /colour=1
FT                   /class="Lipid metabolism"
FT   CDS             952825..953229
FT                   /gene="Rv0856"
FT                   /locus_tag="Rv0856"
FT                   /note="CONSERVED HYPOTHETICAL PROTEIN"
FT                   /colour=10
FT                   /class="Conserved hypothetical proteins"
FT   CDS             953257..953730
FT                   /gene="Rv0857"
FT                   /locus_tag="Rv0857"
FT                   /note="CONSERVED HYPOTHETICAL PROTEIN"
FT                   /colour=10
FT                   /class="Conserved hypothetical proteins"
FT   CDS             complement(953727..954920)
FT                   /gene="Rv0858c"
FT                   /locus_tag="Rv0858c"
FT                   /note="PROBABLE AMINOTRANSFERASE"
FT                   /colour=7
FT                   /class="Intermediary metabolism and respiration"
FT   CDS             955077..956288
FT                   /gene="fadA"
FT                   /standard_name="Rv0859"
FT                   /locus_tag="Rv0859"
FT                   /note="POSSIBLE ACYL-CoA THIOLASE FADA"
FT                   /colour=1
FT                   /class="Lipid metabolism"
FT   CDS             956293..958455
FT                   /gene="fadB"
FT                   /standard_name="Rv0860"
FT                   /locus_tag="Rv0860"
FT                   /note="PROBABLE FATTY OXIDATION PROTEIN FADB"
FT                   /colour=1
FT                   /class="Lipid metabolism"
FT   CDS             complement(958523..960151)
FT                   /gene="ercc3"
FT                   /standard_name="Rv0861c"
FT                   /locus_tag="Rv0861c"
FT                   /note="PROBABLE DNA HELICASE ERCC3"
FT                   /colour=2
FT                   /class="Information pathways"
FT   CDS             complement(960342..962612)
FT                   /gene="Rv0862c"
FT                   /locus_tag="Rv0862c"
FT                   /note="CONSERVED HYPOTHETICAL PROTEIN"
FT                   /colour=10
FT                   /class="Conserved hypothetical proteins"
FT   CDS             962599..962880
FT                   /gene="Rv0863"
FT                   /locus_tag="Rv0863"
FT                   /note="CONSERVED HYPOTHETICAL PROTEIN"
FT                   /colour=10
FT                   /class="Conserved hypothetical proteins"
FT   CDS             962890..963393
FT                   /gene="moaC2"
FT                   /standard_name="Rv0864"
FT                   /locus_tag="Rv0864"
FT                   /note="PROBABLE MOLYBDENUM COFACTOR BIOSYNTHESIS PROTEIN C 2 MOAC2"
FT                   /colour=7
FT                   /class="Intermediary metabolism and respiration"
FT   CDS             963390..963872
FT                   /gene="mog"
FT                   /standard_name="Rv0865"
FT                   /locus_tag="Rv0865"
FT                   /note="PROBABLE MOLYBDOPTERIN BIOSYNTHESIS MOG PROTEIN"
FT                   /colour=7
FT                   /class="Intermediary metabolism and respiration"
FT   CDS             963869..964294
FT                   /gene="moaE2"
FT                   /standard_name="Rv0866"
FT                   /locus_tag="Rv0866"
FT                   /note="PROBABLE MOLYBDENUM COFACTOR BIOSYNTHESIS PROTEIN E2 MOAE2 (MOLYBDOPTERIN CONVERTING FACTOR LARGE SUBUNIT) (MOLYBDOPTERIN [MPT] CONVERTING FACTOR, SUBUNIT 2)"
FT                   /colour=7
FT                   /class="Intermediary metabolism and respiration"
FT   CDS             complement(964312..965535)
FT                   /gene="rpfA"
FT                   /standard_name="Rv0867c"
FT                   /locus_tag="Rv0867c"
FT                   /note="POSSIBLE RESUSCITATION-PROMOTING FACTOR RPFA"
FT                   /colour=3
FT                   /class="Cell-wall and cell processes"
FT   CDS             complement(965983..966261)
FT                   /gene="moaD2"
FT                   /standard_name="Rv0868c"
FT                   /locus_tag="Rv0868c"
FT                   /note="PROBABLE MOLYBDENUM COFACTOR BIOSYNTHESIS PROTEIN D 2 MOAD2 (MOLYBDOPTERIN CONVERTING FACTOR SMALL SUBUNIT) (MOLYBDOPTERIN [MPT] CONVERTING FACTOR, SUBUNIT 1)"
FT                   /colour=7
FT                   /class="Intermediary metabolism and respiration"
FT   CDS             complement(966265..967347)
FT                   /gene="moaA2"
FT                   /standard_name="Rv0869c"
FT                   /locus_tag="Rv0869c"
FT                   /note="PROBABLE MOLYBDENUM COFACTOR BIOSYNTHESIS PROTEIN A2 MOAA2"
FT                   /colour=7
FT                   /class="Intermediary metabolism and respiration"
FT   CDS             complement(967344..967733)
FT                   /gene="Rv0870c"
FT                   /locus_tag="Rv0870c"
FT                   /note="POSSIBLE CONSERVED INTEGRAL MEMBRANE PROTEIN"
FT                   /colour=3
FT                   /class="Cell-wall and cell processes"
FT   CDS             967898..968305
FT                   /gene="cspB"
FT                   /standard_name="Rv0871"
FT                   /locus_tag="Rv0871"
FT                   /note="PROBABLE COLD SHOCK-LIKE PROTEIN B CSPB"
FT                   /colour=0
FT                   /class="Virulence, detoxification, adaptation"
FT   CDS             complement(968424..970244)
FT                   /gene="PE_PGRS15"
FT                   /standard_name="PE_PGRS, Rv0872c"
FT                   /locus_tag="Rv0872c"
FT                   /note="PE-PGRS FAMILY PROTEIN"
FT                   /colour=6
FT                   /class="PE and PPE proteins"
FT   CDS             970505..972457
FT                   /gene="fadE10"
FT                   /standard_name="Rv0873"
FT                   /locus_tag="Rv0873"
FT                   /note="PROBABLE ACYL-CoA DEHYDROGENASE FADE10"
FT                   /colour=1
FT                   /class="Lipid metabolism"
FT   CDS             complement(972546..973706)
FT                   /gene="Rv0874c"
FT                   /locus_tag="Rv0874c"
FT                   /note="CONSERVED HYPOTHETICAL PROTEIN"
FT                   /colour=10
FT                   /class="Conserved hypothetical proteins"
FT   CDS             complement(973806..974294)
FT                   /gene="Rv0875c"
FT                   /locus_tag="Rv0875c"
FT                   /note="POSSIBLE CONSERVED EXPORTED PROTEIN"
FT                   /colour=3
FT                   /class="Cell-wall and cell processes"
FT   CDS             complement(974291..975937)
FT                   /gene="Rv0876c"
FT                   /locus_tag="Rv0876c"
FT                   /note="POSSIBLE CONSERVED TRANSMEMBRANE PROTEIN"
FT                   /colour=3
FT                   /class="Cell-wall and cell processes"
FT   CDS             976075..976863
FT                   /gene="Rv0877"
FT                   /locus_tag="Rv0877"
FT                   /note="CONSERVED HYPOTHETICAL PROTEIN"
FT                   /colour=10
FT                   /class="Conserved hypothetical proteins"
FT   CDS             complement(976872..978203)
FT                   /gene="PPE13"
FT                   /standard_name="PPE, Rv0878c"
FT                   /locus_tag="Rv0878c"
FT                   /note="PPE FAMILY PROTEIN"
FT                   /colour=6
FT                   /class="PE and PPE proteins"
FT   CDS             complement(978481..978756)
FT                   /gene="Rv0879c"
FT                   /locus_tag="Rv0879c"
FT                   /note="POSSIBLE CONSERVED TRANSMEMBRANE PROTEIN"
FT                   /colour=3
FT                   /class="Cell-wall and cell processes"
FT   CDS             978934..979365
FT                   /gene="Rv0880"
FT                   /locus_tag="Rv0880"
FT                   /note="POSSIBLE TRANSCRIPTIONAL REGULATORY PROTEIN (POSSIBLY MARR-FAMILY)"
FT                   /colour=9
FT                   /class="Regulatory proteins"
FT   CDS             979362..980228
FT                   /gene="Rv0881"
FT                   /locus_tag="Rv0881"
FT                   /note="POSSIBLE RRNA METHYLTRANSFERASE (RRNA METHYLASE)"
FT                   /colour=7
FT                   /class="Intermediary metabolism and respiration"
FT   CDS             980225..980509
FT                   /gene="Rv0882"
FT                   /locus_tag="Rv0882"
FT                   /note="PROBABLE TRANSMEMBRANE PROTEIN"
FT                   /colour=3
FT                   /class="Cell-wall and cell processes"
FT   CDS             complement(980506..981267)
FT                   /gene="Rv0883c"
FT                   /locus_tag="Rv0883c"
FT                   /note="CONSERVED HYPOTHETICAL PROTEIN"
FT                   /colour=10
FT                   /class="Conserved hypothetical proteins"
FT   CDS             complement(981424..982554)
FT                   /gene="serC"
FT                   /standard_name="Rv0884c"
FT                   /locus_tag="Rv0884c"
FT                   /note="POSSIBLE PHOSPHOSERINE AMINOTRANSFERASE SERC (PSAT)"
FT                   /colour=7
FT                   /class="Intermediary metabolism and respiration"
FT   CDS             982762..983784
FT                   /gene="Rv0885"
FT                   /locus_tag="Rv0885"
FT                   /note="CONSERVED HYPOTHETICAL PROTEIN"
FT                   /colour=10
FT                   /class="Conserved hypothetical proteins"
FT   CDS             983803..985530
FT                   /gene="fprB"
FT                   /standard_name="Rv0886"
FT                   /locus_tag="Rv0886"
FT                   /note="PROBABLE NADPH:ADRENODOXIN OXIDOREDUCTASE FPRB (ADRENODOXIN REDUCTASE) (AR) (FERREDOXIN-NADP(+) REDUCTASE)"
FT                   /colour=7
FT                   /class="Intermediary metabolism and respiration"
FT   CDS             complement(985513..985971)
FT                   /gene="Rv0887c"
FT                   /locus_tag="Rv0887c"
FT                   /note="CONSERVED HYPOTHETICAL PROTEIN"
FT                   /colour=10
FT                   /class="Conserved hypothetical proteins"
FT   CDS             987233..988705
FT                   /gene="Rv0888"
FT                   /locus_tag="Rv0888"
FT                   /note="PROBABLE EXPORTED PROTEIN"
FT                   /colour=3
FT                   /class="Cell-wall and cell processes"
FT   CDS             complement(988740..989861)
FT                   /gene="citA"
FT                   /standard_name="gltA, Rv0889c"
FT                   /locus_tag="Rv0889c"
FT                   /note="PROBABLE CITRATE SYNTHASE II CITA"
FT                   /colour=7
FT                   /class="Intermediary metabolism and respiration"
FT   CDS             complement(989948..992596)
FT                   /gene="Rv0890c"
FT                   /locus_tag="Rv0890c"
FT                   /note="PROBABLE TRANSCRIPTIONAL REGULATORY PROTEIN (PROBABLY LUXR-FAMILY)"
FT                   /colour=9
FT                   /class="Regulatory proteins"
FT   CDS             complement(992598..993455)
FT                   /gene="Rv0891c"
FT                   /locus_tag="Rv0891c"
FT                   /note="POSSIBLE TRANSCRIPTIONAL REGULATORY PROTEIN"
FT                   /colour=9
FT                   /class="Regulatory proteins"
FT   CDS             993853..995340
FT                   /gene="Rv0892"
FT                   /locus_tag="Rv0892"
FT                   /note="PROBABLE MONOOXYGENASE"
FT                   /colour=7
FT                   /class="Intermediary metabolism and respiration"
FT   CDS             complement(995318..996295)
FT                   /gene="Rv0893c"
FT                   /locus_tag="Rv0893c"
FT                   /note="Conserved hypothetical protein. Possible S-adenosylmethionine-dependent methyltransferase."
FT                   /colour=10
FT                   /class="Conserved hypothetical proteins"
FT   CDS             996524..997705
FT                   /gene="Rv0894"
FT                   /locus_tag="Rv0894"
FT                   /note="POSSIBLE TRANSCRIPTIONAL REGULATORY PROTEIN (POSSIBLY LUXR-FAMILY)"
FT                   /colour=9
FT                   /class="Regulatory proteins"
FT   CDS             997782..999299
FT                   /gene="Rv0895"
FT                   /locus_tag="Rv0895"
FT                   /note="CONSERVED HYPOTHETICAL PROTEIN. POSSIBLE TRIACYLGLYCEROL SYNTHASE (DIACYLGLYCEROL ACYLTRANSFERASE)."
FT                   /colour=10
FT                   /class="Conserved hypothetical proteins"
FT   CDS             999472..1000767
FT                   /gene="gltA2"
FT                   /standard_name="Rv0896"
FT                   /locus_tag="Rv0896"
FT                   /note="PROBABLE CITRATE SYNTHASE I GLTA2"
FT                   /colour=7
FT                   /class="Intermediary metabolism and respiration"
FT   CDS             complement(1000808..1002415)
FT                   /gene="Rv0897c"
FT                   /locus_tag="Rv0897c"
FT                   /note="PROBABLE OXIDOREDUCTASE"
FT                   /colour=7
FT                   /class="Intermediary metabolism and respiration"
FT   CDS             complement(1002441..1002704)
FT                   /gene="Rv0898c"
FT                   /locus_tag="Rv0898c"
FT                   /note="CONSERVED HYPOTHETICAL PROTEIN"
FT                   /colour=10
FT                   /class="Conserved hypothetical proteins"
FT   CDS             1002812..1003792
FT                   /gene="ompA"
FT                   /standard_name="Rv0899"
FT                   /locus_tag="Rv0899"
FT                   /note="OUTER MEMBRANE PROTEIN A OMPA"
FT                   /colour=3
FT                   /class="Cell-wall and cell processes"
FT   CDS             1003805..1003957
FT                   /gene="Rv0900"
FT                   /locus_tag="Rv0900"
FT                   /note="POSSIBLE MEMBRANE PROTEIN"
FT                   /colour=3
FT                   /class="Cell-wall and cell processes"
FT   CDS             1003957..1004484
FT                   /gene="Rv0901"
FT                   /locus_tag="Rv0901"
FT                   /note="POSSIBLE CONSERVED EXPORTED OR MEMBRANE PROTEIN"
FT                   /colour=3
FT                   /class="Cell-wall and cell processes"
FT   CDS             complement(1004501..1005841)
FT                   /gene="prrB"
FT                   /standard_name="Rv0902c"
FT                   /locus_tag="Rv0902c"
FT                   /note="TWO COMPONENT SENSOR HISTIDINE KINASE PRRB"
FT                   /colour=9
FT                   /class="Regulatory proteins"
FT   CDS             complement(1005852..1006562)
FT                   /gene="prrA"
FT                   /standard_name="Rv0903c"
FT                   /locus_tag="Rv0903c"
FT                   /note="TWO COMPONENT RESPONSE TRANSCRIPTIONAL REGULATORY PROTEIN PRRA"
FT                   /colour=9
FT                   /class="Regulatory proteins"
FT   CDS             complement(1006693..1008180)
FT                   /gene="accD3"
FT                   /standard_name="Rv0904c"
FT                   /locus_tag="Rv0904c"
FT                   /note="PUTATIVE ACETYL-COENZYME A CARBOXYLASE CARBOXYL TRANSFERASE (SUBUNIT BETA) ACCD3 (ACCASE BETA CHAIN)"
FT                   /colour=1
FT                   /class="Lipid metabolism"
FT   CDS             1008207..1008938
FT                   /gene="echA6"
FT                   /standard_name="Rv0905"
FT                   /locus_tag="Rv0905"
FT                   /note="POSSIBLE ENOYL-CoA HYDRATASE ECHA6 (ENOYL HYDRASE) (UNSATURATED ACYL-CoA HYDRATASE) (CROTONASE)"
FT                   /colour=1
FT                   /class="Lipid metabolism"
FT   CDS             1008944..1010062
FT                   /gene="Rv0906"
FT                   /locus_tag="Rv0906"
FT                   /note="CONSERVED HYPOTHETICAL PROTEIN"
FT                   /colour=10
FT                   /class="Conserved hypothetical proteins"
FT   CDS             1010136..1011734
FT                   /gene="Rv0907"
FT                   /locus_tag="Rv0907"
FT                   /note="CONSERVED HYPOTHETICAL PROTEIN"
FT                   /colour=3
FT                   /class="Cell-wall and cell processes"
FT   CDS             1011731..1014124
FT                   /gene="ctpE"
FT                   /standard_name="Rv0908"
FT                   /locus_tag="Rv0908"
FT                   /note="PROBABLE METAL CATION TRANSPORTER ATPASE P-TYPE CTPE"
FT                   /colour=3
FT                   /class="Cell-wall and cell processes"
FT   CDS             1014681..1014860
FT                   /gene="Rv0909"
FT                   /locus_tag="Rv0909"
FT                   /note="CONSERVED HYPOTHETICAL PROTEIN"
FT                   /colour=10
FT                   /class="Conserved hypothetical proteins"
FT   CDS             1014866..1015300
FT                   /gene="Rv0910"
FT                   /locus_tag="Rv0910"
FT                   /note="CONSERVED HYPOTHETICAL PROTEIN"
FT                   /colour=10
FT                   /class="Conserved hypothetical proteins"
FT   CDS             1015398..1016171
FT                   /gene="Rv0911"
FT                   /locus_tag="Rv0911"
FT                   /note="CONSERVED HYPOTHETICAL PROTEIN"
FT                   /colour=10
FT                   /class="Conserved hypothetical proteins"
FT   CDS             1016236..1016685
FT                   /gene="Rv0912"
FT                   /locus_tag="Rv0912"
FT                   /note="PROBABLE CONSERVED TRANSMEMBRANE PROTEIN"
FT                   /colour=3
FT                   /class="Cell-wall and cell processes"
FT   CDS             complement(1017217..1018725)
FT                   /gene="Rv0913c"
FT                   /locus_tag="Rv0913c"
FT                   /note="POSSIBLE DIOXYGENASE"
FT                   /colour=7
FT                   /class="Intermediary metabolism and respiration"
FT   CDS             complement(1018727..1019965)
FT                   /gene="Rv0914c"
FT                   /locus_tag="Rv0914c"
FT                   /note="POSSIBLE LIPID CARRIER PROTEIN OR KETO ACYL-COA THIOLASE"
FT                   /colour=1
FT                   /class="Lipid metabolism"
FT   CDS             complement(1020058..1021329)
FT                   /gene="PPE14"
FT                   /standard_name="MTB41, PPE, Rv0915c"
FT                   /locus_tag="Rv0915c"
FT                   /note="PPE FAMILY PROTEIN"
FT                   /colour=6
FT                   /class="PE and PPE proteins"
FT   CDS             complement(1021344..1021643)
FT                   /gene="PE7"
FT                   /standard_name="MTB10, PE, Rv0916c"
FT                   /locus_tag="Rv0916c"
FT                   /note="PE FAMILY PROTEIN"
FT                   /colour=6
FT                   /class="PE and PPE proteins"
FT   CDS             1022087..1023868
FT                   /gene="betP"
FT                   /standard_name="Rv0917"
FT                   /locus_tag="Rv0917"
FT                   /note="POSSIBLE GLYCINE BETAINE TRANSPORT INTEGRAL MEMBRANE PROTEIN BETP"
FT                   /colour=3
FT                   /class="Cell-wall and cell processes"
FT   CDS             1024211..1024687
FT                   /gene="Rv0918"
FT                   /locus_tag="Rv0918"
FT                   /note="CONSERVED HYPOTHETICAL PROTEIN"
FT                   /colour=10
FT                   /class="Conserved hypothetical proteins"
FT   CDS             1024684..1025184
FT                   /gene="Rv0919"
FT                   /locus_tag="Rv0919"
FT                   /note="GCN5-RELATED N-ACETYLTRANSFERASE"
FT                   /colour=10
FT                   /class="Conserved hypothetical proteins"
FT   tRNA            complement(1025321..1025393)
FT                   /gene="argT"
FT                   /standard_name="MTB000020"
FT                   /locus_tag="MTB000020"
FT                   /note="tRNA-Arg"
FT                   /colour=0
FT                   /class="Virulence, detoxification, adaptation"
FT   CDS             complement(1025497..1026816)
FT                   /gene="Rv0920c"
FT                   /locus_tag="Rv0920c"
FT                   /note="PROBABLE TRANSPOSASE"
FT                   /colour=5
FT                   /class="Insertion sequences and phages"
FT   CDS             1027104..1027685
FT                   /gene="Rv0921"
FT                   /locus_tag="Rv0921"
FT                   /note="POSSIBLE RESOLVASE"
FT                   /colour=5
FT                   /class="Insertion sequences and phages"
FT   CDS             1027685..1029337
FT                   /gene="Rv0922"
FT                   /locus_tag="Rv0922"
FT                   /note="POSSIBLE TRANSPOSASE"
FT                   /colour=5
FT                   /class="Insertion sequences and phages"
FT   CDS             complement(1029513..1030577)
FT                   /gene="Rv0923c"
FT                   /locus_tag="Rv0923c"
FT                   /note="CONSERVED HYPOTHETICAL PROTEIN"
FT                   /colour=10
FT                   /class="Conserved hypothetical proteins"
FT   CDS             complement(1030578..1031864)
FT                   /gene="mntH"
FT                   /standard_name="Nramp, Mramp, Rv0924c"
FT                   /locus_tag="Rv0924c"
FT                   /note="DIVALENT CATION-TRANSPORT INTEGRAL MEMBRANE PROTEIN MNTH (BRAMP) (MRAMP)"
FT                   /colour=3
FT                   /class="Cell-wall and cell processes"
FT   CDS             complement(1031896..1032633)
FT                   /gene="Rv0925c"
FT                   /locus_tag="Rv0925c"
FT                   /note="CONSERVED HYPOTHETICAL PROTEIN"
FT                   /colour=10
FT                   /class="Conserved hypothetical proteins"
FT   CDS             complement(1032710..1033786)
FT                   /gene="Rv0926c"
FT                   /locus_tag="Rv0926c"
FT                   /note="CONSERVED HYPOTHETICAL PROTEIN"
FT                   /colour=10
FT                   /class="Conserved hypothetical proteins"
FT   CDS             complement(1033840..1034631)
FT                   /gene="Rv0927c"
FT                   /locus_tag="Rv0927c"
FT                   /note="PROBABLE SHORT-CHAIN TYPE DEHYDROGENASE/REDUCTASE"
FT                   /colour=7
FT                   /class="Intermediary metabolism and respiration"
FT   CDS             1034903..1036015
FT                   /gene="pstS3"
FT                   /standard_name="phoS2, Rv0928"
FT                   /locus_tag="Rv0928"
FT                   /note="PERIPLASMIC PHOSPHATE-BINDING LIPOPROTEIN PSTS3 (PBP-3) (PSTS3) (PHOS1)"
FT                   /colour=3
FT                   /class="Cell-wall and cell processes"
FT   CDS             1036028..1037002
FT                   /gene="pstC2"
FT                   /standard_name="Rv0929"
FT                   /locus_tag="Rv0929"
FT                   /note="PHOSPHATE-TRANSPORT INTEGRAL MEMBRANE ABC TRANSPORTER PSTC2"
FT                   /colour=3
FT                   /class="Cell-wall and cell processes"
FT   CDS             1036999..1037925
FT                   /gene="pstA1"
FT                   /standard_name="Rv0930"
FT                   /locus_tag="Rv0930"
FT                   /note="PROBABLE PHOSPHATE-TRANSPORT INTEGRAL MEMBRANE ABC TRANSPORTER PSTA1"
FT                   /colour=3
FT                   /class="Cell-wall and cell processes"
FT   CDS             complement(1037920..1039914)
FT                   /gene="pknD"
FT                   /standard_name="mbk, Rv0931c"
FT                   /locus_tag="Rv0931c"
FT                   /note="TRANSMEMBRANE SERINE/THREONINE-PROTEIN KINASE D PKND (PROTEIN KINASE D) (STPK D)"
FT                   /colour=9
FT                   /class="Regulatory proteins"
FT   CDS             complement(1039936..1041048)
FT                   /gene="pstS2"
FT                   /standard_name="Rv0932c"
FT                   /locus_tag="Rv0932c"
FT                   /note="PERIPLASMIC PHOSPHATE-BINDING LIPOPROTEIN PSTS2 (PBP-2) (PSTS2)"
FT                   /colour=3
FT                   /class="Cell-wall and cell processes"
FT   CDS             1041264..1042094
FT                   /gene="pstB"
FT                   /standard_name="Rv0933"
FT                   /locus_tag="Rv0933"
FT                   /note="PHOSPHATE-TRANSPORT ATP-BINDING PROTEIN ABC TRANSPORTER PSTB"
FT                   /colour=3
FT                   /class="Cell-wall and cell processes"
FT   CDS             1042115..1043239
FT                   /gene="pstS1"
FT                   /standard_name="phoS1, phoS, Rv0934"
FT                   /locus_tag="Rv0934"
FT                   /note="PERIPLASMIC PHOSPHATE-BINDING LIPOPROTEIN PSTS1 (PBP-1) (PSTS1)"
FT                   /colour=3
FT                   /class="Cell-wall and cell processes"
FT   CDS             1043299..1044315
FT                   /gene="pstC1"
FT                   /standard_name="Rv0935"
FT                   /locus_tag="Rv0935"
FT                   /note="PHOSPHATE-TRANSPORT INTEGRAL MEMBRANE ABC TRANSPORTER PSTC1"
FT                   /colour=3
FT                   /class="Cell-wall and cell processes"
FT   CDS             1044317..1045222
FT                   /gene="pstA2"
FT                   /standard_name="Rv0936"
FT                   /locus_tag="Rv0936"
FT                   /note="PHOSPHATE-TRANSPORT INTEGRAL MEMBRANE ABC TRANSPORTER PSTA2"
FT                   /colour=3
FT                   /class="Cell-wall and cell processes"
FT   CDS             complement(1045199..1046020)
FT                   /gene="Rv0937c"
FT                   /locus_tag="Rv0937c"
FT                   /note="CONSERVED HYPOTHETICAL PROTEIN"
FT                   /colour=10
FT                   /class="Conserved hypothetical proteins"
FT   CDS             1046136..1048415
FT                   /gene="Rv0938"
FT                   /locus_tag="Rv0938"
FT                   /note="POSSIBLE ATP DEPENDENT DNA LIGASE (ATP DEPENDENT POLYDEOXYRIBONUCLEOTIDE SYNTHASE) (THERMOSTABLE DNA LIGASE) (ATP DEPENDENT POLYNUCLEOTIDE LIGASE) (SEALASE) (DNA REPAIR ENZYME) (DNA JOINASE)"
FT                   /colour=7
FT                   /class="Intermediary metabolism and respiration"
FT   CDS             1048412..1050346
FT                   /gene="Rv0939"
FT                   /locus_tag="Rv0939"
FT                   /note="POSSIBLE BIFUNCTIONAL ENZYME: 2-HYDROXYHEPTA-2,4-DIENE-1,7-DIOATE ISOMERASE (HHDD ISOMERASE) + CYCLASE/DEHYDRASE"
FT                   /colour=7
FT                   /class="Intermediary metabolism and respiration"
FT   CDS             complement(1050593..1051459)
FT                   /gene="Rv0940c"
FT                   /locus_tag="Rv0940c"
FT                   /note="POSSIBLE OXIDOREDUCTASE"
FT                   /colour=7
FT                   /class="Intermediary metabolism and respiration"
FT   CDS             complement(1051544..1052317)
FT                   /gene="Rv0941c"
FT                   /locus_tag="Rv0941c"
FT                   /note="CONSERVED HYPOTHETICAL PROTEIN"
FT                   /colour=10
FT                   /class="Conserved hypothetical proteins"
FT   CDS             1052360..1052638
FT                   /gene="Rv0942"
FT                   /locus_tag="Rv0942"
FT                   /note="HYPOTHETICAL PROTEIN"
FT                   /colour=10
FT                   /class="Conserved hypothetical proteins"
FT   CDS             complement(1052696..1053736)
FT                   /gene="Rv0943c"
FT                   /locus_tag="Rv0943c"
FT                   /note="PROBABLE MONOOXYGENASE"
FT                   /colour=7
FT                   /class="Intermediary metabolism and respiration"
FT   CDS             1053765..1054241
FT                   /gene="Rv0944"
FT                   /locus_tag="Rv0944"
FT                   /note="POSSIBLE FORMAMIDOPYRIMIDINE-DNA GLYCOSYLASE (FAPY-DNA GLYCOSYLASE)"
FT                   /colour=2
FT                   /class="Information pathways"
FT   CDS             1054247..1055008
FT                   /gene="Rv0945"
FT                   /locus_tag="Rv0945"
FT                   /note="PROBABLE SHORT-CHAIN TYPE DEHYDROGENASE/REDUCTASE"
FT                   /colour=7
FT                   /class="Intermediary metabolism and respiration"
FT   CDS             complement(1055024..1056685)
FT                   /gene="pgi"
FT                   /standard_name="Rv0946c"
FT                   /locus_tag="Rv0946c"
FT                   /note="PROBABLE GLUCOSE-6-PHOSPHATE ISOMERASE PGI (GPI) (PHOSPHOGLUCOSE ISOMERASE) (PHOSPHOHEXOSE ISOMERASE) (PHI)"
FT                   /colour=7
FT                   /class="Intermediary metabolism and respiration"
FT   CDS             complement(1057303..1057530)
FT                   /gene="Rv0947c"
FT                   /locus_tag="Rv0947c"
FT                   /note="PROBABLE MYCOLYL TRANSFERASE"
FT                   /colour=1
FT                   /class="Lipid metabolism"
FT   CDS             complement(1057646..1057963)
FT                   /gene="Rv0948c"
FT                   /locus_tag="Rv0948c"
FT                   /note="CONSERVED HYPOTHETICAL PROTEIN"
FT                   /colour=10
FT                   /class="Conserved hypothetical proteins"
FT   CDS             1058260..1060575
FT                   /gene="uvrD1"
FT                   /standard_name="uvrD, Rv0949"
FT                   /locus_tag="Rv0949"
FT                   /note="PROBABLE ATP-DEPENDENT DNA HELICASE II UVRD1"
FT                   /colour=2
FT                   /class="Information pathways"
FT   CDS             complement(1060656..1061654)
FT                   /gene="Rv0950c"
FT                   /locus_tag="Rv0950c"
FT                   /note="CONSERVED HYPOTHETICAL PROTEIN"
FT                   /colour=10
FT                   /class="Conserved hypothetical proteins"
FT   CDS             1061964..1063127
FT                   /gene="sucC"
FT                   /standard_name="Rv0951"
FT                   /locus_tag="Rv0951"
FT                   /note="PROBABLE SUCCINYL-CoA SYNTHETASE (BETA CHAIN) SUCC (SCS-BETA)"
FT                   /colour=7
FT                   /class="Intermediary metabolism and respiration"
FT   CDS             1063140..1064051
FT                   /gene="sucD"
FT                   /standard_name="Rv0952"
FT                   /locus_tag="Rv0952"
FT                   /note="PROBABLE SUCCINYL-CoA SYNTHETASE (ALPHA CHAIN) SUCD (SCS-ALPHA)"
FT                   /colour=7
FT                   /class="Intermediary metabolism and respiration"
FT   CDS             complement(1064114..1064962)
FT                   /gene="Rv0953c"
FT                   /locus_tag="Rv0953c"
FT                   /note="POSSIBLE OXIDOREDUCTASE"
FT                   /colour=7
FT                   /class="Intermediary metabolism and respiration"
FT   CDS             1065127..1066038
FT                   /gene="Rv0954"
FT                   /locus_tag="Rv0954"
FT                   /note="PROBABLE CONSERVED TRANSMEMBRANE PROTEIN"
FT                   /colour=3
FT                   /class="Cell-wall and cell processes"
FT   CDS             1066078..1067445
FT                   /gene="Rv0955"
FT                   /locus_tag="Rv0955"
FT                   /note="PROBABLE CONSERVED INTEGRAL MEMBRANE PROTEIN"
FT                   /colour=3
FT                   /class="Cell-wall and cell processes"
FT   CDS             1067561..1068208
FT                   /gene="purN"
FT                   /standard_name="Rv0956"
FT                   /locus_tag="Rv0956"
FT                   /note="PROBABLE 5'-PHOSPHORIBOSYLGLYCINAMIDE FORMYLTRANSFERASE PURN (GART) (GAR TRANSFORMYLASE) (5'-PHOSPHORIBOSYLGLYCINAMIDE TRANSFORMYLASE)"
FT                   /colour=7
FT                   /class="Intermediary metabolism and respiration"
FT   CDS             1068205..1069776
FT                   /gene="purH"
FT                   /standard_name="Rv0957"
FT                   /locus_tag="Rv0957"
FT                   /note="PROBABLE BIFUNCTIONAL PURINE BIOSYNTHESIS PROTEIN PURH: PHOSPHORIBOSYLAMINOIMIDAZOLECARBOXAMIDE FORMYLTRANSFERASE (AICAR TRANSFORMYLASE) (5'-PHOSPHORIBOSYL-5-AMINOIMIDAZOLE-4-CARBOXAMIDE FORMYLTRANSFERASE) + INOSINEMONOPHOSPHATE CYCLOHYDROLASE (IMP CYCLOHYDROLASE) (INOSINICASE) (IMP SYNTHETASE) (ATIC)"
FT                   /colour=7
FT                   /class="Intermediary metabolism and respiration"
FT   CDS             1069883..1071262
FT                   /gene="Rv0958"
FT                   /locus_tag="Rv0958"
FT                   /note="POSSIBLE MAGNESIUM CHELATASE"
FT                   /colour=7
FT                   /class="Intermediary metabolism and respiration"
FT   CDS             1071255..1073273
FT                   /gene="Rv0959"
FT                   /locus_tag="Rv0959"
FT                   /note="CONSERVED HYPOTHETICAL PROTEIN"
FT                   /colour=10
FT                   /class="Conserved hypothetical proteins"
FT   CDS             1073327..1073548
FT                   /gene="Rv0959A"
FT                   /locus_tag="Rv0959A"
FT                   /note="CONSERVED HYPOTHETICAL PROTEIN, ANTITOXIN"
FT                   /colour=0
FT                   /class="Virulence, detoxification, adaptation"
FT   CDS             1073545..1073928
FT                   /gene="Rv0960"
FT                   /locus_tag="Rv0960"
FT                   /note="CONSERVED HYPOTHETICAL PROTEIN WITH PIN DOMAIN"
FT                   /colour=0
FT                   /class="Virulence, detoxification, adaptation"
FT   CDS             1074074..1074421
FT                   /gene="Rv0961"
FT                   /locus_tag="Rv0961"
FT                   /note="PROBABLE INTEGRAL MEMBRANE PROTEIN"
FT                   /colour=3
FT                   /class="Cell-wall and cell processes"
FT   CDS             complement(1074440..1075114)
FT                   /gene="lprP"
FT                   /standard_name="Rv0962c"
FT                   /locus_tag="Rv0962c"
FT                   /note="POSSIBLE LIPOPROTEIN LPRP"
FT                   /colour=3
FT                   /class="Cell-wall and cell processes"
FT   CDS             complement(1075297..1076097)
FT                   /gene="Rv0963c"
FT                   /locus_tag="Rv0963c"
FT                   /note="CONSERVED HYPOTHETICAL PROTEIN"
FT                   /colour=10
FT                   /class="Conserved hypothetical proteins"
FT   CDS             complement(1076196..1076678)
FT                   /gene="Rv0964c"
FT                   /locus_tag="Rv0964c"
FT                   /note="HYPOTHETICAL PROTEIN"
FT                   /colour=10
FT                   /class="Conserved hypothetical proteins"
FT   CDS             complement(1076778..1077197)
FT                   /gene="Rv0965c"
FT                   /locus_tag="Rv0965c"
FT                   /note="CONSERVED HYPOTHETICAL PROTEIN"
FT                   /colour=10
FT                   /class="Conserved hypothetical proteins"
FT   CDS             complement(1077233..1077835)
FT                   /gene="Rv0966c"
FT                   /locus_tag="Rv0966c"
FT                   /note="CONSERVED HYPOTHETICAL PROTEIN"
FT                   /colour=10
FT                   /class="Conserved hypothetical proteins"
FT   CDS             1077975..1078334
FT                   /gene="Rv0967"
FT                   /locus_tag="Rv0967"
FT                   /note="CONSERVED HYPOTHETICAL PROTEIN"
FT                   /colour=10
FT                   /class="Conserved hypothetical proteins"
FT   CDS             1078391..1078687
FT                   /gene="Rv0968"
FT                   /locus_tag="Rv0968"
FT                   /note="CONSERVED HYPOTHETICAL PROTEIN"
FT                   /colour=10
FT                   /class="Conserved hypothetical proteins"
FT   CDS             1078743..1081055
FT                   /gene="ctpV"
FT                   /standard_name="Rv0969"
FT                   /locus_tag="Rv0969"
FT                   /note="PROBABLE METAL CATION TRANSPORTER P-TYPE ATPASE CTPV"
FT                   /colour=3
FT                   /class="Cell-wall and cell processes"
FT   CDS             1081052..1081684
FT                   /gene="Rv0970"
FT                   /locus_tag="Rv0970"
FT                   /note="PROBABLE CONSERVED INTEGRAL MEMBRANE PROTEIN"
FT                   /colour=3
FT                   /class="Cell-wall and cell processes"
FT   CDS             complement(1081775..1082584)
FT                   /gene="echA7"
FT                   /standard_name="Rv0971c"
FT                   /locus_tag="Rv0971c"
FT                   /note="PROBABLE ENOYL-CoA HYDRATASE ECHA7 (ENOYL HYDRASE) (UNSATURATED ACYL-CoA HYDRATASE) (CROTONASE)"
FT                   /colour=1
FT                   /class="Lipid metabolism"
FT   CDS             complement(1082584..1083750)
FT                   /gene="fadE12"
FT                   /standard_name="Rv0972c"
FT                   /locus_tag="Rv0972c"
FT                   /note="PROBABLE ACYL-CoA DEHYDROGENASE FADE12"
FT                   /colour=1
FT                   /class="Lipid metabolism"
FT   CDS             complement(1083747..1085750)
FT                   /gene="accA2"
FT                   /standard_name="bccA, Rv0973c"
FT                   /locus_tag="Rv0973c"
FT                   /note="PROBABLE ACETYL-/PROPIONYL-COENZYME A CARBOXYLASE ALPHA CHAIN (ALPHA SUBUNIT) ACCA2: BIOTIN CARBOXYLASE + BIOTIN CARBOXYL CARRIER PROTEIN (BCCP)"
FT                   /colour=1
FT                   /class="Lipid metabolism"
FT   CDS             complement(1085756..1087345)
FT                   /gene="accD2"
FT                   /standard_name="Rv0974c"
FT                   /locus_tag="Rv0974c"
FT                   /note="PROBABLE ACETYL-/PROPIONYL-CoA CARBOXYLASE (BETA SUBUNIT) ACCD2"
FT                   /colour=1
FT                   /class="Lipid metabolism"
FT   CDS             complement(1087348..1088496)
FT                   /gene="fadE13"
FT                   /standard_name="Rv0975c"
FT                   /locus_tag="Rv0975c"
FT                   /note="PROBABLE ACYL-CoA DEHYDROGENASE FADE13"
FT                   /colour=1
FT                   /class="Lipid metabolism"
FT   CDS             complement(1088493..1090175)
FT                   /gene="Rv0976c"
FT                   /locus_tag="Rv0976c"
FT                   /note="CONSERVED HYPOTHETICAL PROTEIN"
FT                   /colour=10
FT                   /class="Conserved hypothetical proteins"
FT   CDS             1090373..1093144
FT                   /gene="PE_PGRS16"
FT                   /standard_name="PE_PGRS, Rv0977"
FT                   /locus_tag="Rv0977"
FT                   /note="PE-PGRS FAMILY PROTEIN"
FT                   /colour=6
FT                   /class="PE and PPE proteins"
FT   CDS             complement(1093361..1094356)
FT                   /gene="PE_PGRS17"
FT                   /standard_name="PE_PGRS, Rv0978c"
FT                   /locus_tag="Rv0978c"
FT                   /note="PE-PGRS FAMILY PROTEIN"
FT                   /colour=6
FT                   /class="PE and PPE proteins"
FT   CDS             complement(1094670..1094864)
FT                   /gene="Rv0979c"
FT                   /locus_tag="Rv0979c"
FT                   /note="HYPOTHETICAL PROTEIN"
FT                   /colour=10
FT                   /class="Conserved hypothetical proteins"
FT   CDS             1094886..1095059
FT                   /gene="rpmF"
FT                   /standard_name="Rv0979A"
FT                   /locus_tag="Rv0979A"
FT                   /note="PROBABLE 50S RIBOSOMAL PROTEIN L32 RPMF"
FT                   /colour=2
FT                   /class="Information pathways"
FT   CDS             complement(1095078..1096451)
FT                   /gene="PE_PGRS18"
FT                   /standard_name="PE_PGRS, Rv0980c"
FT                   /locus_tag="Rv0980c"
FT                   /note="PE-PGRS FAMILY PROTEIN"
FT                   /colour=6
FT                   /class="PE and PPE proteins"
FT   CDS             1096816..1097508
FT                   /gene="mprA"
FT                   /standard_name="Rv0981"
FT                   /locus_tag="Rv0981"
FT                   /note="MYCOBACTERIAL PERSISTENCE REGULATOR MRPA (TWO COMPONENT RESPONSE TRANSCRIPTIONAL REGULATORY PROTEIN)"
FT                   /colour=9
FT                   /class="Regulatory proteins"
FT   CDS             1097508..1099022
FT                   /gene="mprB"
FT                   /standard_name="Rv0982"
FT                   /locus_tag="Rv0982"
FT                   /note="TWO COMPONENT SENSOR KINASE MPRB"
FT                   /colour=9
FT                   /class="Regulatory proteins"
FT   CDS             1099066..1100460
FT                   /gene="pepD"
FT                   /standard_name="mtb32b, Rv0983"
FT                   /locus_tag="Rv0983"
FT                   /note="PROBABLE SERINE PROTEASE PEPD (SERINE PROTEINASE) (MTB32B)"
FT                   /colour=7
FT                   /class="Intermediary metabolism and respiration"
FT   CDS             1100460..1101005
FT                   /gene="moaB2"
FT                   /standard_name="Rv0984"
FT                   /locus_tag="Rv0984"
FT                   /note="POSSIBLE PTERIN-4-ALPHA-CARBINOLAMINE DEHYDRATASE MOAB2 (PHS) (4-ALPHA- HYDROXY-TETRAHYDROPTERIN DEHYDRATASE) (PTERIN-4-A-CARBINOLAMINE DEHYDRATASE) (PHENYLALANINE HYDROXYLASE-STIMULATING PROTEIN) (PHS) (PTERIN CARBINOLAMINE DEHYDRATASE) (PCD)"
FT                   /colour=7
FT                   /class="Intermediary metabolism and respiration"
FT   CDS             complement(1101025..1101480)
FT                   /gene="mscL"
FT                   /standard_name="Rv0985c"
FT                   /locus_tag="Rv0985c"
FT                   /note="POSSIBLE LARGE-CONDUCTANCE ION MECHANOSENSITIVE CHANNEL MSCL"
FT                   /colour=3
FT                   /class="Cell-wall and cell processes"
FT   CDS             1101803..1102549
FT                   /gene="Rv0986"
FT                   /locus_tag="Rv0986"
FT                   /note="PROBABLE ADHESION COMPONENT TRANSPORT ATP-BINDING PROTEIN ABC TRANSPORTER"
FT                   /colour=3
FT                   /class="Cell-wall and cell processes"
FT   CDS             1102542..1105109
FT                   /gene="Rv0987"
FT                   /locus_tag="Rv0987"
FT                   /note="PROBABLE ADHESION COMPONENT TRANSPORT TRANSMEMBRANE PROTEIN ABC TRANSPORTER"
FT                   /colour=3
FT                   /class="Cell-wall and cell processes"
FT   CDS             1105116..1106276
FT                   /gene="Rv0988"
FT                   /locus_tag="Rv0988"
FT                   /note="POSSIBLE CONSERVED EXPORTED PROTEIN"
FT                   /colour=3
FT                   /class="Cell-wall and cell processes"
FT   CDS             complement(1106405..1107382)
FT                   /gene="grcC2"
FT                   /standard_name="Rv0989c"
FT                   /locus_tag="Rv0989c"
FT                   /note="PROBABLE POLYPRENYL-DIPHOSPHATE SYNTHASE GRCC2 (POLYPRENYL PYROPHOSPHATE SYNTHETASE)"
FT                   /colour=7
FT                   /class="Intermediary metabolism and respiration"
FT   CDS             complement(1107443..1108099)
FT                   /gene="Rv0990c"
FT                   /locus_tag="Rv0990c"
FT                   /note="HYPOTHETICAL PROTEIN"
FT                   /colour=10
FT                   /class="Conserved hypothetical proteins"
FT   CDS             complement(1108172..1108504)
FT                   /gene="Rv0991c"
FT                   /locus_tag="Rv0991c"
FT                   /note="CONSERVED HYPOTHETICAL SERINE RICH PROTEIN"
FT                   /colour=10
FT                   /class="Conserved hypothetical proteins"
FT   CDS             complement(1108578..1109171)
FT                   /gene="Rv0992c"
FT                   /locus_tag="Rv0992c"
FT                   /note="CONSERVED HYPOTHETICAL PROTEIN"
FT                   /colour=10
FT                   /class="Conserved hypothetical proteins"
FT   CDS             1109272..1110192
FT                   /gene="galU"
FT                   /standard_name="Rv0993"
FT                   /locus_tag="Rv0993"
FT                   /note="PROBABLE UTP--GLUCOSE-1-PHOSPHATE URIDYLYLTRANSFERASE GALU (UDP-GLUCOSE PYROPHOSPHORYLASE) (UDPGP) (ALPHA-D-GLUCOSYL-1-PHOSPHATE URIDYLYLTRANSFERASE) (URIDINE DIPHOSPHOGLUCOSE PYROPHOSPHORYLASE)"
FT                   /colour=7
FT                   /class="Intermediary metabolism and respiration"
FT   CDS             1110269..1111549
FT                   /gene="moeA1"
FT                   /standard_name="moeA, Rv0994"
FT                   /locus_tag="Rv0994"
FT                   /note="PROBABLE MOLYBDOPTERIN BIOSYNTHESIS PROTEIN MOEA1"
FT                   /colour=7
FT                   /class="Intermediary metabolism and respiration"
FT   CDS             1111612..1112223
FT                   /gene="rimJ"
FT                   /standard_name="Rv0995"
FT                   /locus_tag="Rv0995"
FT                   /note="RIBOSOMAL-PROTEIN-ALANINE ACETYLTRANSFERASE RIMJ (ACETYLATING ENZYME FOR N-TERMINAL OF RIBOSOMAL PROTEIN S5)"
FT                   /colour=2
FT                   /class="Information pathways"
FT   CDS             1112384..1113460
FT                   /gene="Rv0996"
FT                   /locus_tag="Rv0996"
FT                   /note="PROBABLE CONSERVED TRANSMEMBRANE PROTEIN"
FT                   /colour=3
FT                   /class="Cell-wall and cell processes"
FT   tRNA            1113511..1113583
FT                   /gene="alaV"
FT                   /standard_name="MTB000022"
FT                   /locus_tag="MTB000022"
FT                   /note="tRNA-Ala"
FT                   /colour=0
FT                   /class="Virulence, detoxification, adaptation"
FT   CDS             1114293..1114724
FT                   /gene="Rv0997"
FT                   /locus_tag="Rv0997"
FT                   /note="HYPOTHETICAL PROTEIN"
FT                   /colour=10
FT                   /class="Conserved hypothetical proteins"
FT   CDS             1114748..1115749
FT                   /gene="Rv0998"
FT                   /locus_tag="Rv0998"
FT                   /note="CONSERVED HYPOTHETICAL PROTEIN"
FT                   /colour=10
FT                   /class="Conserved hypothetical proteins"
FT   CDS             1115767..1116525
FT                   /gene="Rv0999"
FT                   /locus_tag="Rv0999"
FT                   /note="HYPOTHETICAL PROTEIN"
FT                   /colour=10
FT                   /class="Conserved hypothetical proteins"
FT   CDS             complement(1116531..1117148)
FT                   /gene="Rv1000c"
FT                   /locus_tag="Rv1000c"
FT                   /note="CONSERVED HYPOTHETICAL PROTEIN. THOUGHT TO BE REGULATED BY Rv2720|LEXA."
FT                   /colour=10
FT                   /class="Conserved hypothetical proteins"
FT   CDS             1117185..1118393
FT                   /gene="arcA"
FT                   /standard_name="Rv1001"
FT                   /locus_tag="Rv1001"
FT                   /note="PROBABLE ARGININE DEIMINASE ARCA (ADI) (AD) (ARGININE DIHYDROLASE)"
FT                   /colour=7
FT                   /class="Intermediary metabolism and respiration"
FT   CDS             complement(1118428..1119939)
FT                   /gene="Rv1002c"
FT                   /locus_tag="Rv1002c"
FT                   /note="CONSERVED MEMBRANE PROTEIN"
FT                   /colour=3
FT                   /class="Cell-wall and cell processes"
FT   CDS             1120022..1120879
FT                   /gene="Rv1003"
FT                   /locus_tag="Rv1003"
FT                   /note="CONSERVED HYPOTHETICAL PROTEIN"
FT                   /colour=10
FT                   /class="Conserved hypothetical proteins"
FT   CDS             complement(1120889..1122148)
FT                   /gene="Rv1004c"
FT                   /locus_tag="Rv1004c"
FT                   /note="PROBABLE MEMBRANE PROTEIN"
FT                   /colour=3
FT                   /class="Cell-wall and cell processes"
FT   CDS             complement(1122222..1123598)
FT                   /gene="pabB"
FT                   /standard_name="Rv1005c"
FT                   /locus_tag="Rv1005c"
FT                   /note="Probable para-aminobenzoate synthase component I PABD"
FT                   /colour=7
FT                   /class="Intermediary metabolism and respiration"
FT   CDS             1123714..1125417
FT                   /gene="Rv1006"
FT                   /locus_tag="Rv1006"
FT                   /note="HYPOTHETICAL PROTEIN"
FT                   /colour=10
FT                   /class="Conserved hypothetical proteins"
FT   CDS             complement(1125444..1127003)
FT                   /gene="metS"
FT                   /standard_name="Rv1007c"
FT                   /locus_tag="Rv1007c"
FT                   /note="PROBABLE METHIONYL-TRNA SYNTHETASE METS (MetRS) (Methionine--tRNA ligase)"
FT                   /colour=2
FT                   /class="Information pathways"
FT   CDS             1127089..1127883
FT                   /gene="tatD"
FT                   /standard_name="yjjV, Rv1008"
FT                   /locus_tag="Rv1008"
FT                   /note="PROBABLE DEOXYRIBONUCLEASE TATD (YJJV PROTEIN)"
FT                   /colour=3
FT                   /class="Cell-wall and cell processes"
FT   CDS             1128091..1129179
FT                   /gene="rpfB"
FT                   /standard_name="Rv1009"
FT                   /locus_tag="Rv1009"
FT                   /note="Probable resuscitation-promoting factor rpfB"
FT                   /colour=3
FT                   /class="Cell-wall and cell processes"
FT   CDS             1129152..1130105
FT                   /gene="ksgA"
FT                   /standard_name="Rv1010"
FT                   /locus_tag="Rv1010"
FT                   /note="PROBABLE DIMETHYLADENOSINE TRANSFERASE KSGA (S-adenosylmethionine-6-N', N'-adenosyl(rRNA) dimethyltransferase) (16S rRNA dimethylase) (High level kasugamycin resistance protein ksgA) (Kasugamycin dimethyltransferase)"
FT                   /colour=2
FT                   /class="Information pathways"
FT   CDS             1130191..1131111
FT                   /gene="ispE"
FT                   /standard_name="Rv1011"
FT                   /locus_tag="Rv1011"
FT                   /note="Probable 4-diphosphocytidyl-2-C-methyl-D-erythritol kinase ISPE (CMK) (4-(cytidine-5'-diphospho)-2-C-methyl-D-erythritol kinase)"
FT                   /colour=7
FT                   /class="Intermediary metabolism and respiration"
FT   CDS             1131128..1131421
FT                   /gene="Rv1012"
FT                   /locus_tag="Rv1012"
FT                   /note="HYPOTHETICAL PROTEIN"
FT                   /colour=10
FT                   /class="Conserved hypothetical proteins"
FT   CDS             1131625..1133259
FT                   /gene="pks16"
FT                   /standard_name="Rv1013"
FT                   /locus_tag="Rv1013"
FT                   /note="PUTATIVE POLYKETIDE SYNTHASE PKS16"
FT                   /colour=1
FT                   /class="Lipid metabolism"
FT   CDS             complement(1133333..1133908)
FT                   /gene="pth"
FT                   /standard_name="Rv1014c"
FT                   /locus_tag="Rv1014c"
FT                   /note="PROBABLE PEPTIDYL-TRNA HYDROLASE PTH"
FT                   /colour=7
FT                   /class="Intermediary metabolism and respiration"
FT   CDS             complement(1133921..1134568)
FT                   /gene="rplY"
FT                   /standard_name="Rv1015c"
FT                   /locus_tag="Rv1015c"
FT                   /note="PROBABLE 50S RIBOSOMAL PROTEIN L25 RPLY"
FT                   /colour=2
FT                   /class="Information pathways"
FT   CDS             complement(1134785..1135465)
FT                   /gene="lpqT"
FT                   /standard_name="Rv1016c"
FT                   /locus_tag="Rv1016c"
FT                   /note="PROBABLE CONSERVED LIPOPROTEIN LPQT"
FT                   /colour=3
FT                   /class="Cell-wall and cell processes"
FT   CDS             complement(1135501..1136481)
FT                   /gene="prsA"
FT                   /standard_name="Rv1017c"
FT                   /locus_tag="Rv1017c"
FT                   /note="PROBABLE RIBOSE-PHOSPHATE PYROPHOSPHOKINASE PRSA (Phosphoribosyl pyrophosphate synthetase) (PRPP synthetase)"
FT                   /colour=7
FT                   /class="Intermediary metabolism and respiration"
FT   CDS             complement(1136573..1138060)
FT                   /gene="glmU"
FT                   /standard_name="Rv1018c"
FT                   /locus_tag="Rv1018c"
FT                   /note="Probable UDP-N-acetylglucosamine pyrophosphorylase glmU"
FT                   /colour=3
FT                   /class="Cell-wall and cell processes"
FT   tRNA            complement(1138076..1138147)
FT                   /gene="glnT"
FT                   /standard_name="MTB000023"
FT                   /locus_tag="MTB000023"
FT                   /note="tRNA-Gln"
FT                   /colour=0
FT                   /class="Virulence, detoxification, adaptation"
FT   CDS             1138315..1138908
FT                   /gene="Rv1019"
FT                   /locus_tag="Rv1019"
FT                   /note="PROBABLE TRANSCRIPTIONAL REGULATORY PROTEIN (PROBABLY TETR-FAMILY)"
FT                   /colour=9
FT                   /class="Regulatory proteins"
FT   CDS             1138967..1142671
FT                   /gene="mfd"
FT                   /standard_name="trcF, Rv1020"
FT                   /locus_tag="Rv1020"
FT                   /note="PROBABLE TRANSCRIPTION-REPAIR COUPLING FACTOR MFD (TRCF)"
FT                   /colour=2
FT                   /class="Information pathways"
FT   CDS             1142671..1143648
FT                   /gene="Rv1021"
FT                   /locus_tag="Rv1021"
FT                   /note="CONSERVED HYPOTHETICAL PROTEIN"
FT                   /colour=10
FT                   /class="Conserved hypothetical proteins"
FT   CDS             1143736..1144467
FT                   /gene="lpqU"
FT                   /standard_name="Rv1022"
FT                   /locus_tag="Rv1022"
FT                   /note="PROBABLE CONSERVED LIPOPROTEIN LPQU"
FT                   /colour=3
FT                   /class="Cell-wall and cell processes"
FT   CDS             1144564..1145853
FT                   /gene="eno"
FT                   /standard_name="Rv1023"
FT                   /locus_tag="Rv1023"
FT                   /note="PROBABLE ENOLASE ENO"
FT                   /colour=7
FT                   /class="Intermediary metabolism and respiration"
FT   CDS             1145858..1146544
FT                   /gene="Rv1024"
FT                   /locus_tag="Rv1024"
FT                   /note="POSSIBLE CONSERVED MEMBRANE PROTEIN"
FT                   /colour=3
FT                   /class="Cell-wall and cell processes"
FT   CDS             1146561..1147028
FT                   /gene="Rv1025"
FT                   /locus_tag="Rv1025"
FT                   /note="CONSERVED HYPOTHETICAL PROTEIN"
FT                   /colour=10
FT                   /class="Conserved hypothetical proteins"
FT   CDS             1147019..1147978
FT                   /gene="Rv1026"
FT                   /locus_tag="Rv1026"
FT                   /note="CONSERVED HYPOTHETICAL PROTEIN"
FT                   /colour=0
FT                   /class="Virulence, detoxification, adaptation"
FT   CDS             complement(1148427..1149107)
FT                   /gene="kdpE"
FT                   /standard_name="Rv1027c"
FT                   /locus_tag="Rv1027c"
FT                   /note="PROBABLE TRANSCRIPTIONAL REGULATORY PROTEIN KDPE"
FT                   /colour=9
FT                   /class="Regulatory proteins"
FT   CDS             complement(1149104..1151686)
FT                   /gene="kdpD"
FT                   /standard_name="Rv1028c"
FT                   /locus_tag="Rv1028c"
FT                   /note="PROBABLE SENSOR PROTEIN KDPD"
FT                   /colour=9
FT                   /class="Regulatory proteins"
FT   CDS             1151920..1152012
FT                   /gene="kdpF"
FT                   /standard_name="Rv1028A"
FT                   /locus_tag="Rv1028A"
FT                   /note="Probable membrane protein kdpF"
FT                   /colour=3
FT                   /class="Cell-wall and cell processes"
FT   CDS             1152012..1153727
FT                   /gene="kdpA"
FT                   /standard_name="Rv1029"
FT                   /locus_tag="Rv1029"
FT                   /note="Probable Potassium-transporting ATPase A chain KDPA (Potassium-translocating ATPase A chain) (ATP phosphohydrolase [potassium-transporting] A chain) (Potassium binding and translocating subunit A)"
FT                   /colour=3
FT                   /class="Cell-wall and cell processes"
FT   CDS             1153724..1155853
FT                   /gene="kdpB"
FT                   /standard_name="Rv1030"
FT                   /locus_tag="Rv1030"
FT                   /note="Probable Potassium-transporting P-type ATPase B chain KDPB (Potassium-translocating ATPase B chain) (ATP phosphohydrolase [potassium-transporting] B chain) (Potassium binding and translocating subunit B)"
FT                   /colour=3
FT                   /class="Cell-wall and cell processes"
FT   CDS             1155853..1156422
FT                   /gene="kdpC"
FT                   /standard_name="Rv1031"
FT                   /locus_tag="Rv1031"
FT                   /note="Probable Potassium-transporting ATPase C chain KDPC (Potassium-translocating ATPase C chain) (ATP phosphohydrolase [potassium-transporting] C chain) (Potassium binding and translocating subunit C)"
FT                   /colour=3
FT                   /class="Cell-wall and cell processes"
FT   CDS             complement(1156426..1157955)
FT                   /gene="trcS"
FT                   /standard_name="Rv1032c"
FT                   /locus_tag="Rv1032c"
FT                   /note="TWO COMPONENT SENSOR HISTIDINE KINASE TRCS"
FT                   /colour=9
FT                   /class="Regulatory proteins"
FT   CDS             complement(1157963..1158736)
FT                   /gene="trcR"
FT                   /standard_name="Rv1033c"
FT                   /locus_tag="Rv1033c"
FT                   /note="TWO COMPONENT TRANSCRIPTIONAL REGULATOR TRCR"
FT                   /colour=9
FT                   /class="Regulatory proteins"
FT   CDS             complement(1158918..1159307)
FT                   /gene="Rv1034c"
FT                   /locus_tag="Rv1034c"
FT                   /note="PROBABLE TRANSPOSASE (FRAGMENT)"
FT                   /colour=5
FT                   /class="Insertion sequences and phages"
FT   CDS             complement(1159375..1160061)
FT                   /gene="Rv1035c"
FT                   /locus_tag="Rv1035c"
FT                   /note="PROBABLE TRANSPOSASE (FRAGMENT)"
FT                   /colour=5
FT                   /class="Insertion sequences and phages"
FT   CDS             complement(1160095..1160433)
FT                   /gene="Rv1036c"
FT                   /locus_tag="Rv1036c"
FT                   /note="PROBABLE IS1560 TRANSPOSASE (FRAGMENT)"
FT                   /colour=5
FT                   /class="Insertion sequences and phages"
FT   CDS             complement(1160544..1160828)
FT                   /gene="esxI"
FT                   /standard_name="ES6_1, Mtb9.9D, Rv1037c"
FT                   /locus_tag="Rv1037c"
FT                   /note="PUTATIVE ESAT-6 LIKE PROTEIN ESXI (ESAT-6 LIKE PROTEIN 1)"
FT                   /colour=3
FT                   /class="Cell-wall and cell processes"
FT   CDS             complement(1160855..1161151)
FT                   /gene="esxJ"
FT                   /standard_name="ES6_2, TB11.0, QILSS, Rv1038c"
FT                   /locus_tag="Rv1038c"
FT                   /note="ESAT-6 LIKE PROTEIN ESXJ (ESAT-6 LIKE PROTEIN 2)"
FT                   /colour=3
FT                   /class="Cell-wall and cell processes"
FT   CDS             complement(1161297..1162472)
FT                   /gene="PPE15"
FT                   /standard_name="PPE, Rv1039c"
FT                   /locus_tag="Rv1039c"
FT                   /note="PPE FAMILY PROTEIN"
FT                   /colour=6
FT                   /class="PE and PPE proteins"
FT   CDS             complement(1162549..1163376)
FT                   /gene="PE8"
FT                   /standard_name="PE, Rv1040c"
FT                   /locus_tag="Rv1040c"
FT                   /note="PE FAMILY PROTEIN"
FT                   /colour=6
FT                   /class="PE and PPE proteins"
FT   CDS             complement(1164572..1165435)
FT                   /gene="Rv1041c"
FT                   /locus_tag="Rv1041c"
FT                   /note="PROBABLE IS LIKE-2 TRANSPOSASE"
FT                   /colour=5
FT                   /class="Insertion sequences and phages"
FT   CDS             complement(1165092..1165499)
FT                   /gene="Rv1042c"
FT                   /locus_tag="Rv1042c"
FT                   /note="PROBABLE IS LIKE-2 TRANSPOSASE"
FT                   /colour=5
FT                   /class="Insertion sequences and phages"
FT   CDS             complement(1165781..1166806)
FT                   /gene="Rv1043c"
FT                   /locus_tag="Rv1043c"
FT                   /note="CONSERVED HYPOTHETICAL PROTEIN"
FT                   /colour=10
FT                   /class="Conserved hypothetical proteins"
FT   CDS             1167053..1167676
FT                   /gene="Rv1044"
FT                   /locus_tag="Rv1044"
FT                   /note="CONSERVED HYPOTHETICAL PROTEIN"
FT                   /colour=10
FT                   /class="Conserved hypothetical proteins"
FT   CDS             1167673..1168554
FT                   /gene="Rv1045"
FT                   /locus_tag="Rv1045"
FT                   /note="HYPOTHETICAL PROTEIN"
FT                   /colour=10
FT                   /class="Conserved hypothetical proteins"
FT   CDS             complement(1168704..1169228)
FT                   /gene="Rv1046c"
FT                   /locus_tag="Rv1046c"
FT                   /note="HYPOTHETICAL PROTEIN"
FT                   /colour=13
FT                   /class="unknown"
FT   CDS             1169423..1170670
FT                   /gene="Rv1047"
FT                   /locus_tag="Rv1047"
FT                   /note="PROBABLE TRANSPOSASE"
FT                   /colour=5
FT                   /class="Insertion sequences and phages"
FT   CDS             complement(1171038..1172153)
FT                   /gene="Rv1048c"
FT                   /locus_tag="Rv1048c"
FT                   /note="HYPOTHETICAL PROTEIN"
FT                   /colour=10
FT                   /class="Conserved hypothetical proteins"
FT   CDS             1172386..1172832
FT                   /gene="Rv1049"
FT                   /locus_tag="Rv1049"
FT                   /note="PROBABLE TRANSCRIPTIONAL REPRESSOR PROTEIN"
FT                   /colour=9
FT                   /class="Regulatory proteins"
FT   CDS             1172881..1173786
FT                   /gene="Rv1050"
FT                   /locus_tag="Rv1050"
FT                   /note="PROBABLE OXIDOREDUCTASE"
FT                   /colour=7
FT                   /class="Intermediary metabolism and respiration"
FT   CDS             complement(1173945..1174700)
FT                   /gene="Rv1051c"
FT                   /locus_tag="Rv1051c"
FT                   /note="CONSERVED HYPOTHETICAL PROTEIN"
FT                   /colour=10
FT                   /class="Conserved hypothetical proteins"
FT   CDS             1175723..1176112
FT                   /gene="Rv1052"
FT                   /locus_tag="Rv1052"
FT                   /note="HYPOTHETICAL PROTEIN"
FT                   /colour=10
FT                   /class="Conserved hypothetical proteins"
FT   CDS             complement(1176011..1176286)
FT                   /gene="Rv1053c"
FT                   /locus_tag="Rv1053c"
FT                   /note="HYPOTHETICAL PROTEIN"
FT                   /colour=10
FT                   /class="Conserved hypothetical proteins"
FT   CDS             1176928..1177242
FT                   /gene="Rv1054"
FT                   /locus_tag="Rv1054"
FT                   /note="PROBABLE INTEGRASE (FRAGMENT)"
FT                   /colour=5
FT                   /class="Insertion sequences and phages"
FT   CDS             1177239..1177373
FT                   /gene="Rv1055"
FT                   /locus_tag="Rv1055"
FT                   /note="POSSIBLE INTEGRASE (FRAGMENT)"
FT                   /colour=5
FT                   /class="Insertion sequences and phages"
FT   tRNA            1177396..1177469
FT                   /gene="leuX"
FT                   /standard_name="MTB000024"
FT                   /locus_tag="MTB000024"
FT                   /note="tRNA-Leu"
FT                   /colour=0
FT                   /class="Virulence, detoxification, adaptation"
FT   CDS             1177628..1178392
FT                   /gene="Rv1056"
FT                   /locus_tag="Rv1056"
FT                   /note="CONSERVED HYPOTHETICAL PROTEIN"
FT                   /colour=10
FT                   /class="Conserved hypothetical proteins"
FT   CDS             1179396..1180577
FT                   /gene="Rv1057"
FT                   /locus_tag="Rv1057"
FT                   /note="CONSERVED HYPOTHETICAL PROTEIN"
FT                   /colour=10
FT                   /class="Conserved hypothetical proteins"
FT   CDS             1180684..1182315
FT                   /gene="fadD14"
FT                   /standard_name="Rv1058"
FT                   /locus_tag="Rv1058"
FT                   /note="PROBABLE MEDIUM CHAIN FATTY-ACID-CoA LIGASE FADD14 (FATTY-ACID-CoA SYNTHETASE) (FATTY-ACID-COA SYNTHASE)"
FT                   /colour=1
FT                   /class="Lipid metabolism"
FT   CDS             1182391..1183455
FT                   /gene="Rv1059"
FT                   /locus_tag="Rv1059"
FT                   /note="CONSERVED HYPOTHETICAL PROTEIN"
FT                   /colour=10
FT                   /class="Conserved hypothetical proteins"
FT   CDS             1183508..1183981
FT                   /gene="Rv1060"
FT                   /locus_tag="Rv1060"
FT                   /note="HYPOTHETICAL PROTEIN"
FT                   /colour=10
FT                   /class="Conserved hypothetical proteins"
FT   CDS             1184015..1184878
FT                   /gene="Rv1061"
FT                   /locus_tag="Rv1061"
FT                   /note="CONSERVED HYPOTHETICAL PROTEIN"
FT                   /colour=10
FT                   /class="Conserved hypothetical proteins"
FT   CDS             1184883..1185740
FT                   /gene="Rv1062"
FT                   /locus_tag="Rv1062"
FT                   /note="CONSERVED HYPOTHETICAL PROTEIN"
FT                   /colour=10
FT                   /class="Conserved hypothetical proteins"
FT   CDS             complement(1185741..1186823)
FT                   /gene="Rv1063c"
FT                   /locus_tag="Rv1063c"
FT                   /note="CONSERVED HYPOTHETICAL PROTEIN"
FT                   /colour=10
FT                   /class="Conserved hypothetical proteins"
FT   CDS             complement(1186904..1187323)
FT                   /gene="lpqV"
FT                   /standard_name="Rv1064c"
FT                   /locus_tag="Rv1064c"
FT                   /note="POSSIBLE LIPOPROTEIN LPQV"
FT                   /colour=3
FT                   /class="Cell-wall and cell processes"
FT   CDS             1187435..1188001
FT                   /gene="Rv1065"
FT                   /locus_tag="Rv1065"
FT                   /note="CONSERVED HYPOTHETICAL PROTEIN"
FT                   /colour=10
FT                   /class="Conserved hypothetical proteins"
FT   CDS             1187998..1188393
FT                   /gene="Rv1066"
FT                   /locus_tag="Rv1066"
FT                   /note="CONSERVED HYPOTHETICAL PROTEIN"
FT                   /colour=10
FT                   /class="Conserved hypothetical proteins"
FT   CDS             complement(1188421..1190424)
FT                   /gene="PE_PGRS19"
FT                   /standard_name="PE_PGRS, Rv1067c"
FT                   /locus_tag="Rv1067c"
FT                   /note="PE-PGRS FAMILY PROTEIN"
FT                   /colour=6
FT                   /class="PE and PPE proteins"
FT   CDS             complement(1190757..1192148)
FT                   /gene="PE_PGRS20"
FT                   /standard_name="PE_PGRS, Rv1068c"
FT                   /locus_tag="Rv1068c"
FT                   /note="PE-PGRS FAMILY PROTEIN"
FT                   /colour=6
FT                   /class="PE and PPE proteins"
FT   CDS             complement(1192510..1194273)
FT                   /gene="Rv1069c"
FT                   /locus_tag="Rv1069c"
FT                   /note="CONSERVED HYPOTHETICAL PROTEIN"
FT                   /colour=10
FT                   /class="Conserved hypothetical proteins"
FT   CDS             complement(1194270..1195043)
FT                   /gene="echA8"
FT                   /standard_name="Rv1070c"
FT                   /locus_tag="Rv1070c"
FT                   /note="PROBABLE ENOYL-CoA HYDRATASE ECHA8 (ENOYL HYDRASE) (UNSATURATED ACYL-CoA HYDRATASE) (CROTONASE)"
FT                   /colour=1
FT                   /class="Lipid metabolism"
FT   CDS             complement(1195055..1196092)
FT                   /gene="echA9"
FT                   /standard_name="Rv1071c"
FT                   /locus_tag="Rv1071c"
FT                   /note="POSSIBLE ENOYL-CoA HYDRATASE ECHA9 (ENOYL HYDRASE) (UNSATURATED ACYL-CoA HYDRATASE) (CROTONASE)"
FT                   /colour=1
FT                   /class="Lipid metabolism"
FT   CDS             1196279..1197115
FT                   /gene="Rv1072"
FT                   /locus_tag="Rv1072"
FT                   /note="PROBABLE CONSERVED TRANSMEMBRANE PROTEIN"
FT                   /colour=3
FT                   /class="Cell-wall and cell processes"
FT   CDS             1197231..1198082
FT                   /gene="Rv1073"
FT                   /locus_tag="Rv1073"
FT                   /note="CONSERVED HYPOTHETICAL PROTEIN"
FT                   /colour=10
FT                   /class="Conserved hypothetical proteins"
FT   CDS             complement(1198156..1199373)
FT                   /gene="fadA3"
FT                   /standard_name="Rv1074c"
FT                   /locus_tag="Rv1074c"
FT                   /note="PROBABLE BETA-KETOACYL CoA THIOLASE FADA3"
FT                   /colour=1
FT                   /class="Lipid metabolism"
FT   CDS             complement(1199426..1200370)
FT                   /gene="Rv1075c"
FT                   /locus_tag="Rv1075c"
FT                   /note="CONSERVED EXPORTED PROTEIN"
FT                   /colour=3
FT                   /class="Cell-wall and cell processes"
FT   CDS             1200767..1201660
FT                   /gene="lipU"
FT                   /standard_name="Rv1076"
FT                   /locus_tag="Rv1076"
FT                   /note="POSSIBLE LIPASE LIPU"
FT                   /colour=7
FT                   /class="Intermediary metabolism and respiration"
FT   CDS             1201717..1203111
FT                   /gene="cbs"
FT                   /standard_name="cysM2, Rv1077"
FT                   /locus_tag="Rv1077"
FT                   /note="Probable cystathionine beta-synthase CBS (Serine sulfhydrase) (Beta-thionase) (Hemoprotein H-450)"
FT                   /colour=7
FT                   /class="Intermediary metabolism and respiration"
FT   CDS             1203313..1204035
FT                   /gene="pra"
FT                   /standard_name="Rv1078"
FT                   /locus_tag="Rv1078"
FT                   /note="Probable Proline-rich antigen homolog pra"
FT                   /colour=10
FT                   /class="Conserved hypothetical proteins"
FT   CDS             1204067..1205233
FT                   /gene="metB"
FT                   /standard_name="Rv1079"
FT                   /locus_tag="Rv1079"
FT                   /note="PROBABLE CYSTATHIONINE GAMMA-SYNTHASE METB (CGS) (O-SUCCINYLHOMOSERINE [THIOL]-LYASE)"
FT                   /colour=7
FT                   /class="Intermediary metabolism and respiration"
FT   CDS             complement(1205304..1205798)
FT                   /gene="greA"
FT                   /standard_name="Rv1080c"
FT                   /locus_tag="Rv1080c"
FT                   /note="PROBABLE TRANSCRIPTION ELONGATION FACTOR GREA (Transcript cleavage factor greA)"
FT                   /colour=2
FT                   /class="Information pathways"
FT   CDS             complement(1205984..1206418)
FT                   /gene="Rv1081c"
FT                   /locus_tag="Rv1081c"
FT                   /note="PROBABLE CONSERVED MEMBRANE PROTEIN"
FT                   /colour=3
FT                   /class="Cell-wall and cell processes"
FT   CDS             1206520..1207386
FT                   /gene="mca"
FT                   /standard_name="Rv1082"
FT                   /locus_tag="Rv1082"
FT                   /note="Mycothiol conjugate amidase Mca (Mycothiol S-conjugate amidase)"
FT                   /colour=0
FT                   /class="Virulence, detoxification, adaptation"
FT   CDS             1207383..1207649
FT                   /gene="Rv1083"
FT                   /locus_tag="Rv1083"
FT                   /note="CONSERVED HYPOTHETICAL PROTEIN"
FT                   /colour=10
FT                   /class="Conserved hypothetical proteins"
FT   CDS             1207636..1209657
FT                   /gene="Rv1084"
FT                   /locus_tag="Rv1084"
FT                   /note="CONSERVED HYPOTHETICAL PROTEIN"
FT                   /colour=10
FT                   /class="Conserved hypothetical proteins"
FT   CDS             complement(1209756..1210484)
FT                   /gene="Rv1085c"
FT                   /locus_tag="Rv1085c"
FT                   /note="POSSIBLE HEMOLYSIN-LIKE PROTEIN"
FT                   /colour=0
FT                   /class="Virulence, detoxification, adaptation"
FT   CDS             1210595..1211383
FT                   /gene="Rv1086"
FT                   /locus_tag="Rv1086"
FT                   /note="SHORT (C15) CHAIN Z-ISOPRENYL DIPHOSPHATE SYNTHASE (Z-FPP SYNTHASE) (Z-FARNESYL DIPHOSPHATE SYNTHASE) (Z-FPP SYNTHETASE) (Z-FARNESYL DIPHOSPHATE SYNTHETASE) (GERANYLTRANSTRANSFERASE) (FARNESYL PYROPHOSPHATE SYNTHETASE)"
FT                   /colour=3
FT                   /class="Cell-wall and cell processes"
FT   CDS             1211560..1213863
FT                   /gene="PE_PGRS21"
FT                   /standard_name="PE_PGRS, Rv1087"
FT                   /locus_tag="Rv1087"
FT                   /note="PE-PGRS FAMILY PROTEIN"
FT                   /colour=6
FT                   /class="PE and PPE proteins"
FT   CDS             1214040..1214360
FT                   /gene="Rv1087A"
FT                   /locus_tag="Rv1087A"
FT                   /note="CONSERVED HYPOTHETICAL PROTEIN"
FT                   /colour=3
FT                   /class="Cell-wall and cell processes"
FT   CDS             1214513..1214947
FT                   /gene="PE9"
FT                   /standard_name="PE, Rv1088"
FT                   /locus_tag="Rv1088"
FT                   /note="PE FAMILY PROTEIN"
FT                   /colour=6
FT                   /class="PE and PPE proteins"
FT   CDS             1214769..1215131
FT                   /gene="PE10"
FT                   /standard_name="PE, Rv1089"
FT                   /locus_tag="Rv1089"
FT                   /note="PE FAMILY PROTEIN"
FT                   /colour=6
FT                   /class="PE and PPE proteins"
FT   CDS             1215517..1215621
FT                   /gene="celA2a"
FT                   /standard_name="Rv1089A"
FT                   /locus_tag="Rv1089A"
FT                   /note="PROBABLE CELLULASE CELA2A (ENDO-1,4-BETA-GLUCANASE) (ENDOGLUCANASE) (CARBOXYMETHYL CELLULASE)"
FT                   /colour=7
FT                   /class="Intermediary metabolism and respiration"
FT   CDS             1215599..1216054
FT                   /gene="celA2b"
FT                   /standard_name="Rv1090"
FT                   /locus_tag="Rv1090"
FT                   /note="PROBABLE CELLULASE CELA2B (ENDO-1,4-BETA-GLUCANASE) (ENDOGLUCANASE) (CARBOXYMETHYL CELLULASE)"
FT                   /colour=7
FT                   /class="Intermediary metabolism and respiration"
FT   CDS             1216469..1219030
FT                   /gene="PE_PGRS22"
FT                   /standard_name="PE_PGRS, Rv1091"
FT                   /locus_tag="Rv1091"
FT                   /note="PE-PGRS FAMILY PROTEIN"
FT                   /colour=6
FT                   /class="PE and PPE proteins"
FT   CDS             complement(1219248..1220186)
FT                   /gene="coaA"
FT                   /standard_name="Rv1092c"
FT                   /locus_tag="Rv1092c"
FT                   /note="Probable pantothenate kinase coaA (Pantothenic acid kinase)"
FT                   /colour=7
FT                   /class="Intermediary metabolism and respiration"
FT   CDS             1220574..1221854
FT                   /gene="glyA1"
FT                   /standard_name="glyA, Rv1093"
FT                   /locus_tag="Rv1093"
FT                   /note="Probable Serine hydroxymethyltransferase 1 glyA1"
FT                   /colour=7
FT                   /class="Intermediary metabolism and respiration"
FT   CDS             1221959..1222786
FT                   /gene="desA2"
FT                   /standard_name="Rv1094"
FT                   /locus_tag="Rv1094"
FT                   /note="POSSIBLE ACYL-[ACYL-CARRIER PROTEIN] DESATURASE DESA2 (ACYL-[ACP] DESATURASE) (STEAROYL-ACP DESATURASE)"
FT                   /colour=1
FT                   /class="Lipid metabolism"
FT   CDS             1222997..1224298
FT                   /gene="phoH2"
FT                   /standard_name="Rv1095"
FT                   /locus_tag="Rv1095"
FT                   /note="PROBABLE PHOH-LIKE PROTEIN PHOH2 (PHOSPHATE STARVATION-INDUCIBLE PROTEIN PSIH)"
FT                   /colour=7
FT                   /class="Intermediary metabolism and respiration"
FT   CDS             1224385..1225260
FT                   /gene="Rv1096"
FT                   /locus_tag="Rv1096"
FT                   /note="POSSIBLE GLYCOSYL HYDROLASE"
FT                   /colour=7
FT                   /class="Intermediary metabolism and respiration"
FT   CDS             complement(1225263..1226144)
FT                   /gene="Rv1097c"
FT                   /locus_tag="Rv1097c"
FT                   /note="PROBABLE MEMBRANE GLYCINE AND PROLINE RICH PROTEIN"
FT                   /colour=3
FT                   /class="Cell-wall and cell processes"
FT   CDS             complement(1226141..1227565)
FT                   /gene="fum"
FT                   /standard_name="Rv1098c"
FT                   /locus_tag="Rv1098c"
FT                   /note="PROBABLE FUMARASE FUM (Fumarate hydratase)"
FT                   /colour=7
FT                   /class="Intermediary metabolism and respiration"
FT   CDS             complement(1227596..1228684)
FT                   /gene="Rv1099c"
FT                   /locus_tag="Rv1099c"
FT                   /note="CONSERVED HYPOTHETICAL PROTEIN"
FT                   /colour=10
FT                   /class="Conserved hypothetical proteins"
FT   CDS             1228683..1229384
FT                   /gene="Rv1100"
FT                   /locus_tag="Rv1100"
FT                   /note="CONSERVED HYPOTHETICAL PROTEIN"
FT                   /colour=10
FT                   /class="Conserved hypothetical proteins"
FT   CDS             complement(1229391..1230548)
FT                   /gene="Rv1101c"
FT                   /locus_tag="Rv1101c"
FT                   /note="CONSERVED MEMBRANE PROTEIN"
FT                   /colour=3
FT                   /class="Cell-wall and cell processes"
FT   CDS             complement(1230660..1230971)
FT                   /gene="Rv1102c"
FT                   /locus_tag="Rv1102c"
FT                   /note="CONSERVED HYPOTHETICAL PROTEIN, POSSIBLE TOXIN"
FT                   /colour=0
FT                   /class="Virulence, detoxification, adaptation"
FT   CDS             complement(1230971..1231291)
FT                   /gene="Rv1103c"
FT                   /locus_tag="Rv1103c"
FT                   /note="CONSERVED HYPOTHETICAL PROTEIN, POSSIBLE ANTITOXIN"
FT                   /colour=0
FT                   /class="Virulence, detoxification, adaptation"
FT   CDS             1231301..1231990
FT                   /gene="Rv1104"
FT                   /locus_tag="Rv1104"
FT                   /note="POSSIBLE PARA-NITROBENZYL ESTERASE (FRAGMENT)"
FT                   /colour=7
FT                   /class="Intermediary metabolism and respiration"
FT   CDS             1232311..1232826
FT                   /gene="Rv1105"
FT                   /locus_tag="Rv1105"
FT                   /note="POSSIBLE PARA-NITROBENZYL ESTERASE (FRAGMENT)"
FT                   /colour=7
FT                   /class="Intermediary metabolism and respiration"
FT   CDS             complement(1232844..1233956)
FT                   /gene="Rv1106c"
FT                   /locus_tag="Rv1106c"
FT                   /note="3-beta-hydroxysteroid dehydrogenase"
FT                   /colour=7
FT                   /class="Intermediary metabolism and respiration"
FT   CDS             complement(1233966..1234223)
FT                   /gene="xseB"
FT                   /standard_name="Rv1107c"
FT                   /locus_tag="Rv1107c"
FT                   /note="PROBABLE EXODEOXYRIBONUCLEASE VII (SMALL SUBUNIT) XSEA (EXONUCLEASE VII SMALL SUBUNIT)"
FT                   /colour=2
FT                   /class="Information pathways"
FT   CDS             complement(1234213..1235460)
FT                   /gene="xseA"
FT                   /standard_name="Rv1108c"
FT                   /locus_tag="Rv1108c"
FT                   /note="PROBABLE EXODEOXYRIBONUCLEASE VII (LARGE SUBUNIT) XSEA (EXONUCLEASE VII LARGE SUBUNIT)"
FT                   /colour=2
FT                   /class="Information pathways"
FT   CDS             complement(1235457..1236095)
FT                   /gene="Rv1109c"
FT                   /locus_tag="Rv1109c"
FT                   /note="CONSERVED HYPOTHETICAL PROTEIN"
FT                   /colour=10
FT                   /class="Conserved hypothetical proteins"
FT   CDS             1236185..1237192
FT                   /gene="lytB2"
FT                   /standard_name="Rv1110"
FT                   /locus_tag="Rv1110"
FT                   /note="PROBABLE LYTB-RELATED PROTEIN LYTB2"
FT                   /colour=3
FT                   /class="Cell-wall and cell processes"
FT   CDS             complement(1237209..1238192)
FT                   /gene="Rv1111c"
FT                   /locus_tag="Rv1111c"
FT                   /note="CONSERVED HYPOTHETICAL PROTEIN"
FT                   /colour=10
FT                   /class="Conserved hypothetical proteins"
FT   CDS             1238255..1239328
FT                   /gene="Rv1112"
FT                   /locus_tag="Rv1112"
FT                   /note="Probable GTP binding protein"
FT                   /colour=10
FT                   /class="Conserved hypothetical proteins"
FT   CDS             1239416..1239613
FT                   /gene="Rv1113"
FT                   /locus_tag="Rv1113"
FT                   /note="CONSERVED HYPOTHETICAL PROTEIN, ANTITOXIN"
FT                   /colour=0
FT                   /class="Virulence, detoxification, adaptation"
FT   CDS             1239610..1239984
FT                   /gene="Rv1114"
FT                   /locus_tag="Rv1114"
FT                   /note="CONSERVED HYPOTHETICAL PROTEIN WITH PIN DOMAIN"
FT                   /colour=0
FT                   /class="Virulence, detoxification, adaptation"
FT   CDS             1240187..1240885
FT                   /gene="Rv1115"
FT                   /locus_tag="Rv1115"
FT                   /note="POSSIBLE EXPORTED PROTEIN"
FT                   /colour=3
FT                   /class="Cell-wall and cell processes"
FT   CDS             1241003..1241188
FT                   /gene="Rv1116"
FT                   /locus_tag="Rv1116"
FT                   /note="HYPOTHETICAL PROTEIN"
FT                   /colour=10
FT                   /class="Conserved hypothetical proteins"
FT   CDS             complement(1241115..1241390)
FT                   /gene="Rv1116A"
FT                   /locus_tag="Rv1116A"
FT                   /note="CONSERVED HYPOTHETICAL PROTEIN (FRAGMENT)"
FT                   /colour=10
FT                   /class="Conserved hypothetical proteins"
FT   CDS             1241633..1241956
FT                   /gene="Rv1117"
FT                   /locus_tag="Rv1117"
FT                   /note="CONSERVED HYPOTHETICAL PROTEIN"
FT                   /colour=10
FT                   /class="Conserved hypothetical proteins"
FT   CDS             complement(1241971..1242831)
FT                   /gene="Rv1118c"
FT                   /locus_tag="Rv1118c"
FT                   /note="CONSERVED HYPOTHETICAL PROTEIN"
FT                   /colour=10
FT                   /class="Conserved hypothetical proteins"
FT   CDS             complement(1242864..1243013)
FT                   /gene="Rv1119c"
FT                   /locus_tag="Rv1119c"
FT                   /note="HYPOTHETICAL PROTEIN"
FT                   /colour=10
FT                   /class="Conserved hypothetical proteins"
FT   CDS             complement(1243010..1243504)
FT                   /gene="Rv1120c"
FT                   /locus_tag="Rv1120c"
FT                   /note="CONSERVED HYPOTHETICAL PROTEIN"
FT                   /colour=10
FT                   /class="Conserved hypothetical proteins"
FT   CDS             1243707..1245107
FT                   /gene="zwf1"
FT                   /standard_name="zwf, Rv1121"
FT                   /locus_tag="Rv1121"
FT                   /note="PROBABLE GLUCOSE-6-PHOSPHATE 1-DEHYDROGENASE ZWF1 (G6PD)"
FT                   /colour=7
FT                   /class="Intermediary metabolism and respiration"
FT   CDS             1245129..1246151
FT                   /gene="gnd2"
FT                   /standard_name="Rv1122"
FT                   /locus_tag="Rv1122"
FT                   /note="PROBABLE 6-PHOSPHOGLUCONATE DEHYDROGENASE, DECARBOXYLATING GND2"
FT                   /colour=7
FT                   /class="Intermediary metabolism and respiration"
FT   CDS             complement(1246144..1247052)
FT                   /gene="bpoB"
FT                   /standard_name="Rv1123c"
FT                   /locus_tag="Rv1123c"
FT                   /note="POSSIBLE PEROXIDASE BPOB (NON-HAEM PEROXIDASE)"
FT                   /colour=0
FT                   /class="Virulence, detoxification, adaptation"
FT   CDS             1247127..1248077
FT                   /gene="ephC"
FT                   /standard_name="Rv1124"
FT                   /locus_tag="Rv1124"
FT                   /note="PROBABLE EPOXIDE HYDROLASE EPHC (EPOXIDE HYDRATASE)"
FT                   /colour=0
FT                   /class="Virulence, detoxification, adaptation"
FT   CDS             1248082..1249326
FT                   /gene="Rv1125"
FT                   /locus_tag="Rv1125"
FT                   /note="CONSERVED HYPOTHETICAL PROTEIN"
FT                   /colour=10
FT                   /class="Conserved hypothetical proteins"
FT   CDS             complement(1249330..1249935)
FT                   /gene="Rv1126c"
FT                   /locus_tag="Rv1126c"
FT                   /note="CONSERVED HYPOTHETICAL PROTEIN"
FT                   /colour=10
FT                   /class="Conserved hypothetical proteins"
FT   CDS             complement(1249932..1251404)
FT                   /gene="ppdK"
FT                   /standard_name="Rv1127c"
FT                   /locus_tag="Rv1127c"
FT                   /note="PROBABLE PYRUVATE, PHOSPHATE DIKINASE PPDK"
FT                   /colour=7
FT                   /class="Intermediary metabolism and respiration"
FT   CDS             complement(1251617..1252972)
FT                   /gene="Rv1128c"
FT                   /locus_tag="Rv1128c"
FT                   /note="CONSERVED HYPOTHETICAL PROTEIN"
FT                   /colour=5
FT                   /class="Insertion sequences and phages"
FT   CDS             complement(1253074..1254534)
FT                   /gene="Rv1129c"
FT                   /locus_tag="Rv1129c"
FT                   /note="PROBABLE TRANSCRIPTIONAL REGULATOR PROTEIN"
FT                   /colour=9
FT                   /class="Regulatory proteins"
FT   CDS             1254555..1256135
FT                   /gene="Rv1130"
FT                   /locus_tag="Rv1130"
FT                   /note="CONSERVED HYPOTHETICAL PROTEIN"
FT                   /colour=10
FT                   /class="Conserved hypothetical proteins"
FT   CDS             1256132..1257313
FT                   /gene="gltA1"
FT                   /standard_name="Rv1131"
FT                   /locus_tag="Rv1131"
FT                   /note="PROBABLE CITRATE SYNTHASE I GLTA1"
FT                   /colour=7
FT                   /class="Intermediary metabolism and respiration"
FT   CDS             1257325..1259055
FT                   /gene="Rv1132"
FT                   /locus_tag="Rv1132"
FT                   /note="CONSERVED MEMBRANE PROTEIN"
FT                   /colour=3
FT                   /class="Cell-wall and cell processes"
FT   CDS             complement(1259067..1261346)
FT                   /gene="metE"
FT                   /standard_name="Rv1133c"
FT                   /locus_tag="Rv1133c"
FT                   /note="PROBABLE5-METHYLTETRAHYDROPTEROYLTRIGLUTAMATE--HOMOCYSTEINE METHYLTRANSFERASE METE (methionine synthase, vitamin-B12 independent isozyme)"
FT                   /colour=7
FT                   /class="Intermediary metabolism and respiration"
FT   CDS             1261922..1262158
FT                   /gene="Rv1134"
FT                   /locus_tag="Rv1134"
FT                   /note="HYPOTHETICAL PROTEIN"
FT                   /colour=10
FT                   /class="Conserved hypothetical proteins"
FT   CDS             complement(1262272..1264128)
FT                   /gene="PPE16"
FT                   /standard_name="PPE, Rv1135c"
FT                   /locus_tag="Rv1135c"
FT                   /note="PPE FAMILY PROTEIN"
FT                   /colour=6
FT                   /class="PE and PPE proteins"
FT   CDS             1264314..1264556
FT                   /gene="Rv1135A"
FT                   /locus_tag="Rv1135A"
FT                   /note="POSSIBLE ACETYL-CoA ACETYLTRANSFERASE (ACETOACETYL-CoA THIOLASE)"
FT                   /colour=1
FT                   /class="Lipid metabolism"
FT   CDS             1264606..1264947
FT                   /gene="Rv1136"
FT                   /locus_tag="Rv1136"
FT                   /note="POSSIBLE ENOYL-CoA HYDRATASE"
FT                   /colour=1
FT                   /class="Lipid metabolism"
FT   CDS             complement(1265087..1265455)
FT                   /gene="Rv1137c"
FT                   /locus_tag="Rv1137c"
FT                   /note="HYPOTHETICAL PROTEIN"
FT                   /colour=10
FT                   /class="Conserved hypothetical proteins"
FT   CDS             complement(1265472..1266488)
FT                   /gene="Rv1138c"
FT                   /locus_tag="Rv1138c"
FT                   /note="POSSIBLE OXIDOREDUCTASE"
FT                   /colour=7
FT                   /class="Intermediary metabolism and respiration"
FT   CDS             complement(1266485..1266985)
FT                   /gene="Rv1139c"
FT                   /locus_tag="Rv1139c"
FT                   /note="CONSERVED HYPOTHETICAL MEMBRANE PROTEIN"
FT                   /colour=3
FT                   /class="Cell-wall and cell processes"
FT   CDS             1267347..1268195
FT                   /gene="Rv1140"
FT                   /locus_tag="Rv1140"
FT                   /note="PROBABLE INTEGRAL MEMBRANE PROTEIN"
FT                   /colour=3
FT                   /class="Cell-wall and cell processes"
FT   CDS             complement(1268203..1269009)
FT                   /gene="echA11"
FT                   /standard_name="Rv1141c"
FT                   /locus_tag="Rv1141c"
FT                   /note="PROBABLE ENOYL-CoA HYDRATASE ECHA11 (ENOYL HYDRASE) (UNSATURATED ACYL-CoA HYDRATASE) (CROTONASE)"
FT                   /colour=1
FT                   /class="Lipid metabolism"
FT   CDS             complement(1269152..1269958)
FT                   /gene="echA10"
FT                   /standard_name="Rv1142c"
FT                   /locus_tag="Rv1142c"
FT                   /note="PROBABLE ENOYL-CoA HYDRATASE ECHA10 (ENOYL HYDRASE) (UNSATURATED ACYL-CoA HYDRATASE) (CROTONASE)"
FT                   /colour=1
FT                   /class="Lipid metabolism"
FT   CDS             1270062..1271144
FT                   /gene="mcr"
FT                   /standard_name="Rv1143"
FT                   /locus_tag="Rv1143"
FT                   /note="PROBABLE ALPHA-METHYLACYL-CoA RACEMASE MCR (2-methylacyl-CoA racemase) (2-arylpropionyl-CoA epimerase )"
FT                   /colour=1
FT                   /class="Lipid metabolism"
FT   CDS             1271156..1271908
FT                   /gene="Rv1144"
FT                   /locus_tag="Rv1144"
FT                   /note="PROBABLE SHORT-CHAIN TYPE DEHYDROGENASE/REDUCTASE"
FT                   /colour=7
FT                   /class="Intermediary metabolism and respiration"
FT   CDS             1272423..1273334
FT                   /gene="mmpL13a"
FT                   /standard_name="Rv1145"
FT                   /locus_tag="Rv1145"
FT                   /note="PROBABLE CONSERVED TRANSMEMBRANE TRANSPORT PROTEIN MMPL13A"
FT                   /colour=3
FT                   /class="Cell-wall and cell processes"
FT   CDS             1273355..1274767
FT                   /gene="mmpL13b"
FT                   /standard_name="Rv1146"
FT                   /locus_tag="Rv1146"
FT                   /note="PROBABLE CONSERVED TRANSMEMBRANE TRANSPORT PROTEIN MMPL13B"
FT                   /colour=3
FT                   /class="Cell-wall and cell processes"
FT   CDS             1274900..1275550
FT                   /gene="Rv1147"
FT                   /locus_tag="Rv1147"
FT                   /note="CONSERVED HYPOTHETICAL PROTEIN"
FT                   /colour=10
FT                   /class="Conserved hypothetical proteins"
FT   CDS             complement(1276300..1277748)
FT                   /gene="Rv1148c"
FT                   /locus_tag="Rv1148c"
FT                   /note="CONSERVED HYPOTHETICAL PROTEIN"
FT                   /colour=5
FT                   /class="Insertion sequences and phages"
FT   CDS             1277893..1278300
FT                   /gene="Rv1149"
FT                   /locus_tag="Rv1149"
FT                   /note="POSSIBLE TRANSPOSASE"
FT                   /colour=5
FT                   /class="Insertion sequences and phages"
FT   CDS             1278269..1278817
FT                   /gene="Rv1150"
FT                   /locus_tag="Rv1150"
FT                   /note="POSSIBLE TRANSPOSASE (FRAGMENT)"
FT                   /colour=5
FT                   /class="Insertion sequences and phages"
FT   CDS             complement(1278904..1279617)
FT                   /gene="Rv1151c"
FT                   /locus_tag="Rv1151c"
FT                   /note="PROBABLE TRANSCRIPTIONAL REGULATORY PROTEIN"
FT                   /colour=9
FT                   /class="Regulatory proteins"
FT   CDS             1279655..1280020
FT                   /gene="Rv1152"
FT                   /locus_tag="Rv1152"
FT                   /note="PROBABLE TRANSCRIPTIONAL REGULATORY PROTEIN"
FT                   /colour=9
FT                   /class="Regulatory proteins"
FT   CDS             complement(1279998..1280846)
FT                   /gene="omt"
FT                   /standard_name="Rv1153c"
FT                   /locus_tag="Rv1153c"
FT                   /note="PROBABLE O-METHYLTRANSFERASE OMT"
FT                   /colour=1
FT                   /class="Lipid metabolism"
FT   CDS             complement(1280843..1281484)
FT                   /gene="Rv1154c"
FT                   /locus_tag="Rv1154c"
FT                   /note="HYPOTHETICAL PROTEIN"
FT                   /colour=10
FT                   /class="Conserved hypothetical proteins"
FT   CDS             1281429..1281872
FT                   /gene="Rv1155"
FT                   /locus_tag="Rv1155"
FT                   /note="CONSERVED HYPOTHETICAL PROTEIN"
FT                   /colour=10
FT                   /class="Conserved hypothetical proteins"
FT   CDS             1282306..1282893
FT                   /gene="Rv1156"
FT                   /locus_tag="Rv1156"
FT                   /note="CONSERVED HYPOTHETICAL PROTEIN"
FT                   /colour=10
FT                   /class="Conserved hypothetical proteins"
FT   CDS             complement(1283056..1284171)
FT                   /gene="Rv1157c"
FT                   /locus_tag="Rv1157c"
FT                   /note="CONSERVED HYPOTHETICAL ALA-, PRO-RICH PROTEIN"
FT                   /colour=10
FT                   /class="Conserved hypothetical proteins"
FT   CDS             complement(1284179..1284862)
FT                   /gene="Rv1158c"
FT                   /locus_tag="Rv1158c"
FT                   /note="CONSERVED HYPOTHETICAL ALA-, PRO-RICH PROTEIN"
FT                   /colour=10
FT                   /class="Conserved hypothetical proteins"
FT   CDS             1284992..1286287
FT                   /gene="pimE"
FT                   /standard_name="Rv1159"
FT                   /locus_tag="Rv1159"
FT                   /note="mannosyltransferase"
FT                   /colour=3
FT                   /class="Cell-wall and cell processes"
FT   CDS             complement(1286284..1286568)
FT                   /gene="Rv1159A"
FT                   /locus_tag="Rv1159A"
FT                   /note="HYPOTHETICAL PROTEIN"
FT                   /colour=10
FT                   /class="Conserved hypothetical proteins"
FT   CDS             1286595..1287020
FT                   /gene="mutT2"
FT                   /standard_name="Rv1160"
FT                   /locus_tag="Rv1160"
FT                   /note="PROBABLE MUTATOR PROTEIN MUTT (7,8-dihydro-8-oxoguanine-triphosphatase) (8-OXO-DGTPASE)"
FT                   /colour=2
FT                   /class="Information pathways"
FT   CDS             1287328..1291026
FT                   /gene="narG"
FT                   /standard_name="Rv1161"
FT                   /locus_tag="Rv1161"
FT                   /note="PROBABLE RESPIRATORY NITRATE REDUCTASE (ALPHA CHAIN) NARG"
FT                   /colour=7
FT                   /class="Intermediary metabolism and respiration"
FT   CDS             1291065..1292741
FT                   /gene="narH"
FT                   /standard_name="Rv1162"
FT                   /locus_tag="Rv1162"
FT                   /note="PROBABLE RESPIRATORY NITRATE REDUCTASE (BETA CHAIN) NARH"
FT                   /colour=7
FT                   /class="Intermediary metabolism and respiration"
FT   CDS             1292798..1293403
FT                   /gene="narJ"
FT                   /standard_name="Rv1163"
FT                   /locus_tag="Rv1163"
FT                   /note="PROBABLE RESPIRATORY NITRATE REDUCTASE (DELTA CHAIN) NARJ"
FT                   /colour=7
FT                   /class="Intermediary metabolism and respiration"
FT   CDS             1293406..1294146
FT                   /gene="narI"
FT                   /standard_name="Rv1164"
FT                   /locus_tag="Rv1164"
FT                   /note="PROBABLE RESPIRATORY NITRATE REDUCTASE (GAMMA CHAIN) NARI"
FT                   /colour=7
FT                   /class="Intermediary metabolism and respiration"
FT   CDS             1294168..1296054
FT                   /gene="typA"
FT                   /standard_name="bipA, Rv1165"
FT                   /locus_tag="Rv1165"
FT                   /note="POSSIBLE GTP-BINDING TRANSLATION ELONGATION FACTOR TYPA (TYROSINE PHOSPHORYLATED PROTEIN A) (GTP-BINDING PROTEIN)"
FT                   /colour=2
FT                   /class="Information pathways"
FT   CDS             1296152..1298059
FT                   /gene="lpqW"
FT                   /standard_name="Rv1166"
FT                   /locus_tag="Rv1166"
FT                   /note="PROBABLE CONSERVED LIPOPROTEIN LPQW"
FT                   /colour=3
FT                   /class="Cell-wall and cell processes"
FT   CDS             complement(1298087..1298692)
FT                   /gene="Rv1167c"
FT                   /locus_tag="Rv1167c"
FT                   /note="PROBABLE TRANSCRIPTIONAL REGULATORY PROTEIN"
FT                   /colour=9
FT                   /class="Regulatory proteins"
FT   CDS             complement(1298764..1299804)
FT                   /gene="PPE17"
FT                   /standard_name="PPE, Rv1168c"
FT                   /locus_tag="Rv1168c"
FT                   /note="PPE FAMILY PROTEIN"
FT                   /colour=6
FT                   /class="PE and PPE proteins"
FT   CDS             complement(1299822..1300124)
FT                   /gene="lipX"
FT                   /standard_name="PE11, Rv1169c"
FT                   /locus_tag="Rv1169c"
FT                   /note="PE FAMILY PROTEIN. POSSIBLE LIPASE."
FT                   /colour=6
FT                   /class="PE and PPE proteins"
FT   CDS             1300304..1301215
FT                   /gene="mshB"
FT                   /standard_name="Rv1170"
FT                   /locus_tag="Rv1170"
FT                   /note="N-Acetyl-1-D-myo-Inosityl-2-Amino-2-Deoxy-alpha-D-Glucopyranoside Deacetylase mshB (GlcNAc-Ins deacetylase)"
FT                   /colour=7
FT                   /class="Intermediary metabolism and respiration"
FT   CDS             1301307..1301747
FT                   /gene="Rv1171"
FT                   /locus_tag="Rv1171"
FT                   /note="CONSERVED HYPOTHETICAL PROTEIN"
FT                   /colour=10
FT                   /class="Conserved hypothetical proteins"
FT   CDS             complement(1301755..1302681)
FT                   /gene="PE12"
FT                   /standard_name="PE, Rv1172c"
FT                   /locus_tag="Rv1172c"
FT                   /note="PE FAMILY PROTEIN"
FT                   /colour=6
FT                   /class="PE and PPE proteins"
FT   CDS             1302931..1305501
FT                   /gene="fbiC"
FT                   /standard_name="Rv1173"
FT                   /locus_tag="Rv1173"
FT                   /note="PROBABLE F420 BIOSYNTHESIS PROTEIN FBIC"
FT                   /colour=7
FT                   /class="Intermediary metabolism and respiration"
FT   CDS             complement(1305669..1306001)
FT                   /gene="TB8.4"
FT                   /standard_name="Rv1174c"
FT                   /locus_tag="Rv1174c"
FT                   /note="LOW MOLECULAR WEIGHT T-CELL ANTIGEN TB8.4"
FT                   /colour=3
FT                   /class="Cell-wall and cell processes"
FT   CDS             complement(1306202..1308226)
FT                   /gene="fadH"
FT                   /standard_name="Rv1175c"
FT                   /locus_tag="Rv1175c"
FT                   /note="PROBABLE NADPH DEPENDENT 2,4-DIENOYL-COA REDUCTASE FADH (2,4-dienoyl coenzyme A reductase) (4-enoyl-CoA reductase)"
FT                   /colour=1
FT                   /class="Lipid metabolism"
FT   CDS             complement(1308223..1308792)
FT                   /gene="Rv1176c"
FT                   /locus_tag="Rv1176c"
FT                   /note="CONSERVED HYPOTHETICAL PROTEIN"
FT                   /colour=10
FT                   /class="Conserved hypothetical proteins"
FT   CDS             1309005..1309331
FT                   /gene="fdxC"
FT                   /standard_name="Rv1177"
FT                   /locus_tag="Rv1177"
FT                   /note="PROBABLE FERREDOXIN FDXC"
FT                   /colour=7
FT                   /class="Intermediary metabolism and respiration"
FT   CDS             1309364..1310452
FT                   /gene="Rv1178"
FT                   /locus_tag="Rv1178"
FT                   /note="PROBABLE AMINOTRANSFERASE"
FT                   /colour=7
FT                   /class="Intermediary metabolism and respiration"
FT   CDS             complement(1310480..1313299)
FT                   /gene="Rv1179c"
FT                   /locus_tag="Rv1179c"
FT                   /note="HYPOTHETICAL PROTEIN"
FT                   /colour=10
FT                   /class="Conserved hypothetical proteins"
FT   CDS             1313725..1315191
FT                   /gene="pks3"
FT                   /standard_name="Rv1180"
FT                   /locus_tag="Rv1180"
FT                   /note="PROBABLE POLYKETIDE BETA-KETOACYL SYNTHASE PKS3"
FT                   /colour=1
FT                   /class="Lipid metabolism"
FT   CDS             1315234..1319982
FT                   /gene="pks4"
FT                   /standard_name="Rv1181"
FT                   /locus_tag="Rv1181"
FT                   /note="PROBABLE POLYKETIDE BETA-KETOACYL SYNTHASE PKS4"
FT                   /colour=1
FT                   /class="Lipid metabolism"
FT   CDS             1320035..1321453
FT                   /gene="papA3"
FT                   /standard_name="Rv1182"
FT                   /locus_tag="Rv1182"
FT                   /note="PROBABLE CONSERVED POLYKETIDE SYNTHASE ASSOCIATED PROTEIN PAPA3"
FT                   /colour=1
FT                   /class="Lipid metabolism"
FT   CDS             1321520..1324528
FT                   /gene="mmpL10"
FT                   /standard_name="Rv1183"
FT                   /locus_tag="Rv1183"
FT                   /note="PROBABLE CONSERVED TRANSMEMBRANE TRANSPORT PROTEIN MMPL10"
FT                   /colour=3
FT                   /class="Cell-wall and cell processes"
FT   CDS             complement(1324532..1325611)
FT                   /gene="Rv1184c"
FT                   /locus_tag="Rv1184c"
FT                   /note="POSSIBLE EXPORTED PROTEIN"
FT                   /colour=3
FT                   /class="Cell-wall and cell processes"
FT   CDS             complement(1325776..1327512)
FT                   /gene="fadD21"
FT                   /standard_name="Rv1185c"
FT                   /locus_tag="Rv1185c"
FT                   /note="PROBABLE FATTY-ACID--CoA LIGASE FADD21 (FATTY-ACID-CoA SYNTHETASE) (FATTY-ACID-CoA SYNTHASE)"
FT                   /colour=1
FT                   /class="Lipid metabolism"
FT   CDS             complement(1327689..1329305)
FT                   /gene="Rv1186c"
FT                   /locus_tag="Rv1186c"
FT                   /note="CONSERVED HYPOTHETICAL PROTEIN"
FT                   /colour=10
FT                   /class="Conserved hypothetical proteins"
FT   CDS             1329390..1331021
FT                   /gene="rocA"
FT                   /standard_name="Rv1187"
FT                   /locus_tag="Rv1187"
FT                   /note="PROBABLE PYRROLINE-5-CARBOXYLATE DEHYDROGENASE ROCA"
FT                   /colour=7
FT                   /class="Intermediary metabolism and respiration"
FT   CDS             1331021..1332010
FT                   /gene="Rv1188"
FT                   /locus_tag="Rv1188"
FT                   /note="PROBABLE PROLINE DEHYDROGENASE"
FT                   /colour=7
FT                   /class="Intermediary metabolism and respiration"
FT   CDS             1332092..1332964
FT                   /gene="sigI"
FT                   /standard_name="Rv1189"
FT                   /locus_tag="Rv1189"
FT                   /note="POSSIBLE ALTERNATIVE RNA POLYMERASE SIGMA FACTOR SIGI"
FT                   /colour=2
FT                   /class="Information pathways"
FT   CDS             1332980..1333858
FT                   /gene="Rv1190"
FT                   /locus_tag="Rv1190"
FT                   /note="CONSERVED HYPOTHETICAL PROTEIN"
FT                   /colour=10
FT                   /class="Conserved hypothetical proteins"
FT   CDS             1333931..1334845
FT                   /gene="Rv1191"
FT                   /locus_tag="Rv1191"
FT                   /note="CONSERVED HYPOTHETICAL PROTEIN"
FT                   /colour=10
FT                   /class="Conserved hypothetical proteins"
FT   CDS             1334927..1335754
FT                   /gene="Rv1192"
FT                   /locus_tag="Rv1192"
FT                   /note="HYPOTHETICAL PROTEIN"
FT                   /colour=10
FT                   /class="Conserved hypothetical proteins"
FT   CDS             1335794..1337215
FT                   /gene="fadD36"
FT                   /standard_name="Rv1193"
FT                   /locus_tag="Rv1193"
FT                   /note="PROBABLE FATTY-ACID-CoA LIGASE FADD36 (FATTY-ACID-CoA SYNTHETASE) (FATTY-ACID-CoA SYNTHASE)"
FT                   /colour=1
FT                   /class="Lipid metabolism"
FT   CDS             complement(1337248..1338513)
FT                   /gene="Rv1194c"
FT                   /locus_tag="Rv1194c"
FT                   /note="CONSERVED HYPOTHETICAL PROTEIN"
FT                   /colour=10
FT                   /class="Conserved hypothetical proteins"
FT   CDS             1339003..1339302
FT                   /gene="PE13"
FT                   /standard_name="PE, Rv1195"
FT                   /locus_tag="Rv1195"
FT                   /note="PE FAMILY PROTEIN"
FT                   /colour=6
FT                   /class="PE and PPE proteins"
FT   CDS             1339349..1340524
FT                   /gene="PPE18"
FT                   /standard_name="mtb39a, PPE, Rv1196"
FT                   /locus_tag="Rv1196"
FT                   /note="PPE FAMILY PROTEIN"
FT                   /colour=6
FT                   /class="PE and PPE proteins"
FT   CDS             1340659..1340955
FT                   /gene="esxK"
FT                   /standard_name="ES6_3, TB11.0, QILSS, Rv1197"
FT                   /locus_tag="Rv1197"
FT                   /note="ESAT-6 LIKE PROTEIN ESXK (ESAT-6 LIKE PROTEIN 3)"
FT                   /colour=3
FT                   /class="Cell-wall and cell processes"
FT   CDS             1341006..1341290
FT                   /gene="esxL"
FT                   /standard_name="ES6_4, Mtb9.9C, Rv1198"
FT                   /locus_tag="Rv1198"
FT                   /note="PUTATIVE ESAT-6 LIKE PROTEIN ESXL (ESAT-6 LIKE PROTEIN 4)"
FT                   /colour=3
FT                   /class="Cell-wall and cell processes"
FT   CDS             complement(1341358..1342605)
FT                   /gene="Rv1199c"
FT                   /locus_tag="Rv1199c"
FT                   /note="POSSIBLE TRANSPOSASE"
FT                   /colour=5
FT                   /class="Insertion sequences and phages"
FT   CDS             1342942..1344219
FT                   /gene="Rv1200"
FT                   /locus_tag="Rv1200"
FT                   /note="PROBABLE CONSERVED INTEGRAL MEMBRANE TRANSPORT PROTEIN"
FT                   /colour=3
FT                   /class="Cell-wall and cell processes"
FT   CDS             complement(1344216..1345169)
FT                   /gene="Rv1201c"
FT                   /locus_tag="Rv1201c"
FT                   /note="PROBABLE TRANSFERASE"
FT                   /colour=7
FT                   /class="Intermediary metabolism and respiration"
FT   CDS             1345260..1346324
FT                   /gene="dapE"
FT                   /standard_name="Rv1202"
FT                   /locus_tag="Rv1202"
FT                   /note="PROBABLE SUCCINYL-DIAMINOPIMELATE DESUCCINYLASE DAPE"
FT                   /colour=7
FT                   /class="Intermediary metabolism and respiration"
FT   CDS             complement(1346321..1346905)
FT                   /gene="Rv1203c"
FT                   /locus_tag="Rv1203c"
FT                   /note="HYPOTHETICAL PROTEIN"
FT                   /colour=10
FT                   /class="Conserved hypothetical proteins"
FT   CDS             complement(1346936..1348624)
FT                   /gene="Rv1204c"
FT                   /locus_tag="Rv1204c"
FT                   /note="CONSERVED HYPOTHETICAL PROTEIN"
FT                   /colour=10
FT                   /class="Conserved hypothetical proteins"
FT   CDS             1348719..1349282
FT                   /gene="Rv1205"
FT                   /locus_tag="Rv1205"
FT                   /note="CONSERVED HYPOTHETICAL PROTEIN"
FT                   /colour=10
FT                   /class="Conserved hypothetical proteins"
FT   CDS             1349332..1351125
FT                   /gene="fadD6"
FT                   /standard_name="Rv1206"
FT                   /locus_tag="Rv1206"
FT                   /note="PROBABLE FATTY-ACID-CoA LIGASE FADD6 (FATTY-ACID-CoA SYNTHETASE) (FATTY-ACID-CoA SYNTHASE)"
FT                   /colour=1
FT                   /class="Lipid metabolism"
FT   CDS             1351191..1352147
FT                   /gene="folP2"
FT                   /standard_name="Rv1207"
FT                   /locus_tag="Rv1207"
FT                   /note="PROBABLE DIHYDROPTEROATE SYNTHASE 2 FOLP2 (DHPS 2) (Dihydropteroate pyrophosphorylase 2)"
FT                   /colour=7
FT                   /class="Intermediary metabolism and respiration"
FT   CDS             1352144..1353118
FT                   /gene="Rv1208"
FT                   /locus_tag="Rv1208"
FT                   /note="CONSERVED HYPOTHETICAL PROTEIN"
FT                   /colour=10
FT                   /class="Conserved hypothetical proteins"
FT   CDS             1353157..1353525
FT                   /gene="Rv1209"
FT                   /locus_tag="Rv1209"
FT                   /note="CONSERVED HYPOTHETICAL PROTEIN"
FT                   /colour=10
FT                   /class="Conserved hypothetical proteins"
FT   CDS             1353522..1354136
FT                   /gene="tagA"
FT                   /standard_name="Rv1210"
FT                   /locus_tag="Rv1210"
FT                   /note="PROBABLE DNA-3-METHYLADENINE GLYCOSYLASE I TAGA (TAG I) (3-methyladenine-DNA glycosylase I, constitutive) (DNA-3-methyladenine glycosidase I )"
FT                   /colour=2
FT                   /class="Information pathways"
FT   CDS             1354243..1354470
FT                   /gene="Rv1211"
FT                   /locus_tag="Rv1211"
FT                   /note="CONSERVED HYPOTHETICAL PROTEIN"
FT                   /colour=10
FT                   /class="Conserved hypothetical proteins"
FT   CDS             complement(1354498..1355661)
FT                   /gene="Rv1212c"
FT                   /locus_tag="Rv1212c"
FT                   /note="PUTATIVE GLYCOSYL TRANSFERASE"
FT                   /colour=7
FT                   /class="Intermediary metabolism and respiration"
FT   CDS             1355836..1357050
FT                   /gene="glgC"
FT                   /standard_name="Rv1213"
FT                   /locus_tag="Rv1213"
FT                   /note="PROBABLE GLUCOSE-1-PHOSPHATE ADENYLYLTRANSFERASE GLGC (ADP-glucose synthase) (ADP-glucose pyrophosphorylase)"
FT                   /colour=7
FT                   /class="Intermediary metabolism and respiration"
FT   CDS             complement(1357293..1357625)
FT                   /gene="PE14"
FT                   /standard_name="PE, Rv1214c"
FT                   /locus_tag="Rv1214c"
FT                   /note="PE FAMILY PROTEIN"
FT                   /colour=6
FT                   /class="PE and PPE proteins"
FT   CDS             complement(1357759..1359444)
FT                   /gene="Rv1215c"
FT                   /locus_tag="Rv1215c"
FT                   /note="CONSERVED HYPOTHETICAL PROTEIN"
FT                   /colour=10
FT                   /class="Conserved hypothetical proteins"
FT   CDS             complement(1359472..1360146)
FT                   /gene="Rv1216c"
FT                   /locus_tag="Rv1216c"
FT                   /note="PROBABLE CONSERVED INTEGRAL MEMBRANE PROTEIN"
FT                   /colour=3
FT                   /class="Cell-wall and cell processes"
FT   CDS             complement(1360155..1361801)
FT                   /gene="Rv1217c"
FT                   /locus_tag="Rv1217c"
FT                   /note="PROBABLE TETRONASIN-TRANSPORT INTEGRAL MEMBRANE PROTEIN ABC TRANSPORTER"
FT                   /colour=3
FT                   /class="Cell-wall and cell processes"
FT   CDS             complement(1361798..1362733)
FT                   /gene="Rv1218c"
FT                   /locus_tag="Rv1218c"
FT                   /note="PROBABLE TETRONASIN-TRANSPORT ATP-BINDING PROTEIN ABC TRANSPORTER"
FT                   /colour=3
FT                   /class="Cell-wall and cell processes"
FT   CDS             complement(1362723..1363361)
FT                   /gene="Rv1219c"
FT                   /locus_tag="Rv1219c"
FT                   /note="PROBABLE TRANSCRIPTIONAL REGULATORY PROTEIN"
FT                   /colour=9
FT                   /class="Regulatory proteins"
FT   CDS             complement(1363503..1364150)
FT                   /gene="Rv1220c"
FT                   /locus_tag="Rv1220c"
FT                   /note="PROBABLE METHYLTRANSFERASE"
FT                   /colour=7
FT                   /class="Intermediary metabolism and respiration"
FT   CDS             1364413..1365186
FT                   /gene="sigE"
FT                   /standard_name="Rv1221"
FT                   /locus_tag="Rv1221"
FT                   /note="ALTERNATIVE RNA POLYMERASE SIGMA FACTOR SIGE"
FT                   /colour=2
FT                   /class="Information pathways"
FT   CDS             1365344..1365808
FT                   /gene="Rv1222"
FT                   /locus_tag="Rv1222"
FT                   /note="CONSERVED HYPOTHETICAL PROTEIN"
FT                   /colour=10
FT                   /class="Conserved hypothetical proteins"
FT   CDS             1365875..1367461
FT                   /gene="htrA"
FT                   /standard_name="degP, Rv1223"
FT                   /locus_tag="Rv1223"
FT                   /note="PROBABLE SERINE PROTEASE HTRA (DEGP PROTEIN)"
FT                   /colour=7
FT                   /class="Intermediary metabolism and respiration"
FT   CDS             1367463..1367858
FT                   /gene="tatB"
FT                   /standard_name="Rv1224"
FT                   /locus_tag="Rv1224"
FT                   /note="Probable protein TatB"
FT                   /colour=3
FT                   /class="Cell-wall and cell processes"
FT   CDS             complement(1367891..1368721)
FT                   /gene="Rv1225c"
FT                   /locus_tag="Rv1225c"
FT                   /note="CONSERVED HYPOTHETICAL PROTEIN"
FT                   /colour=10
FT                   /class="Conserved hypothetical proteins"
FT   CDS             complement(1368832..1370295)
FT                   /gene="Rv1226c"
FT                   /locus_tag="Rv1226c"
FT                   /note="PROBABLE TRANSMEMBRANE PROTEIN"
FT                   /colour=3
FT                   /class="Cell-wall and cell processes"
FT   CDS             complement(1370292..1370825)
FT                   /gene="Rv1227c"
FT                   /locus_tag="Rv1227c"
FT                   /note="PROBABLE TRANSMEMBRANE PROTEIN"
FT                   /colour=3
FT                   /class="Cell-wall and cell processes"
FT   CDS             1370920..1371477
FT                   /gene="lpqX"
FT                   /standard_name="Rv1228"
FT                   /locus_tag="Rv1228"
FT                   /note="PROBABLE LIPOPROTEIN LPQX"
FT                   /colour=3
FT                   /class="Cell-wall and cell processes"
FT   CDS             complement(1371777..1372949)
FT                   /gene="mrp"
FT                   /standard_name="Rv1229c"
FT                   /locus_tag="Rv1229c"
FT                   /note="PROBABLE MRP-RELATED PROTEIN MRP"
FT                   /colour=7
FT                   /class="Intermediary metabolism and respiration"
FT   CDS             complement(1372962..1374197)
FT                   /gene="Rv1230c"
FT                   /locus_tag="Rv1230c"
FT                   /note="POSSIBLE MEMBRANE PROTEIN"
FT                   /colour=3
FT                   /class="Cell-wall and cell processes"
FT   CDS             complement(1374322..1374864)
FT                   /gene="Rv1231c"
FT                   /locus_tag="Rv1231c"
FT                   /note="PROBABLE MEMBRANE PROTEIN"
FT                   /colour=3
FT                   /class="Cell-wall and cell processes"
FT   CDS             complement(1374861..1376168)
FT                   /gene="Rv1232c"
FT                   /locus_tag="Rv1232c"
FT                   /note="CONSERVED HYPOTHETICAL PROTEIN"
FT                   /colour=10
FT                   /class="Conserved hypothetical proteins"
FT   CDS             complement(1376230..1376826)
FT                   /gene="Rv1233c"
FT                   /locus_tag="Rv1233c"
FT                   /note="CONSERVED HYPOTHETICAL MEMBRANE PROTEIN"
FT                   /colour=3
FT                   /class="Cell-wall and cell processes"
FT   CDS             1376976..1377503
FT                   /gene="Rv1234"
FT                   /locus_tag="Rv1234"
FT                   /note="PROBABLE TRANSMEMBRANE PROTEIN"
FT                   /colour=3
FT                   /class="Cell-wall and cell processes"
FT   CDS             1377524..1378930
FT                   /gene="lpqY"
FT                   /standard_name="Rv1235"
FT                   /locus_tag="Rv1235"
FT                   /note="PROBABLE SUGAR-BINDING LIPOPROTEIN LPQY"
FT                   /colour=3
FT                   /class="Cell-wall and cell processes"
FT   CDS             1378927..1379850
FT                   /gene="sugA"
FT                   /standard_name="Rv1236"
FT                   /locus_tag="Rv1236"
FT                   /note="PROBABLE SUGAR-TRANSPORT INTEGRAL MEMBRANE PROTEIN ABC TRANSPORTER SUGA"
FT                   /colour=3
FT                   /class="Cell-wall and cell processes"
FT   CDS             1379855..1380679
FT                   /gene="sugB"
FT                   /standard_name="Rv1237"
FT                   /locus_tag="Rv1237"
FT                   /note="PROBABLE SUGAR-TRANSPORT INTEGRAL MEMBRANE PROTEIN ABC TRANSPORTER SUGB"
FT                   /colour=3
FT                   /class="Cell-wall and cell processes"
FT   CDS             1380684..1381865
FT                   /gene="sugC"
FT                   /standard_name="Rv1238"
FT                   /locus_tag="Rv1238"
FT                   /note="PROBABLE SUGAR-TRANSPORT ATP-BINDING PROTEIN ABC TRANSPORTER SUGC"
FT                   /colour=3
FT                   /class="Cell-wall and cell processes"
FT   CDS             complement(1381942..1383042)
FT                   /gene="corA"
FT                   /standard_name="Rv1239c"
FT                   /locus_tag="Rv1239c"
FT                   /note="POSSIBLE MAGNESIUM AND COBALT TRANSPORT TRANSMEMBRANE PROTEIN CORA"
FT                   /colour=3
FT                   /class="Cell-wall and cell processes"
FT   CDS             1383213..1384202
FT                   /gene="mdh"
FT                   /standard_name="Rv1240"
FT                   /locus_tag="Rv1240"
FT                   /note="PROBABLE MALATE DEHYDROGENASE MDH"
FT                   /colour=7
FT                   /class="Intermediary metabolism and respiration"
FT   CDS             1384278..1384538
FT                   /gene="Rv1241"
FT                   /locus_tag="Rv1241"
FT                   /note="CONSERVED HYPOTHETICAL PROTEIN, ANTITOXIN"
FT                   /colour=0
FT                   /class="Virulence, detoxification, adaptation"
FT   CDS             1384535..1384966
FT                   /gene="Rv1242"
FT                   /locus_tag="Rv1242"
FT                   /note="CONSERVED HYPOTHETICAL PROTEIN WITH PIN DOMAIN"
FT                   /colour=0
FT                   /class="Virulence, detoxification, adaptation"
FT   CDS             complement(1384989..1386677)
FT                   /gene="PE_PGRS23"
FT                   /standard_name="PE_PGRS, Rv1243c"
FT                   /locus_tag="Rv1243c"
FT                   /note="PE-PGRS FAMILY PROTEIN"
FT                   /colour=6
FT                   /class="PE and PPE proteins"
FT   CDS             1386857..1387717
FT                   /gene="lpqZ"
FT                   /standard_name="Rv1244"
FT                   /locus_tag="Rv1244"
FT                   /note="PROBABLE LIPOPROTEIN LPQZ"
FT                   /colour=3
FT                   /class="Cell-wall and cell processes"
FT   CDS             complement(1387798..1388628)
FT                   /gene="Rv1245c"
FT                   /locus_tag="Rv1245c"
FT                   /note="PROBABLE SHORT-CHAIN TYPE DEHYDROGENASE/REDUCTASE"
FT                   /colour=7
FT                   /class="Intermediary metabolism and respiration"
FT   CDS             complement(1388685..1388978)
FT                   /gene="Rv1246c"
FT                   /locus_tag="Rv1246c"
FT                   /note="CONSERVED HYPOTHETICAL PROTEIN, possible toxin"
FT                   /colour=0
FT                   /class="Virulence, detoxification, adaptation"
FT   CDS             complement(1388975..1389244)
FT                   /gene="Rv1247c"
FT                   /locus_tag="Rv1247c"
FT                   /note="CONSERVED HYPOTHETICAL PROTEIN, possible antitoxin"
FT                   /colour=0
FT                   /class="Virulence, detoxification, adaptation"
FT   CDS             complement(1389357..1393001)
FT                   /gene="kgd"
FT                   /standard_name="Rv1248c"
FT                   /locus_tag="Rv1248c"
FT                   /note="ALPHA-KETOGLUTARATE DECARBOXYLASE"
FT                   /colour=7
FT                   /class="Intermediary metabolism and respiration"
FT   CDS             complement(1393194..1393982)
FT                   /gene="Rv1249c"
FT                   /locus_tag="Rv1249c"
FT                   /note="POSSIBLE MEMBRANE PROTEIN"
FT                   /colour=3
FT                   /class="Cell-wall and cell processes"
FT   CDS             1394179..1395918
FT                   /gene="Rv1250"
FT                   /locus_tag="Rv1250"
FT                   /note="PROBABLE DRUG-TRANSPORT INTEGRAL MEMBRANE PROTEIN"
FT                   /colour=3
FT                   /class="Cell-wall and cell processes"
FT   CDS             complement(1395821..1399240)
FT                   /gene="Rv1251c"
FT                   /locus_tag="Rv1251c"
FT                   /note="CONSERVED HYPOTHETICAL PROTEIN"
FT                   /colour=10
[truncated: 6,817,272 more chars]
