# Supplementary material for: Genomic Diversity among Drug Sensitive and Multidrug Resistant Isolates of Mycobacterium tuberculosis with Identical DNA Fingerprints
Source: PLoS One. 2009 Oct 12;4(10):e7407. doi: 10.1371/journal.pone.0007407 (PMC2756628; doi:10.1371/journal.pone.0007407)
Supplement: File S6 — Contains the graphical representation of SNPs in K-2 (Section 2.2). (0.05 MB ZIP) [file pone.0007407.s006.zip]

Archive with 1 entries (1 files):
- K-2.txt
